# Supplementary material for: A Bayesian semi-parametric model for thermal proteome profiling
Source: Commun Biol. 2021 Jun 29;4:810. doi: 10.1038/s42003-021-02306-8 (PMC8241860; doi:10.1038/s42003-021-02306-8)
Supplement: Supplementary file 4 — Supplementary Data 1 [file 42003_2021_2306_MOESM4_ESM.xlsx]

## Sheet: posteriorProbabilitiessemiPab
	x
AACS	0.000320097
AAK1	2.41427e-07
AAMDC	8.72893e-07
AAMP	1.19947e-07
AAR2	8.43436e-06
AARS	5.36705e-08
AARS2	8.37662e-08
AASDH	3.20594e-07
AASDHPPT	3.79535e-05
ABCE1	9.26531e-08
ABCF1	2.88354e-07
ABCF2	3.49499e-08
ABCF3	8.21565e-11
ABHD10	0.259746
ABHD11	0.000168235
ABHD14B	0.463966
ABI1	1.06947e-07
ABL1	6.81341e-05
ABL2	3.06073e-08
ACAA1	9.84282e-07
ACAA2	0.397872
ACACA	1.57611e-06
ACAD10	5.0912e-06
ACAD8	0.892718
ACAD9	8.13148e-08
ACADM	7.53276e-08
ACADS	5.1306e-06
ACADVL	0.000558038
ACAP2	6.38989e-11
ACAT1	1.20587e-05
ACAT2	7.48019e-08
ACBD3	4.1796e-07
ACBD6	3.25057e-05
ACIN1	5.8699e-06
ACLY	0.000300781
ACN9	0.000256059
ACO1	8.98078e-11
ACO2	3.51936e-09
ACOT13	0.000144823
ACOT7	2.27942e-07
ACOT9	1.69107e-07
ACOX1	6.4005e-05
ACP1	3.40084e-07
ACP2	0.00036215
ACSF3	5.07193e-07
ACSL1	0.000967806
ACSL3	0.000530242
ACSM3	6.86204e-08
ACSS2	8.00873e-09
ACTB|ACTG1	3.89124e-06
ACTL6A	7.79211e-06
ACTN1	3.21021e-05
ACTN4	8.43553e-06
ACTR10	0.999094
ACTR1A	0.000366892
ACTR1B	9.20724e-05
ACTR2	8.34111e-06
ACTR3	4.54316e-06
ADA	9.97517e-06
ADAL	0.280017
ADD1	0.00344579
ADD2	1.34532e-07
ADD3	6.25398e-07
ADH5	5.84933e-06
ADI1	0.00222306
ADK	0.716788
ADO	3.06126e-05
ADPRHL2	1.66027e-05
ADRBK1	8.05428e-05
ADRM1	0.0217931
ADSL	4.93949e-07
ADSS	0.267289
ADSSL1	9.57317e-05
AFTPH	0.000970055
AGAP3	3.81478e-05
AGFG1	3.21581e-07
AGO2	5.31673e-06
AGPS	2.81184e-08
AHCY	7.32923e-06
AHCYL1	0.000198286
AHCYL2	3.06984e-06
AHNAK	0.000142855
AHSA1	3.10345e-07
AIF1	9.4861e-05
AIFM1	6.94533e-08
AIMP1	2.32327e-07
AIMP2	1.06339e-06
AIP	7.6682e-11
AK1	1.53336e-07
AK2	1.97776e-05
AK3	1.32417e-07
AK4	0.968277
AK6	4.54735e-08
AKAP8	0.998067
AKAP8L	1.27835e-07
AKR1A1	3.8365e-11
AKR1B1	2.74455e-08
AKR1C1	2.20077e-09
AKR7A2	1.82877e-07
AKT1	7.88236e-07
AKT2	7.05276e-07
ALAD	0.000344922
ALDH16A1	2.34219e-05
ALDH18A1	6.76294e-07
ALDH1A1	3.65659e-06
ALDH1A2	7.72269e-07
ALDH1B1	4.527e-06
ALDH1L2	3.96171e-05
ALDH2	7.94348e-11
ALDH4A1	6.12851e-08
ALDH5A1	3.4731e-05
ALDH6A1	4.14479e-06
ALDH9A1	4.70323e-07
ALDOA	1.07461e-09
ALDOC	1.16943e-06
ALKBH4	6.08464e-06
ALKBH5	0.000593865
ALKBH6	6.01382e-07
ALKBH8	3.56983e-05
AMD1	1.01699e-05
AMDHD2	0.000348642
AMMECR1	0.0149092
AMPD2	8.9463e-05
AMPD3	0.898304
AMZ2	2.48783e-05
ANAPC1	0.846441
ANAPC2	0.000176518
ANAPC5	0.201569
ANAPC7	0.993232
ANK1	3.09065e-07
ANK3	7.09038e-06
ANKFY1	1.29013e-10
ANKHD1	0.999999
ANKLE2	2.27638e-06
ANKMY2	3.42457e-11
ANKRD13A	3.55661e-08
ANKRD16	6.63756e-05
ANKRD17	3.08729e-07
ANKRD27	0.00410214
ANKRD28	1.50923e-07
ANKRD50	0.0421265
ANKRD54	9.45008e-05
ANKS1A	6.92942e-05
ANKZF1	1.72833e-07
ANLN	5.01053e-16
ANP32A	6.20774e-07
ANP32B	4.87658e-07
ANP32E	0.00185299
ANPEP	0.999802
ANTXR2	0.0409114
ANXA1	1.19518e-17
ANXA11	1.34813e-10
ANXA2	5.27825e-10
ANXA3	1.84721e-08
ANXA4	2.40412e-10
ANXA5	4.12833e-11
ANXA6	2.24112e-08
ANXA7	3.57974e-10
AP1B1	3.2061e-12
AP1G1	4.02072e-08
AP1G2	0.572317
AP1M1	6.36677e-08
AP1S1	4.14329e-05
AP2A1	1.75786e-08
AP2A2	0.000761439
AP2B1	1.40273e-05
AP2M1	9.86126e-07
AP2S1	2.80587e-09
AP3B1	7.34311e-09
AP3D1	7.25266e-07
AP3M1	1.12832e-05
AP3S1	1.79357e-06
AP3S2	8.3538e-05
AP4B1	9.90934e-06
AP4E1	6.24558e-05
AP5Z1	0.00046763
APAF1	1.48652e-08
APBA2	6.81931e-06
APEH	7.55996e-05
APEX1	0.0293903
API5	1.81041e-08
APIP	0.000214141
APOA1BP	3.70772e-05
APPL1	2.32439e-08
APPL2	0.000237837
APRT	1.71335e-07
AQR	9.75538e-11
ARAF	4.41845e-08
ARAP1	5.29847e-17
ARCN1	5.74737e-09
ARF1	0.0252613
ARF3	0.00132793
ARF4	1.27654e-07
ARF5	0.997245
ARFGAP2	2.23173e-08
ARFGAP3	1.79047e-06
ARFGEF1	8.93298e-06
ARFGEF2	1.22017e-08
ARFIP1	4.21645e-07
ARFIP2	2.27787e-06
ARG2	3.75544e-07
ARGLU1	1.21382e-06
ARHGAP1	1.62567e-09
ARHGAP12	3.43093e-05
ARHGAP15	6.01679e-06
ARHGAP17	1.00162e-10
ARHGAP18	5.16271e-12
ARHGAP25	1.62441e-08
ARHGAP35	6.39734e-10
ARHGAP4	0.000608954
ARHGAP6	1.5382e-12
ARHGDIA	7.28167e-11
ARHGDIB	8.12864e-07
ARHGEF1	4.21284e-13
ARHGEF11	5.6025e-06
ARHGEF18	2.03156e-05
ARHGEF2	3.50078e-08
ARHGEF6	4.18336e-06
ARHGEF7	7.61302e-08
ARID1A	5.22609e-08
ARID3A	5.53978e-06
ARID4A	1.20393e-05
ARIH1	0.00175344
ARIH2	2.77183e-06
ARL14EP	4.33384e-07
ARL2	5.00762e-05
ARL3	0.00360263
ARL5B	0.000434832
ARMC1	1.68434e-08
ARMC6	1.15451e-11
ARMC8	0.998646
ARMCX3	0.000228389
ARNT	2.8847e-07
ARPC1A	3.69855e-07
ARPC1B	9.13741e-09
ARPC2	4.93213e-06
ARPC3	6.66786e-05
ARPC5	0.000782944
ARRB1	6.53512e-07
ARRDC1	0.00220257
ARSA	5.73223e-05
ASAH1	0.725778
ASAP1	1.60675e-07
ASAP3	0.000275802
ASCC1	3.3489e-11
ASH2L	1.1861e-10
ASL	9.08692e-08
ASMTL	5.02015e-09
ASNA1	1.10762e-06
ASNS	2.60375e-08
ASPSCR1	3.69202e-05
ASS1	1.73971e-07
ASUN	3.1131e-09
ATE1	5.36823e-08
ATF7IP	3.5544e-06
ATG101	0.000314602
ATG12	2.85e-19
ATG13	2.60017e-05
ATG16L1	2.4133e-08
ATG2A	8.22713e-05
ATG2B	0.000883813
ATG3	1.37943e-07
ATG4B	1.27216e-08
ATG4C	7.59837e-08
ATG5	9.07537e-07
ATG7	4.7589e-09
ATHL1	3.50799e-05
ATIC	1.40342e-07
ATN1	0.000433035
ATOX1	0.000337606
ATP1A1	0.000360167
ATP1B3	0.000445514
ATP2B4	2.07921e-06
ATP5A1	7.01808e-12
ATP5B	2.99226e-07
ATP5C1	0.923591
ATP6V1A	7.11538e-06
ATP6V1B2	3.55041e-09
ATP6V1C1	3.8006e-07
ATP6V1D	5.92662e-05
ATP6V1E1	6.02239e-06
ATP6V1H	6.11151e-06
ATPAF1	6.43785e-07
ATPAF2	0.000287446
ATPIF1	8.00068e-08
ATR	1.07849e-05
ATXN10	4.98028e-10
ATXN1L	0.000659049
ATXN2	4.78191e-05
ATXN2L	8.69024e-07
ATXN3	0.000587843
ATXN7L3B	9.09745e-05
AUH	6.57257e-09
AURKA	3.32538e-05
AVL9	2.0595e-08
AZI2	4.94488e-06
BABAM1	0.000694556
BACH1	2.51916e-06
BAG1	9.22693e-07
BAG2	0.337958
BAG3	0.00135906
BAG4	1.10548e-05
BAG6	9.38489e-07
BAIAP2L1	0.00769849
BANF1	0.000844581
BAP1	8.63084e-06
BCAP31	4.22777e-12
BCAR1	0.0676354
BCAS2	1.47376e-09
BCAS3	1.08929e-05
BCAT1	0.000979726
BCAT2	0.0306226
BCCIP	1.44267e-05
BCKDHA	0.0286299
BCL10	7.08472e-05
BCL2L13	6.47511e-06
BCL9L	0.00245249
BCR	0.835811
BDH2	9.98265e-08
BECN1	7.82372e-07
BICD2	4.04918e-13
BID	1.92943e-05
BIRC6	0.0399111
BLMH	0.000253043
BLOC1S1|NA	0.0648711
BLOC1S2	3.52189e-05
BLOC1S3	5.85451e-05
BLVRA	1.22148e-06
BLVRB	8.95962e-08
BMP2K	1.55869e-07
BOD1L1	1.84919e-07
BOLA2	0.015746
BOLA3	3.15736e-06
BOP1	3.31195e-07
BPGM	0.762911
BPHL	0.000510295
BPNT1	0.00358936
BPTF	7.14782e-06
BRAF	0.000419226
BRAP	0.00084115
BRAT1	3.74248e-06
BRCC3	1.00309e-06
BRE	6.85249e-05
BROX	1.63087e-14
BSDC1	0.000117295
BSG	0.0704236
BTAF1	1.80051e-07
BTF3	0.000769182
BTK	7.28886e-10
BUB1	0.936575
BUB1B	1.69791e-08
BUB3	3.86752e-08
BUD31	7.83544e-07
BZW1	2.67065e-08
BZW2	4.77147e-08
C11orf54	0.000260187
C11orf68	0.000149994
C11orf73	1.9388e-07
C12orf29	0.000398116
C12orf45	0.000459811
C14orf166	5.15258e-08
C15orf40	1.90167e-05
C15orf57	1.56479e-06
C16orf13	6.85742e-07
C16orf62	1.77448e-06
C17orf75	1.38905e-06
C18orf8	4.55119e-09
C19orf10	5.66635e-05
C19orf43	0.0448652
C1orf109	0.0032686
C1orf112	2.0731e-05
C1orf123	8.2472e-08
C1orf50	4.63544e-06
C1QBP	5.16129e-08
C21orf33	0.000123799
C21orf59|NA	5.66888e-08
C2CD5	2.31667e-05
C2orf43	1.32321e-06
C2orf69	1.36552e-06
C4orf27	1.42304e-10
C5orf51	0.128883
C6orf211	1.44034e-07
C7orf25	4.72967e-07
C7orf55	2.30758e-07
C8orf82	2.66414e-08
C9orf142	9.20588e-05
C9orf41	1.45004e-08
C9orf64	1.67171e-05
C9orf78	0.00169001
CA1	6.43584e-09
CA8	8.46548e-06
CAB39	0.00273151
CAB39L	0.803211
CACYBP	1.19588e-07
CAD	2.75863e-05
CALB1	1.41128e-06
CALCOCO1	1.02699e-07
CALCOCO2	7.37668e-07
CALM2|CALM1	2.01356e-05
CALR	3.71091e-07
CALU	1.13412e-08
CAMK2G	0.676545
CAMSAP1	3.86879e-08
CAND1	1.69054e-06
CAND2	0.000103238
CANX	0.00569408
CAP1	2.57285e-08
CAPG	1.35158e-07
CAPN1	2.60498e-05
CAPN15	4.20503e-05
CAPN2	2.7198e-08
CAPN7	5.23262e-10
CAPNS1	0.763746
CAPRIN1	0.249397
CAPZA1	9.6192e-09
CAPZA2	1.16609e-06
CAPZB	1.47987e-08
CARD11	1.89347e-05
CARD9	5.80284e-06
CARHSP1	1.52372e-05
CARM1	6.46549e-08
CARS	1.63215e-08
CARS2	0.000251688
CASC5	4.38027e-07
CASK	9.87167e-06
CASP10	3.22251e-06
CASP3	8.4437e-05
CASP6	0.999996
CASP7	0.0672191
CASP8	4.79364e-07
CASP9	2.06793e-07
CAST	0.000119904
CAT	3.23942e-06
CBFA2T3	1.37792e-07
CBFB	1
CBL	5.33209e-06
CBLL1	6.80007e-05
CBR1	1.053e-06
CBR4	4.60062e-05
CBS	6.47244e-09
CBX1	1.26426e-05
CC2D1A	3.0937e-07
CC2D1B	1.37601e-07
CCAR1	5.56566e-10
CCAR2	1.24308e-06
CCBL1	0.000188469
CCBL2	9.03274e-05
CCDC101	0.000438059
CCDC104	0.000392445
CCDC124	2.46411e-08
CCDC132	1.388e-07
CCDC174	0.00722706
CCDC186	0.037452
CCDC22	0.00384814
CCDC25	3.83403e-09
CCDC28A	6.50653e-06
CCDC43	0.147915
CCDC43|BAIAP2	7.37163e-06
CCDC50	3.65507e-05
CCDC58	0.000239844
CCDC6	1.53453e-05
CCDC88A	2.61498e-07
CCDC91	8.39356e-11
CCDC93	3.18467e-06
CCDC94	4.00971e-07
CCM2	4.61678e-06
CCNA2	0.00512165
CCNB1	9.31294e-06
CCNB2	6.60963e-06
CCNH	1.99378e-06
CCNT1	1.01355e-06
CCS	0.00346918
CCT2	0.999956
CCT3	0.967534
CCT4	0.990005
CCT5	0.992626
CCT6A	1
CCT7	0.983937
CCT8	0.994966
CCZ1B|CCZ1	6.70452e-07
CD2AP	1.72693e-08
CD2BP2	0.00025422
CD53	7.11424e-07
CD55	0.00160263
CDAN1	1.77992e-07
CDC123	3.78541e-06
CDC16	0.00541284
CDC23	3.79104e-05
CDC25B	0.000101139
CDC27	0.027287
CDC37	1.53779e-08
CDC42	2.85264e-07
CDC42BPA	7.65509e-15
CDC42BPB	1.08234e-05
CDC42EP4	0.000355965
CDC45	1.04869e-06
CDC5L	1.07941e-06
CDC73	1.45161e-09
CDK1	6.00864e-10
CDK16	0.0193014
CDK2	9.76971e-05
CDK4	1.31624e-06
CDK5	4.45067e-09
CDK5RAP3	4.19504e-06
CDK6	4.76603e-07
CDK7	3.20938e-06
CDK9	0.293787
CDKN2AIP	0.000361871
CDR2L	9.06991e-05
CDV3	0.110451
CDYL	0.0718213
CENPF	2.17175e-05
CENPH	0.000388466
CENPK	9.33659e-06
CEP131	1.84269e-08
CEP170	1.47168e-08
CEP250	0.872822
CEP44	2.61349e-08
CEP55	0.000115469
CEP76	0.995467
CEP85	2.63656e-06
CETN3	0.00142094
CFAP20	9.09055e-06
CFDP1	2.35118e-05
CFL1	1.68772e-10
CHAF1B	6.69001e-07
CHAMP1	0.000147942
CHCHD1	3.48075e-05
CHCHD10	0.00499055
CHCHD2	1.12008e-06
CHD1L	1.64223e-08
CHD4	4.30439e-07
CHD8	0.11033
CHEK1	2.14053e-07
CHEK2	1.89641e-08
CHERP	1.14838e-06
CHKA	0.000314625
CHML	2.30497e-07
CHMP1A	0.0649263
CHMP1B	1.83713e-09
CHMP2A	8.78292e-07
CHMP2B	0.0146774
CHMP4A	0.000292296
CHMP4B	0.912116
CHMP4C	3.74196e-05
CHMP5	0.00082451
CHMP7	2.18942e-06
CHORDC1	2.02066e-10
CHTF18	8.89285e-05
CHTF8	0.227076
CHUK	8.36988e-07
CIAO1	0.876795
CIAPIN1	5.7504e-08
CIRBP	0.00253365
CIT	6.36911e-06
CIZ1	7.27919e-06
CKAP5	1.23412e-08
CKB	1.56827e-08
CKS1B	1.94835e-06
CLASP1	6.34649e-07
CLASP2	9.45744e-06
CLEC16A	2.21648e-05
CLIC1	6.24349e-08
CLIC2	0.00993745
CLIC4	1.15269e-05
CLIC5	2.66147e-07
CLINT1	2.9117e-08
CLIP1	5.72598e-07
CLNS1A	3.74402e-07
CLP1	6.13799e-08
CLPP	4.60896e-05
CLPX	2.58681e-05
CLSPN	5.66688e-06
CLTA	1.87361e-12
CLTB	1.34895e-06
CLTC	3.71023e-10
CLUH	3.41402e-05
CLYBL	2.41423e-06
CMAS	3.78314e-08
CMBL	1.37659e-05
CMC4	0.00165857
CMIP	1.70609e-07
CMPK1	1.70582e-08
CMPK2	1.0365e-05
CMTR1	2.18328e-08
CNBP	4.2054e-06
CNDP2	1.78703e-07
CNN2	1.29331e-09
CNOT1	0.0105898
CNOT10	5.20134e-05
CNOT11	1.88357e-06
CNOT2	0.00229523
CNOT3	4.0367e-05
CNOT4	3.05211e-07
CNOT6L	0.931939
CNP	1.09332e-07
CNPY3	0.00122597
CNPY4	0.0028244
CNTRL	0.000310664
COA7	6.34776e-06
COASY	1
COG2	1.47897e-06
COG3	3.19206e-10
COG4	1.64146e-07
COG5	1.85185e-06
COG6	4.13458e-08
COG8	0.00855355
COIL	8.40146e-07
COL4A3BP	4.90861e-10
COLGALT2	2.24637e-06
COMMD1	1.00747e-05
COMMD5	2.67071e-07
COMMD7	5.0807e-06
COMMD9	0.000179909
COMT	7.35299e-06
COPA	1.80949e-06
COPB1	1.3289e-07
COPB2	0.000103655
COPE	2.06358e-09
COPG1	1.22589e-08
COPG2	3.15402e-05
COPS2	0.000184286
COPS3	7.08705e-14
COPS4	0.905571
COPS5	1.02393e-06
COPS6	2.20851e-06
COPS7A	1.97992e-134
COPS7B	9.93027e-06
COPS8	0.000778864
COPZ1	1.13322e-09
COQ3	1.02119e-07
CORO1A	1.05463e-11
CORO1B	0.000279599
CORO1C	1.03913e-09
CORO2A	0.000332935
CORO7	1.05877e-09
COTL1	2.72095e-06
COX19	0.00709524
COX5A	2.87203e-05
COX5B	6.6995e-08
COX6B1	0.000148931
CPNE1	9.33037e-07
CPNE3	4.43779e-09
CPOX	1.3079e-07
CPPED1	3.18458e-05
CPSF1	6.50502e-08
CPSF2	3.17933e-07
CPSF3	1.7917e-07
CPSF3L	5.45548e-11
CPSF6	6.61065e-05
CPSF7	2.3082e-05
CPT2	2.23216e-07
CPTP	2.07481e-07
CRADD	0.00525302
CRAT	0.000642974
CRBN	0.6046
CREB1	0.973118
CREBBP	2.02607e-05
CRK	0.00660361
CRKL	0.00733651
CRLF3	3.26637e-06
CRTAP	1
CRYL1	0.00078365
CRYZ	1.31887e-07
CRYZL1	5.60311e-10
CS	6.18631e-07
CSDE1	1.43566e-14
CSE1L	4.95999e-12
CSK	2.24073e-09
CSNK1A1	2.16762e-07
CSNK1D	0.000455991
CSNK2A1	0.000141467
CSNK2A2	8.96246e-06
CSNK2B|NA	0.000218988
CSRP1	1.97838e-06
CSTB	7.14209e-07
CSTF1	3.06791e-07
CSTF2	7.63745e-07
CSTF2T	2.60852e-07
CSTF3	5.97636e-08
CT45A2|CT45A6|CT45A1|CT45A5|CT45A4|CT45A3	7.10699e-06
CT55	0.00752034
CTBP1	1.12757e-05
CTBS	1.93779e-06
CTDP1	3.95366e-05
CTH	3.58475e-05
CTNNA1	2.97834e-08
CTNNAL1	2.96234e-05
CTNNBL1	3.77809e-07
CTNND1	6.61234e-08
CTPS1	1.11119e-05
CTPS2	1.76037e-05
CTSA	3.45854e-07
CTSB	2.59036e-07
CTSC	0.402647
CTSL	5.31707e-06
CTSS	0.00795147
CTTN	8.66578e-05
CTU1	1.09324e-05
CTU2	2.00368e-05
CUEDC2	8.73621e-06
CUL1	5.20063e-10
CUL2	3.87005e-05
CUL3	1.69416e-06
CUL4A	8.41024e-11
CUL4B	7.24063e-09
CUL5	1.71637e-08
CUTA	0.00141087
CUTC	1.91092e-06
CWC15	0.000125821
CWC22	1.45854e-06
CWC27	3.03852e-08
CWF19L1	5.80935e-07
CXorf38	9.92122e-08
CXorf56	8.02495e-08
CYB5R2	0.27153
CYB5R4	6.78573e-06
CYCS	6.80639e-07
CYFIP1	1.59777e-07
CYFIP2	0.06622
CYHR1	1.95086e-06
D2HGDH	0.00109618
DAB2	1.24184e-06
DAK	9.94791e-06
DAP3	1.98663e-05
DAPK2	1.85053e-05
DARS	0.020257
DARS2	0.000251867
DAXX	2.35368e-06
DAZAP1	0.000555966
DBI	0.294869
DBN1	1.42156e-08
DBNL	8.10699e-08
DBR1	0.000949517
DCAF11	0.716832
DCAF13	9.90592e-11
DCAF16	0.998482
DCAF5|NUCB2	0.952257
DCAF7	5.26949e-06
DCAF8	9.8672e-05
DCD	2.73582e-07
DCK	2.44594e-06
DCP2	6.27233e-05
DCPS	0.696422
DCTD	2.04165e-07
DCTN1	0.999997
DCTN2	8.3823e-06
DCTN3	3.65485e-10
DCTN4	1.15808e-05
DCTN5	0.000588006
DCTPP1	0.0849077
DCUN1D1	3.25013e-05
DCUN1D5	6.30847e-10
DCXR	7.79468e-06
DDA1	0.000928108
DDAH2	0.000802248
DDB1	3.47647e-07
DDB2	0.167906
DDHD2	5.55742e-05
DDI2	4.48568e-08
DDX1	9.42115e-07
DDX17	2.18138e-12
DDX19A	1.55704e-07
DDX21	3.95134e-08
DDX23	0.286483
DDX39A	2.10318e-07
DDX39B	4.261e-08
DDX3X	9.14457e-10
DDX41	0.87751
DDX42	2.76031e-09
DDX46	4.38768e-08
DDX49	4.00622e-06
DDX5	6.70922e-09
DDX59	8.36425e-09
DDX6	2.67048e-07
DECR1	2.85138e-05
DEF6	2.35918e-11
DEK	6.08373e-06
DENND1A	0.00107266
DENND4A	0.0479496
DENND4B	7.882e-07
DENND4C	8.97729e-06
DENND6A	4.78732e-06
DENR	0.0231347
DERA	4.12416e-07
DFFA	2.77365e-05
DGCR14	2.50767e-06
DGKA	6.62403e-08
DGKQ	2.22049e-06
DGKZ	2.90428e-08
DGUOK	0.0023684
DHFR	1.66326e-06
DHPS	0.000140093
DHRS11	9.24027e-06
DHRS4	7.40677e-07
DHTKD1	6.58258e-08
DHX15	2.20251e-08
DHX16	3.90878e-07
DHX29	2.20676e-08
DHX36	2.07908e-05
DHX38	3.32814e-07
DHX8	0.00166783
DHX9	1.30917e-07
DIABLO	0.00324764
DIAPH1	3.613e-12
DIAPH3	1.21745e-09
DIDO1	1.08129e-05
DIEXF	9.12727e-10
DIP2A	1.20239e-06
DIP2B	3.57496e-05
DIS3	8.34475e-09
DIS3L	1.29e-06
DIS3L2	0.0264691
DKC1	4.81117e-05
DKFZp781N011|FBXW11|BTRC	0.0161677
DLAT	0.999996
DLD	1.16398e-05
DLG1	0.000330496
DLGAP5	8.62818e-09
DLST	0.999946
DMD	7.80696e-08
DMRT1	NA
DMXL1	0.0129845
DNAJA1	0.0216127
DNAJA2	0.000290737
DNAJB1	1.15338e-05
DNAJB11	6.16223e-06
DNAJB4	6.67798e-08
DNAJC12	3.19551e-06
DNAJC13	0.00242394
DNAJC17	1.65438e-05
DNAJC2	5.63433e-10
DNAJC21	5.20243e-11
DNAJC6	5.72049e-07
DNAJC7	3.15834e-14
DNAJC8	0.00010832
DNAJC9	0.000111653
DNASE2	0.000490531
DNLZ	0.999992
DNM1	1.63746e-10
DNM1L	2.84037e-14
DNM2	1.15058e-08
DNMBP	8.5665e-07
DNMT1	8.22936e-07
DNPEP	1.34075e-05
DNPH1	0.000414003
DOCK11	2.58397e-07
DOCK7	3.45454e-07
DOCK8	1.33875e-05
DOCK9	0.000213298
DOHH	0.000130952
DONSON	7.55875e-06
DPF2	6.656e-07
DPH1	6.78294e-05
DPH2	2.5634e-06
DPH5	9.67317e-08
DPH6	0.000889554
DPH7	6.07206e-05
DPP3	1.78906e-09
DPP7	9.13497e-07
DPP8	6.99476e-08
DPP9	5.81242e-10
DPYSL2	0.0941728
DR1	0.00270277
DRAP1	0.0157574
DRD2|TLE2	4.33981e-05
DRG1	2.03485e-06
DRG2	2.68774e-10
DSCC1	2.57465e-07
DSG2	1.59023e-06
DSN1	3.03385e-06
DSTN	9.98804e-07
DTD1	0.999969
DTD2	0.00501464
DTL	0.00179621
DTNBP1	1.19243e-05
DTYMK	1.41364e-05
DUS1L	1.61743e-05
DUS2	7.22684e-07
DUS3L	6.37696e-06
DUS4L	4.69396e-06
DUSP12	7.67835e-06
DUSP23	2.17235e-06
DUSP3	1.06458e-06
DUT	3.67873e-07
DXO	1.9337e-07
DYM	3.76077e-08
DYNC1H1	0.0378981
DYNC1I2	0.827608
DYNC1LI1	2.14372e-05
DYNC1LI2	1.34233e-05
EAF2|EAF1	5.87025e-06
EARS2	1.77288e-08
ECD	1.55917e-06
ECH1	1.4697e-06
ECHDC1	0.000815903
ECHDC3	1.08004e-06
ECHS1	7.77449e-19
ECI1	9.34081e-06
ECI2	1.33126e-08
ECM1	0.000253867
EDARADD	0.999982
EDC3	0.000186908
EDC4	0.000369092
EDEM3	0.0409526
EDF1	0.00316331
EEA1	2.34642e-05
EED	0.0384649
EEF1A1	3.56803e-06
EEF1A2	3.95449e-07
EEF1B2	1.45686e-05
EEF1D	5.84058e-06
EEF1G	1.27926e-08
EEF2	3.11054e-11
EEF2K	2.85656e-08
EEFSEC	1.76217e-08
EFHD2	3.94735e-05
EFTUD1	1.77965e-09
EFTUD2	0.137284
EHBP1	7.51241e-07
EHBP1L1	2.15303e-07
EHD1	2.39115e-07
EHD2	0.000460366
EHD4	1.9734e-06
EHMT1	0.000185033
EHMT2	1.38232e-06
EIF1	0.0222641
EIF1AD	0.000367702
EIF2A	9.98685e-05
EIF2AK1	0.000616931
EIF2AK4	3.38773e-07
EIF2B1	2.96833e-06
EIF2B2	0.00192868
EIF2B3	1.02286e-05
EIF2B4	2.92283e-05
EIF2B5	0.000170136
EIF2S1	1.33574e-06
EIF2S2	1.38505e-07
EIF2S3	1.13689e-07
EIF3B	1.35151e-05
EIF3CL|EIF3C	1.47378e-07
EIF3D	2.8152e-06
EIF3F	7.16338e-07
EIF3G	6.84938e-05
EIF3I	2.2743e-08
EIF3J	1.8591e-08
EIF3K	5.76545e-08
EIF3L	1.06079e-19
EIF3M	2.43338e-06
EIF3S3|EIF3H	3.17586e-07
EIF4A1	2.91979e-07
EIF4A2	0.000346673
EIF4A3	2.06169e-08
EIF4B	0.00107076
EIF4E	0.000194686
EIF4G1	3.60462e-07
EIF4G2	8.86311e-05
EIF4G3	2.11463e-07
EIF4H	3.67446e-07
EIF5	3.51105e-11
EIF5A	0.0122649
EIF5B	4.985e-06
EIF6	2.99877e-10
ELAC2	0.000219
ELAVL1	3.26701e-09
ELMO1	1.48363e-09
ELOF1	1.90344e-05
ELP2	0.00204185
ELP3	0.00812798
ELP4	2.08269e-05
ELP6	0.00356087
EML2	3.52761e-07
EML3	2.04395e-07
EML4	3.27236e-08
ENGASE	1.35097e-05
ENO1	2.76426e-14
ENO2	6.1934e-05
ENO3	0.0748746
ENOPH1	3.81727e-07
ENOSF1	8.46218e-05
ENSA	0.722396
ENY2	6.66957e-06
EOGT	1.52497e-06
EP300	5.57891e-06
EPB41	2.25685e-07
EPB41L2	9.21223e-08
EPHX2	3.17819e-07
EPM2AIP1	0.0700394
EPN1	0.000161782
EPPK1	6.7079e-10
EPRS	1.77013e-07
EPS15	4.11477e-07
ERAP1	4.48478e-09
ERC1	1.27073e-07
ERCC2	0.000155872
ERCC4	1.03318e-06
ERCC6L	4.88819e-17
ERH	0.000458154
ERI1	1.35765e-06
ERI3	9.87417e-07
ERO1L	1.86336e-07
ERO1LB	0.000160305
ERP29	1.00142e-07
ERP44	2.77407e-06
ESD	5.30574e-09
ESPL1	4.76616e-05
ESRRB	5.66707e-06
ESYT1	1.27553e-06
ETF1	5.13744e-10
ETFA	1.95696e-07
ETFB	0.0237646
ETHE1	0.280111
ETNK1	8.62711e-06
EVI5	1.80288e-07
EXOC1	6.32097e-08
EXOC2	5.70421e-09
EXOC3	3.044e-08
EXOC4	4.57512e-06
EXOC5	4.93499e-05
EXOC6	2.79496e-06
EXOC7	5.8602e-07
EXOC8	2.65675e-09
EXOSC1	1.09242e-15
EXOSC2	0.998519
EXOSC3	2.82523e-08
EXOSC4	0.0144852
EXOSC5	1.57712e-08
EXOSC6	0.000577602
EXOSC7	1.94014e-07
EXOSC8	0.498076
EXOSC9	0.99957
EYA3	1.83906e-05
EZR	7.30517e-14
F11R	8.71695e-06
FAAP100	0.000636561
FABP5	0.0139265
FADD	0.0820047
FAF1	4.22644e-08
FAH	0.000882758
FAHD1	1.27967e-06
FAHD2A	0.00089919
FAM102B	2.01573e-05
FAM107B	0.00465944
FAM114A2	0.000839535
FAM115A	1.54722e-07
FAM117A	4.81775e-05
FAM118A	2.17917e-08
FAM118B	5.02243e-07
FAM120B	1.13694e-06
FAM122A	1.65998e-05
FAM129A	4.15078e-10
FAM129B	1.03096e-10
FAM136A	5.84863e-06
FAM160B1	1.77258e-05
FAM160B2	2.21922e-06
FAM175A	0.0923307
FAM175B	8.55741e-05
FAM188A	5.58267e-07
FAM207A	1.28959e-05
FAM213B	0.914127
FAM45B|FAM45A	3.98219e-06
FAM49B	1.63332e-07
FAM50A	6.35373e-07
FAM76A	4.29323e-06
FAM91A1	0.00100054
FAM96A	2.20636e-05
FAM96B	0.0142514
FAM98B	1.44859e-05
FANCB	0.0162738
FANCD2	2.69887e-07
FANCI	1.3067e-06
FARSA	1.91861e-08
FARSB	7.52489e-07
FASN	1.26089e-05
FASTKD2	1.05035e-06
FASTKD5	8.38559e-05
FBN3|ACYP1	0.000725088
FBXL18	4.43975e-07
FBXL19	1.4795e-06
FBXO18	9.86165e-05
FBXO22	2.21015e-08
FBXO3	5.42852e-07
FBXO30	8.1724e-06
FBXO38	1.88456e-06
FBXO42	0.999756
FBXO45	9.86885e-06
FBXO5	7.77793e-06
FBXO6	3.93262e-07
FCGR2A|FCGR2C	1.40131e-05
FCHO1	1.91817e-06
FCHO2	2.7101e-08
FCHSD1	0.00929822
FDFT1	2.20065e-05
FDPS	0.00120957
FDX1	0.000505706
FDXR	5.49146e-08
FECH	3.54218e-07
FEM1B	1.71374e-05
FEN1	1.60905e-07
FER	1.42369e-08
FERMT2	8.342e-09
FERMT3	1.09192e-09
FGFR1OP	6.52037e-06
FGGY	0.0437992
FH	1.4961e-08
FHL2	7.72822e-05
FHL3	0.000850589
FHOD1	1.31027e-07
FIBP	1.26624e-05
FIGNL1	1
FIP1L1	0.000138464
FIS1	6.43173e-06
FKBP15	0.00672021
FKBP1A	1.47073e-05
FKBP2	1
FKBP3	7.55285e-05
FKBP4	2.16695e-10
FKBP5	1.48575e-12
FKBPL	3.09685e-07
FLAD1	0.000853222
FLCN	3.65292e-06
FLII	2.33818e-08
FLNA	0.000343416
FLNB	4.46097e-07
FLNC	6.07273e-05
FLOT1	0.000266841
FLOT2	4.60666e-05
FMNL1	3.45444e-09
FMNL3	0.000147715
FN3K	2.75558e-08
FN3KRP	7.43545e-07
FNBP1	1.10775e-09
FNBP4	5.50663e-07
FNIP1	2.55164e-06
FNTA	2.94641e-07
FOXK1	3.13078e-06
FPGT	0.000186285
FRA10AC1	0.00126983
FRMD8	5.54684e-07
FRYL	0.881134
FSCN1	1.98905e-07
FTH1	0.742079
FTL	0.0157149
FTO	0.26728
FUBP1	0.000137021
FUBP3	2.13607e-06
FUCA1	2.77087e-05
FUCA2	0.00155855
FUK	0.0136884
FUOM	0.00180086
FUS	0.00023345
FXR1	1.45197e-07
FYB	1.06059e-06
FYCO1	1.2581e-07
G3BP1	0.196451
G3BP2	2.77297e-06
G6PD	7.40998e-09
GAB2	0.000171213
GABARAPL2	0.999998
GABPA	4.49332e-05
GABPB1	0.00490994
GALC	0.79231
GALE	2.38391e-09
GALK1	2.23013e-06
GALK2	0.135041
GALM	0.844535
GALNS	0.00029279
GAMT	7.49335e-06
GAN	2.22775e-05
GANAB	1.85467e-06
GAPDH	2.4338e-11
GAPVD1	1.90662e-07
GARS	7.99985e-12
GART	1.04981e-07
GATAD2A	1.40874e-05
GATAD2B	4.90233e-07
GBA	0.677967
GBAS	4.01819e-07
GBE1	0.132214
GBF1	1.03727e-08
GCAT	0.000294366
GCC2	7.23098e-07
GCDH	7.80522e-07
GCFC2	2.00707e-11
GCLC	1.35113e-07
GCLM	3.16296e-05
GCN1L1	6.80092e-10
GDAP2	0.0395733
GDI1	5.00168e-07
GDI2	1.72245e-06
GDPGP1	4.99042e-05
GEMIN4	5.87523e-06
GEMIN5	1.01882e-08
GET4	0.103156
GFM1	1.03476e-08
GFM2	4.2226e-08
GFPT1	5.20305e-07
GGA1	0.000141426
GGCT	5.94323e-08
GGH	0.00218003
GGPS1	3.87243e-06
GIGYF2	1.30353e-06
GINS1	0.994745
GINS2	6.65637e-08
GINS3	0.00174393
GINS4	1.52461e-07
GIPC1	0.000220784
GIT1	0.280798
GIT2	0.999385
GK	0.00114653
GLB1	4.96816e-08
GLMN	3.73717e-10
GLO1	0.00114784
GLOD4	4.84644e-10
GLRX2	1.83024e-05
GLRX3	1.16455e-10
GLS	6.28983e-09
GLUD1	1.16637e-06
GLUD2	4.01065e-08
GLUL	6.85911e-07
GLYAT|BICD1	3.52077e-05
GLYR1	2.24504e-07
GM2A	1.08104e-05
GMDS	6.83461e-07
GMEB1	0.00051452
GMEB2	8.63386e-06
GMFB	0.000168603
GMFG	2.60042e-05
GMIP	2.22677e-07
GML	1.83388e-05
GMNN	0.0238506
GMPPA	2.20918e-05
GMPPB	0.000265443
GMPR	0.0551113
GMPR2	0.0518816
GMPS	6.19144e-08
GNA13	6.31173e-09
GNAI2	1.45017e-05
GNB1	0.00884949
GNB1L	0.999393
GNB2	0.000154929
GNB2L1	6.64196e-05
GNE	1.86511e-09
GNG5	1.88205e-06
GNL1	8.27667e-08
GNPDA1	0.000125646
GNPDA2	0.987245
GNPNAT1	1.84131e-06
GNS	0.000255588
GOLGA2	2.73097e-06
GOLGA3	0.000191892
GOLGA4	3.06838e-07
GOLGB1	3.68245e-05
GOPC	7.39715e-11
GORAB	0.0663385
GORASP2	0.000660223
GOT1	0.00146842
GOT2	3.98234e-06
GPALPP1	0.000680432
GPATCH11	3.92179e-07
GPATCH3	1.89355e-05
GPBP1L1	0.00026717
GPCPD1	8.84106e-07
GPD1L	2.44755e-08
GPHN	0.000114118
GPI	5.46623e-05
GPKOW	3.99837e-08
GPN1	0.137188
GPN3	0.000332521
GPRIN1	0.0376768
GPS1	0.0044873
GPX4	6.54127e-07
GRAP2	0.0436599
GRB2	3.38484e-08
GRHPR	4.91485e-08
GRIPAP1	8.4249e-05
GRK6	1.25193e-05
GRPEL1	3.07843e-10
GRSF1	1.93179e-06
GSE1	0.0517158
GSK3A	2.56064e-06
GSK3B	3.26413e-06
GSKIP	1.6236e-06
GSN	0.677248
GSPT1	6.93533e-11
GSR	7.16918e-05
GSS	8.78067e-06
GSTCD	1.20417e-06
GSTK1	2.84998e-09
GSTM3	2.62345e-08
GSTO1	1.24363e-06
GSTP1	1.60623e-05
GSTZ1	2.24622e-07
GTF2A1	1.08375e-05
GTF2A2	0.00185592
GTF2B	0.0153858
GTF2E1	1.66794e-09
GTF2E2	2.38441e-09
GTF2F1	0.000565304
GTF2F2	9.69759e-06
GTF2I	2.13338e-07
GTF3C4	1.44918e-06
GTF3C5	1.09879e-07
GTPBP1	0.00122858
GTPBP2	2.8132e-05
GTPBP3	0.000751782
GTSF1	0.000436399
GUK1	4.98413e-07
GULP1	0.000229052
GUSB	0.00166442
H1FX	0.095032
H2AFV|H2AFZ	1
HACE1	1.03525e-06
HACL1	0.0187387
HADH	1.12399e-12
HADHA	5.01384e-06
HADHB	1.0125e-07
HAGH	6.71584e-05
HARS	3.62118e-07
HARS2	0.999234
HAT1	3.82074e-11
HAUS1	8.45075e-06
HAUS2	1.86223e-07
HAUS3	2.90613e-15
HAUS4	2.33747e-06
HAUS5	2.20811e-06
HAUS6	4.75816e-08
HAUS7	4.3323e-10
HBA1	0.00412367
HBE1	0.000358456
HBG2	2.11456e-08
HBQ1	0.0307356
HBS1L	0.000573388
HBZ	0.0294668
HCA90|TPX2	4.26051e-06
HCFC1	0.985423
HCLS1	0.000274413
HDAC1	1
HDAC10	1
HDAC2	1
HDAC4	3.17105e-06
HDAC6	1
HDAC7	0.9925
HDAC8	0.998558
HDDC2	8.22262e-06
HDDC3	6.27655e-06
HDGF	0.0660434
HDGFRP2	6.67211e-06
HDHD2	0.00201506
HDHD3	0.189015
HDLBP	1.7078e-09
HEATR2	2.39547e-07
HEATR3	3.91846e-09
HEATR5A	0.000820096
HEATR5B	0.307392
HEATR6	3.57951e-07
HEBP1	2.77985e-13
HEBP2	0.000349061
HECTD1	1.84575e-05
HELLS	5.2953e-06
HEMGN	2.47344e-05
HERC1	0.0220436
HERC4	2.88825e-08
HEXA	0.000170173
HEXB	0.00242324
HEXIM1	4.77932e-05
HGH1	4.49056e-08
HGS	4.18851e-09
HIBADH	1.82189e-06
HIBCH	8.15251e-08
HINT1	1.12963e-05
HINT2	0.00766761
HINT3	1.22938e-05
HIP1	3.11229e-05
HIP1R	1.28179e-09
HIRIP3	0.0114777
HIST1H4A	3.39198e-06
HK1	3.41257e-09
HK2	1.25926e-08
HLCS	4.20359e-05
HLTF	2.88604e-07
HMBS	0.000278293
HMG20B	2.74076e-06
HMGB1	4.82127e-07
HMGB2	0.00157851
HMGB3	0.000356649
HMGCL	1.18578e-05
HMGCS1	3.51589e-07
HMHA1	1.78672e-05
HMMR	1.26151e-08
HN1	0.00635251
HN1L	0.00075419
HNMT	0.00248369
HNRNPA1	4.05107e-05
HNRNPA2B1	1.44336e-07
HNRNPAB	1.55995e-06
HNRNPD	2.09312e-05
HNRNPDL	4.91287e-06
HNRNPF	0.000105027
HNRNPH3	0.0206153
HNRNPK	2.64207e-07
HNRNPM	1.08594e-08
HNRNPR	0.000142223
HNRNPU	1.81509e-07
HNRNPUL1	6.91113e-08
HOOK3	1.08514e-06
HP1BP3	0.00106485
HPRT1	0.00319566
HPS1	5.8678e-07
HPS3	0.0104119
HRSP12	0.000279588
HS1BP3	0.999049
HSCB	1.9946e-06
HSD17B10	1.01562e-10
HSD17B11	0.0199153
HSD17B4	2.22346e-07
HSD17B8	0.00227558
HSDL2	2.50677e-08
HSF1	8.50865e-14
HSP90AA1	4.63666e-11
HSP90AA4P	4.82914e-06
HSP90AB1	5.86706e-09
HSP90AB4P	3.91681e-06
HSP90B1	2.13323e-07
HSPA13	0.000474783
HSPA14	0.0246177
HSPA1A	1.47966e-08
HSPA4	5.3407e-16
HSPA4L	3.09093e-11
HSPA5	1.01682e-06
HSPA8	3.97001e-10
HSPA9	1.29472e-09
HSPB1	4.59324e-08
HSPB11	0.00246664
HSPBP1	1
HSPD1	2.84103e-05
HSPE1	3.85092e-06
HSPH1	4.51095e-12
HTATIP2	0.00071033
HTATSF1	6.82914e-08
HTRA2	0.000839699
HTT	3.65675e-05
HUS1	9.02426e-05
HUWE1	2.66547e-05
HYOU1	3.40787e-08
HYPK	3.76222e-06
IARS	0.00194121
IARS2	0.00232394
IBA57	2.47217e-09
ICAM1	0.0182233
IDE	1.83878e-09
IDH1	1.97416e-07
IDH2	5.45986e-08
IDH3A	1.03233e-07
IDH3B	1.71359e-06
IDH3G	0.00140785
IDI1	6.76364e-06
IDUA	2.26213e-06
IFI35	1.52426e-06
IFITM2|IFITM3|IFITM1	6.8079e-06
IFT27	6.02982e-07
IGBP1	1.06209e-06
IGF2BP1	1.57422e-08
IGF2BP2	0.000126035
IGF2BP3	2.11882e-08
IGF2R	8.1448e-06
IK	6.67952e-07
IKBKAP	0.000418758
IKBKB	9.15346e-07
IKBKG	1.15555e-05
IKZF1	7.26024e-05
IL16	2.09143e-07
IL18	2.02038e-05
ILF2	2.40745e-05
ILF3	0.103463
ILK	3.46546e-06
ILKAP	4.56109e-08
IMPA1	0.000102209
IMPDH1	1.26019e-06
IMPDH2	1.12882e-06
INPP1	1.56772e-08
INPP4A	2.00152e-06
INPP5B	6.5124e-06
INPP5F	2.28288e-05
INPPL1	1.21244e-08
INTS3	5.75778e-05
INTS4	3.83675e-15
INTS9	4.0613e-05
IPO11	2.06025e-09
IPO13	1.03887e-06
IPO4	2.40849e-08
IPO5	4.66634e-08
IPO7	2.02834e-08
IPO8	5.06212e-09
IPO9	7.79031e-08
IQGAP1	1.00597e-10
IQGAP2	6.07685e-08
IQGAP3	0.00336112
IQSEC2	0.995782
IRAK1	0.000127325
IRAK4	5.29315e-08
IREB2	1.37917e-11
IRF2BP1	7.79107e-07
IRF2BP2	3.12036e-05
IRF2BPL	0.792977
IRGQ	2.18435e-09
ISCA2	3.82889e-05
ISCU	2.30207e-05
ISOC1	1.06837e-05
ISOC2	0.0933118
ISPD	0.000863489
IST1	7.53658e-09
ISY1	6.33445e-07
ISYNA1	1.92296e-05
ITFG2	4.46934e-08
ITGB1	5.07211e-06
ITPA	0.0023669
ITPK1	9.48756e-06
ITPKA	4.18828e-07
ITSN1	7.80846e-06
ITSN2	1.20804e-07
IWS1	1.52484e-06
KARS	0.00716495
KAT8	1.89703e-06
KATNA1	5.02437e-07
KATNB1	4.86306e-07
KAZN	0.000427324
KBTBD2	0.000344289
KCNAB2	0.0962991
KCTD10	1.51315e-05
KCTD9	1.06542e-07
KDELC1	0.000124294
KDELC2	3.32199e-05
KDM1A	0.000213108
KDM3A	4.12507e-09
KDM3B	7.31618e-09
KDM5C	1.0415e-07
KDM8	1.80838e-07
KEAP1	2.21037e-05
KHDRBS1	3.12945e-06
KHK	0.00095635
KHSRP	1.85865e-06
KIAA0196	7.33767e-08
KIAA0907	3.76777e-07
KIAA1033	5.83357e-07
KIAA1143	0.000136482
KIAA1279	0.399108
KIAA1468	0.000361772
KIAA1524	2.54103e-10
KIAA1598	1.69992e-08
KIF11	7.79358e-09
KIF13A	8.19212e-09
KIF13B	0.00031803
KIF14	4.37244e-06
KIF15	1.52709e-08
KIF1B	3.17139e-06
KIF21A	6.57311e-07
KIF22	0.315537
KIF23	1.87209e-05
KIF2A	1.6097e-06
KIF2C	5.50611e-09
KIF3A	5.17919e-07
KIF3B	1.94161e-07
KIF4A	2.9882e-07
KIF5A	2.41342e-07
KIF5B	4.13516e-11
KIFAP3	0.000978476
KIFC1	1.74505e-06
KLC1	4.30416e-09
KLC2	9.05684e-08
KLC4	5.918e-08
KLHDC2	1.01368e-07
KLHDC3	0.537463
KLHDC4	8.68859e-05
KLHL18	1.68896e-15
KLHL36	1.47679e-07
KMT2D	0.00199554
KNSTRN	9.03963e-06
KNTC1	0.000340372
KPNA1	2.51124e-06
KPNA3	7.31401e-07
KPNA4	2.45921e-07
KPNA6	7.98017e-05
KPNB1	1.06839e-09
KRT1	2.26704e-25
KRT10	1.04648e-15
KRT18	2.72783e-07
KRT19	0.288997
KRT2	1.05997e-17
KRT5	4.45429e-23
KRT8	5.87561e-08
KRT9	7.77785e-12
KSR1	1.58372e-07
KTI12	1.14864e-07
KTN1	0.0021746
L2HGDH	2.88585e-06
L3HYPDH	2.07051e-05
LACE1	0.000307669
LACTB2	0.00132406
LAMP1	0.0500954
LAMTOR2	1.0828e-10
LAMTOR5	8.69807e-05
LANCL1	0.00180421
LANCL2	0.000131568
LAP3	0.0107256
LARP1	0.000105935
LARP4	0.951977
LARP4B	0.384583
LARP7	1.03165e-09
LARS	0.0363588
LARS2	7.06771e-09
LASP1	0.0131444
LATS1	2.6288e-06
LCMT1	1.58528e-08
LCMT2	4.07463e-05
LCP1	1.02014e-07
LCP2	2.69431e-06
LDB1	2.63198e-06
LDHA	6.54198e-08
LDHB	1.71885e-06
LDLRAP1	1.11776e-06
LGALS1	0.0179135
LIAS	3.56335e-06
LIG1	0.00014028
LIG3	9.02729e-06
LIMD1	0.0228612
LIMS1	1.32535e-07
LIN28B	7.9754e-05
LITAF|TLE3	1.64774e-06
LLGL1	4.55986e-05
LMNA	1.51335e-10
LMNB1	6.90946e-09
LMNB2	2.17268e-06
LMO4	0.000340683
LONP1	0.997405
LPIN1	0.186298
LRBA	8.53797e-09
LRCH3	3.28364e-07
LRPAP1	1.14529e-05
LRPPRC	6.41986e-06
LRRC14	0.000818567
LRRC20	8.36341e-05
LRRC40	1.72833e-12
LRRC41	1.48852e-06
LRRC47	1.51648e-05
LRRC57	6.11039e-09
LRRFIP1	3.05262e-05
LRRFIP2	0.994753
LRSAM1	1.14491e-11
LRWD1	1.61201e-07
LSM1	0.00429135
LSM12	3.13022e-05
LSM14A	0.000388108
LSM14B	7.86968e-06
LSM2	0.824671
LSM3	1.96386e-05
LSM4	0.000258928
LSM5	6.7854e-06
LSM6	6.69198e-06
LSM7	7.71527e-05
LSM8	0.000620538
LSR	0.00269619
LSS	1.60809e-05
LTA4H	2.63111e-11
LTN1	1.47068e-07
LUC7L	1.21606e-05
LUC7L2	6.87241e-07
LUC7L3	0.000182635
LYN	2.63921e-06
LYPLA1	1.08801e-06
LYPLA2	0.000219222
LYPLAL1	1.77663e-07
LYRM1	2.95031e-13
LYRM2	0.000108618
LYRM4	2.1087e-06
LYRM5	0.0667551
LYRM7	1.57053e-08
LZIC	1.79698e-05
LZTFL1	4.03713e-10
MACF1	1.03886e-06
MACROD1	2.66736e-05
MAD1L1	4.2722e-18
MAD2L1	0.00124876
MAD2L1BP	1.24825e-05
MADD	0.000332373
MAEA	2.04153e-06
MAGEA1	0.00755164
MAGEA9	0.0153436
MAGEC1	1.43087e-05
MAGEC2	0.485054
MAGED2	2.10388e-12
MAGI1	4.61892e-06
MAGI3	6.02761e-05
MAN2B1	0.00120446
MAN2B2	0.999885
MAN2C1	1.20058e-05
MANBA	0.0109681
MANF	0.0050388
MAP1A	4.34449e-07
MAP1B	1.84253e-06
MAP1S	8.74587e-08
MAP2K1	1.45729e-08
MAP2K2	1.4615e-08
MAP2K4	1.96348e-07
MAP2K7	4.53735e-07
MAP3K2	2.08767e-06
MAP3K4	6.93073e-06
MAP3K5	0.00233788
MAP4	1.37099e-06
MAP4K4	1
MAP4K5	1.09171e-06
MAPK1	6.76367e-05
MAPK14	4.05693e-07
MAPK3	1.07473e-06
MAPK8	0.818742
MAPKAPK2	6.43017e-08
MAPRE1	1.33075e-12
MAPRE2	0.00415296
MAPRE3	1.09734e-09
MAPT	1
MARCKS	1.06068e-06
MARK2	6.26818e-07
MARK3	0.00171087
MARS	4.31029e-08
MARS2	0.00131598
MAST3	1.38905e-10
MASTL	0.920938
MAT2A	3.14848e-06
MAT2B	0.000878957
MAZ	9.3775e-05
MBD3	5.61929e-07
MBLAC1	0.516991
MBLAC2	0.0332845
MBLL|MBNL2	0.999855
MBNL1	7.98813e-05
MCAM	0.000155652
MCCC1	6.10049e-07
MCCC2	0.0272326
MCM2	0.0190653
MCM3	1.77195e-06
MCM4	1.35442e-06
MCM5	9.59861e-07
MCM6	5.18009e-07
MCM7	1.24561e-06
MCMBP	3.63149e-06
MCTS1	2.63777e-08
MDH1	0.00568752
MDH2	2.57312e-06
MDN1	6.62142e-05
ME1	0.000880243
MECR	1.84247e-07
MED15	8.0147e-07
MED16	0.000116712
MED18	0.996123
MED20	0.957168
MED23	6.71531e-06
MED24	0.000122053
MED25	0.72935
MED28	0.053452
MEF2D	2.65531e-06
MEMO1	1.11666e-06
MEPCE	1.00802e-11
MESDC1	0.00014077
MESDC2	0.000171339
METAP1D	3.52539e-07
METAP2	0.00449851
METTL1	1.83821e-06
METTL10	5.72649e-08
METTL13	1.01229e-12
METTL16	1.83436e-06
METTL21A	1.17378e-05
METTL2B|METTL2A	4.84056e-06
METTL3	2.26309e-08
METTL5	0.000111246
METTL6	1.11202e-10
MFAP1	0.00166309
MGEA5	2.15666e-06
MGME1	4.83085e-07
MICAL1	7.53569e-08
MICAL3	6.99407e-06
MICALL1	1.97057e-09
MICALL2	6.76163e-07
MIEN1	0.0895869
MIF	0.0293317
MIF4GD|MEOX1	9.77286e-07
MINPP1	1.27682e-06
MIPEP	1.30619e-07
MIS12	0.0135036
MIS18A	9.54598e-09
MKLN1	0.766085
MKNK1	6.7435e-05
MKRN2	8.88736e-06
MLH1	2.99141e-06
MLLT4	0.000487155
MLST8	6.66711e-07
MLX	4.66236e-06
MLYCD	5.76758e-10
MMAB	6.9234e-05
MMADHC	0.00011879
MMS19	3.52259e-07
MNAT1	1.71112e-07
MND1	2.64565e-06
MOB1B|MOB1A	2.50053e-07
MOB2	8.96837e-06
MOB3A	1.70295e-06
MOB3B	5.16951e-08
MOB4	2.284e-07
MOCOS	1.825e-06
MOCS1	1.28052e-10
MOCS2	0.00436375
MOCS3	3.7546e-07
MON1A	2.1657e-07
MON1B	3.15762e-06
MON2	5.3691e-09
MORC2	0.0704948
MORC3	0.2924
MORF4L2	0.00201988
MOV10	0.00102786
MPI	6.68526e-07
MPP1	1.29589e-05
MPP6	1.50727e-05
MPST	3.09706e-08
MPZL1	0.000221662
MRE11A	2.6636e-05
MRGBP	3.61085e-05
MRI1	6.00799e-08
MRPL1	1.78919e-08
MRPL12	2.78649e-12
MRPL48	1.13797e-05
MRPL49	0.000452358
MRPS22	1.06266e-05
MRPS27	0.01107
MRPS31	0.000287706
MRPS35	0.0001103
MRPS36	8.17484e-05
MRPS5	0.000162442
MRPS9	0.275839
MRRF	0.00934267
MRTO4	2.7593e-05
MSH2	1.32899e-08
MSH3	5.28374e-08
MSH6	1.61303e-08
MSN	7.49307e-17
MTA1	5.84625e-06
MTA2	5.16549e-05
MTERF3	9.68337e-06
MTG1|NA	1.32384e-06
MTHFD1	0.00113731
MTHFD1L	8.77403e-08
MTHFD2	5.95242e-14
MTHFR	1.72872e-09
MTHFS	4.57402e-08
MTIF2	2.39167e-06
MTM1	1.46547e-06
MTMR1	2.02775e-09
MTMR12	2.70508e-05
MTMR14	5.11237e-08
MTMR3	2.8106e-05
MTMR6	3.09265e-09
MTMR9	5.17083e-06
MTO1	3.23543e-07
MTOR	0.0104602
MTPN	6.47886e-05
MTR	9.13518e-07
MTRF1L	2.36559e-05
MTRR	3.85148e-06
MTSS1L	3.82023e-08
MUT	0.000147141
MVD	2.01752e-07
MVK	0.000273808
MYADM	1.41057e-05
MYD88	8.71209e-07
MYH10	8.78188e-06
MYH9	2.52711e-07
MYL12A|MYL12B	5.62176e-07
MYL4	2.47126e-06
MYO18A	2.23193e-06
MYO1C	0.00432203
MYO1D	2.56001e-07
MYO1F	2.08235e-07
MYO6	4.40894e-13
MYO9B	6.25709e-12
N4BP1	1.15332e-08
N6AMT1	0.000140219
NA|ARPC4	1.32007e-06
NA|FBXL8	0.857217
NA|HNRNPUL2	4.85531e-10
NA|IFT80	0.991608
NA|VPS33A	7.99626e-06
NAA10	1.202e-06
NAA11	5.11781e-07
NAA15	7.97985e-09
NAA16	2.57952e-08
NAA20	1.8822e-08
NAA25	1.42743e-07
NAA30	3.32511e-06
NAA35	2.58091e-05
NAA50	3.78669e-09
NAB2	0.00233353
NACA	0.000178745
NACC1	3.08936e-05
NADK	0.000488147
NADK2	7.18828e-06
NADSYN1	0.000177386
NAE1	1.95821e-08
NAGA	4.4151e-05
NAGK	6.0799e-07
NAGLU	0.00029464
NAMPT	2.92297e-05
NANS	1.4716e-07
NAP1L1	9.2658e-06
NAP1L4	7.1318e-06
NAPA	0.000229064
NAPG	1.03306e-10
NAPRT	2.07654e-05
NARF	2.63644e-05
NARFL	0.0353798
NARS	0.00519804
NARS2	1.41575e-07
NASP	1.30731e-07
NBEAL2	1.18595e-06
NBN	0.00245827
NCALD	0.0196517
NCAPD2	6.94392e-09
NCAPD3	2.88078e-05
NCAPG	1.31193e-11
NCAPG2	4.0028e-08
NCAPH	1.77981e-09
NCAPH2	7.83902e-05
NCBP1	0.997305
NCBP2	2.33814e-06
NCDN	3.84689e-09
NCK1	7.24042e-12
NCKAP1	4.39663e-08
NCKAP1L	2.57528e-06
NCKIPSD	6.86833e-08
NCL	8.76096e-07
NCOA1	1.91751e-06
NCOA2	9.9106e-06
NCOA3	3.45396e-05
NCOA6	0.949296
NCOA7	2.64964e-08
NCOR1	9.26198e-06
NCSTN	4.91899e-06
NDC80	1.8631e-18
NDE1	0.000762335
NDNL2	1.76686e-11
NDOR1	7.43519e-07
NDRG2	5.47919e-07
NDUFA5	0.900484
NDUFA6	1.90616e-07
NDUFAB1	4.18382e-05
NDUFAF3	6.01729e-11
NDUFAF7	1.35313e-05
NDUFS1	5.87847e-13
NDUFS2	3.64773e-06
NDUFS3	1.70025e-07
NDUFS4	1
NDUFS6	2.92396e-05
NDUFV1	5.99496e-26
NDUFV2	7.20253e-15
NEBL	2.68982e-05
NECAP2	0.000103316
NEDD1	0.612243
NEDD4	9.85061e-05
NEDD4L	1.08863e-06
NEK7	4.14153e-06
NEK9	1.14268e-06
NELFB	2.1952e-09
NELFE	4.83317e-07
NEMF	8.06645e-06
NES	0.000825608
NEU1	0.050202
NF1	8.33358e-07
NF2	0.00439384
NFAT5	0.995286
NFATC3	0.000772652
NFE2	1.88853e-06
NFIC	7.80467e-05
NFKB1	1.70327e-07
NFKB2	0.000170122
NFKBIB	1.1924e-07
NFKBIE	1.36199e-07
NFS1	5.12466e-10
NFU1	4.12427e-07
NFYA	0.00038996
NFYB	0.00104694
NFYC	0.000406927
NGLY1	7.05322e-05
NHLRC2	4.27713e-08
NHP2L1	7.67323e-08
NIF3L1	1.32047e-05
NIPSNAP1	1.46456e-06
NIPSNAP3A	4.84695e-06
NISCH	0.00971662
NIT1	0.000340713
NIT2	0.00329323
NLE1	0.000487926
NLN	1.89766e-06
[truncated: 1,650 more rows]

## Sheet: PosteriorProbabiltiessigPab
	x
AACS	0.000814353
AAK1	6.07518e-06
AAMDC	1.89113e-06
AAMP	1.78094e-06
AAR2	1.5336e-05
AARS	1.48024e-07
AARS2	1.30054e-06
AASDH	8.46098e-07
AASDHPPT	1.12933e-05
ABCE1	4.0172e-06
ABCF1	1.72022e-06
ABCF2	2.58654e-08
ABCF3	1.40166e-09
ABHD10	3.54188e-10
ABHD11	6.5446e-06
ABHD14B	0.00145731
ABI1	2.17252e-07
ABL1	5.03201e-05
ABL2	1.09901e-06
ACAA1	9.8044e-07
ACAA2	0.000309808
ACACA	1.66888e-06
ACAD10	5.93849e-06
ACAD8	0.961806
ACAD9	1.2778e-07
ACADM	4.03237e-09
ACADS	9.85936e-08
ACADVL	9.71126e-08
ACAP2	1.6517e-09
ACAT1	3.82923e-08
ACAT2	8.65282e-06
ACBD3	1.88731e-06
ACBD6	9.08959e-05
ACIN1	7.59143e-08
ACLY	1.8092e-06
ACN9	4.64989e-06
ACO1	3.54494e-09
ACO2	3.54417e-08
ACOT13	1.53844e-05
ACOT7	2.22433e-05
ACOT9	9.59512e-08
ACOX1	5.0561e-06
ACP1	1.21291e-06
ACP2	0.000117942
ACSF3	1.02378e-06
ACSL1	0.0018155
ACSL3	0.00115661
ACSM3	2.04625e-06
ACSS2	1.59769e-08
ACTB|ACTG1	3.69769e-06
ACTL6A	3.96464e-07
ACTN1	4.22247e-07
ACTN4	2.59381e-06
ACTR10	0.975496
ACTR1A	0.000528612
ACTR1B	1.76419e-05
ACTR2	6.47634e-06
ACTR3	1.32977e-06
ADA	3.81315e-05
ADAL	0.000525206
ADD1	1.15142e-05
ADD2	3.15559e-06
ADD3	1.50088e-06
ADH5	4.30637e-06
ADI1	0.000611672
ADK	0.000535422
ADO	2.93452e-05
ADPRHL2	2.76283e-07
ADRBK1	0.000175034
ADRM1	0.0164094
ADSL	3.34257e-07
ADSS	0.00197928
ADSSL1	5.68148e-05
AFTPH	0.000453881
AGAP3	0.000189025
AGFG1	2.82657e-07
AGO2	6.67981e-06
AGPS	6.55707e-08
AHCY	1.17278e-05
AHCYL1	0.000215874
AHCYL2	3.03133e-06
AHNAK	9.1501e-08
AHSA1	1.11184e-06
AIF1	0.00028853
AIFM1	2.40672e-19
AIMP1	9.65705e-07
AIMP2	1.92804e-06
AIP	8.51919e-10
AK1	4.08787e-07
AK2	2.15878e-08
AK3	5.56085e-09
AK4	0.000618286
AK6	1.85893e-07
AKAP8	0.995366
AKAP8L	2.45221e-07
AKR1A1	8.90346e-11
AKR1B1	7.9857e-08
AKR1C1	7.19513e-09
AKR7A2	2.12218e-09
AKT1	1.79163e-06
AKT2	1.35638e-06
ALAD	8.80683e-05
ALDH16A1	7.64778e-06
ALDH18A1	4.16015e-06
ALDH1A1	8.88938e-06
ALDH1A2	1.23368e-05
ALDH1B1	2.35463e-08
ALDH1L2	0.000115708
ALDH2	3.46251e-09
ALDH4A1	9.32162e-08
ALDH5A1	2.04438e-08
ALDH6A1	7.71163e-06
ALDH9A1	1.86142e-07
ALDOA	4.81966e-06
ALDOC	2.21885e-06
ALKBH4	3.39632e-05
ALKBH5	4.74225e-05
ALKBH6	7.07368e-07
ALKBH8	0.000103097
AMD1	6.50608e-06
AMDHD2	6.17561e-05
AMMECR1	3.87021e-06
AMPD2	2.09587e-05
AMPD3	0.0670712
AMZ2	3.78112e-05
ANAPC1	0.451712
ANAPC2	0.000183582
ANAPC5	0.194316
ANAPC7	0.847232
ANK1	1.45985e-07
ANK3	8.92853e-06
ANKFY1	3.66012e-09
ANKHD1	0.999055
ANKLE2	1.98252e-06
ANKMY2	4.39902e-10
ANKRD13A	1.06955e-07
ANKRD16	1.483e-05
ANKRD17	9.443e-07
ANKRD27	0.000836624
ANKRD28	5.14726e-07
ANKRD50	0.054833
ANKRD54	7.21578e-05
ANKS1A	9.83771e-05
ANKZF1	3.46653e-07
ANLN	1.08712e-08
ANP32A	1.81179e-06
ANP32B	6.10143e-07
ANP32E	0.00610249
ANPEP	0.997154
ANTXR2	0.000105651
ANXA1	2.16954e-14
ANXA11	1.87244e-09
ANXA2	1.05282e-09
ANXA3	7.3067e-09
ANXA4	2.30236e-10
ANXA5	3.59542e-10
ANXA6	2.37066e-07
ANXA7	1.06838e-09
AP1B1	3.14603e-06
AP1G1	7.98444e-07
AP1G2	0.781546
AP1M1	4.98144e-06
AP1S1	3.59728e-05
AP2A1	6.17889e-06
AP2A2	0.000282252
AP2B1	4.83082e-06
AP2M1	3.9658e-06
AP2S1	5.08429e-06
AP3B1	4.00973e-08
AP3D1	2.29765e-06
AP3M1	2.75664e-05
AP3S1	2.79037e-05
AP3S2	0.000291189
AP4B1	2.64317e-05
AP4E1	0.000309607
AP5Z1	0.000714465
APAF1	1.66782e-07
APBA2	9.689e-06
APEH	2.52126e-05
APEX1	0.125948
API5	1.54114e-09
APIP	9.5637e-06
APOA1BP	2.12504e-05
APPL1	9.99455e-08
APPL2	0.000615364
APRT	1.49246e-07
AQR	1.17405e-05
ARAF	1.28762e-06
ARAP1	2.40057e-08
ARCN1	5.76705e-08
ARF1	1.9896e-05
ARF3	0.000342254
ARF4	2.96802e-06
ARF5	0.79747
ARFGAP2	1.0757e-07
ARFGAP3	2.99156e-06
ARFGEF1	1.25893e-05
ARFGEF2	1.69469e-07
ARFIP1	2.22716e-06
ARFIP2	1.23359e-06
ARG2	3.33004e-07
ARGLU1	1.54692e-06
ARHGAP1	7.18973e-09
ARHGAP12	0.000128529
ARHGAP15	9.24299e-06
ARHGAP17	4.28024e-07
ARHGAP18	2.02796e-10
ARHGAP25	1.56197e-07
ARHGAP35	3.47796e-08
ARHGAP4	0.00181128
ARHGAP6	5.84349e-08
ARHGDIA	1.17162e-08
ARHGDIB	4.27103e-07
ARHGEF1	1.15638e-07
ARHGEF11	3.16513e-05
ARHGEF18	2.28319e-05
ARHGEF2	1.911e-07
ARHGEF6	7.99306e-06
ARHGEF7	2.95544e-07
ARID1A	4.87734e-07
ARID3A	4.98603e-07
ARID4A	2.52585e-05
ARIH1	0.00010095
ARIH2	5.46987e-07
ARL14EP	4.20699e-06
ARL2	0.000112511
ARL3	0.000697064
ARL5B	0.000350848
ARMC1	2.5348e-06
ARMC6	4.63609e-10
ARMC8	0.428388
ARMCX3	1.61259e-05
ARNT	4.84945e-06
ARPC1A	2.14249e-07
ARPC1B	1.62404e-06
ARPC2	2.11059e-06
ARPC3	3.75093e-05
ARPC5	1.7684e-05
ARRB1	2.03674e-06
ARRDC1	0.00102001
ARSA	3.959e-06
ASAH1	0.54285
ASAP1	7.37396e-07
ASAP3	0.000321251
ASCC1	1.54969e-10
ASH2L	4.09823e-09
ASL	2.84196e-07
ASMTL	3.29138e-08
ASNA1	2.79527e-06
ASNS	7.88153e-09
ASPSCR1	5.03016e-05
ASS1	4.62955e-07
ASUN	7.42393e-09
ATE1	1.82158e-07
ATF7IP	5.75858e-06
ATG101	3.91534e-06
ATG12	3.27229e-06
ATG13	2.1741e-07
ATG16L1	8.39701e-07
ATG2A	6.59531e-05
ATG2B	1.0428e-05
ATG3	5.48805e-07
ATG4B	1.60767e-07
ATG4C	2.21099e-08
ATG5	2.69887e-06
ATG7	9.83204e-10
ATHL1	8.31389e-06
ATIC	4.85974e-07
ATN1	1.68406e-05
ATOX1	5.89575e-05
ATP1A1	5.5627e-06
ATP1B3	1.04362e-06
ATP2B4	1.55231e-06
ATP5A1	4.04392e-12
ATP5B	1.42524e-08
ATP5C1	1.17555e-06
ATP6V1A	3.08481e-06
ATP6V1B2	4.03989e-06
ATP6V1C1	1.0561e-06
ATP6V1D	7.51438e-05
ATP6V1E1	2.46985e-06
ATP6V1H	3.92047e-06
ATPAF1	7.43934e-07
ATPAF2	4.88558e-06
ATPIF1	6.81452e-08
ATR	7.73238e-05
ATXN10	3.198e-09
ATXN1L	0.00101587
ATXN2	0.000175954
ATXN2L	5.97645e-07
ATXN3	0.00249189
ATXN7L3B	0.000167472
AUH	3.58482e-08
AURKA	4.96715e-05
AVL9	5.89846e-07
AZI2	1.85662e-05
BABAM1	2.44889e-06
BACH1	5.21228e-07
BAG1	8.48978e-07
BAG2	0.000152715
BAG3	1.48935e-05
BAG4	9.13725e-06
BAG6	4.12185e-06
BAIAP2L1	0.00345234
BANF1	7.66424e-09
BAP1	4.52282e-06
BCAP31	6.75623e-28
BCAR1	0.00697949
BCAS2	8.86519e-08
BCAS3	2.43795e-05
BCAT1	0.000909274
BCAT2	0.00233642
BCCIP	1.65846e-05
BCKDHA	0.0217894
BCL10	9.86075e-05
BCL2L13	6.65497e-08
BCL9L	0.000733597
BCR	0.46031
BDH2	3.66283e-08
BECN1	1.17385e-05
BICD2	9.06322e-12
BID	9.39646e-06
BIRC6	0.00484516
BLMH	0.000110178
BLOC1S1|NA	0.0400784
BLOC1S2	3.40163e-06
BLOC1S3	0.000123766
BLVRA	1.35785e-06
BLVRB	2.00422e-07
BMP2K	3.28481e-06
BOD1L1	2.17972e-06
BOLA2	0.0275282
BOLA3	5.51786e-08
BOP1	7.09598e-07
BPGM	0.00160461
BPHL	0.000883721
BPNT1	0.000231428
BPTF	1.43924e-05
BRAF	0.000727701
BRAP	0.000130875
BRAT1	1.00938e-05
BRCC3	3.2674e-05
BRE	2.18795e-06
BROX	2.61172e-12
BSDC1	0.000218418
BSG	0.00110144
BTAF1	1.24661e-06
BTF3	2.10769e-09
BTK	3.15274e-08
BUB1	0.784314
BUB1B	9.10338e-08
BUB3	2.56312e-06
BUD31	1.13371e-06
BZW1	9.62382e-08
BZW2	4.15434e-07
C11orf54	2.13302e-06
C11orf68	2.74535e-06
C11orf73	8.23181e-09
C12orf29	5.81788e-05
C12orf45	0.000243947
C14orf166	2.79267e-07
C15orf40	5.19921e-06
C15orf57	1.06921e-05
C16orf13	1.63289e-06
C16orf62	2.20703e-06
C17orf75	1.14735e-05
C18orf8	1.80624e-08
C19orf10	2.42501e-08
C19orf43	7.18638e-06
C1orf109	0.000184297
C1orf112	0.000150204
C1orf123	1.15872e-07
C1orf50	2.74126e-06
C1QBP	1.95577e-08
C21orf33	9.95143e-06
C21orf59|NA	5.71074e-07
C2CD5	1.27298e-05
C2orf43	2.76121e-07
C2orf69	1.91274e-06
C4orf27	6.60011e-10
C5orf51	0.331333
C6orf211	1.06225e-07
C7orf25	2.51053e-06
C7orf55	3.50364e-08
C8orf82	8.55635e-08
C9orf142	5.3098e-05
C9orf41	6.55106e-08
C9orf64	9.29677e-05
C9orf78	2.47115e-07
CA1	9.54262e-09
CA8	2.42106e-05
CAB39	9.01265e-06
CAB39L	0.00127007
CACYBP	4.24549e-08
CAD	2.95525e-05
CALB1	2.38206e-07
CALCOCO1	7.25888e-07
CALCOCO2	1.7867e-07
CALM2|CALM1	1.11242e-05
CALR	1.28256e-07
CALU	3.04544e-08
CAMK2G	0.494866
CAMSAP1	1.68267e-06
CAND1	7.30448e-07
CAND2	0.000177598
CANX	0.000208068
CAP1	4.89064e-09
CAPG	8.03919e-08
CAPN1	1.73466e-06
CAPN15	8.95053e-05
CAPN2	3.2485e-08
CAPN7	1.82138e-09
CAPNS1	0.174477
CAPRIN1	1.56232e-20
CAPZA1	1.33592e-07
CAPZA2	2.76609e-07
CAPZB	5.32629e-08
CARD11	6.45855e-05
CARD9	3.03606e-05
CARHSP1	2.73267e-06
CARM1	1.25526e-06
CARS	1.34988e-08
CARS2	6.36012e-05
CASC5	1.1768e-06
CASK	2.66261e-08
CASP10	8.81033e-06
CASP3	9.85336e-06
CASP6	0.254928
CASP7	6.70448e-05
CASP8	1.21991e-06
CASP9	1.37325e-06
CAST	2.61222e-06
CAT	5.56367e-06
CBFA2T3	7.93159e-07
CBFB	3.65906e-07
CBL	1.64017e-05
CBLL1	7.10406e-05
CBR1	1.57748e-06
CBR4	8.97848e-06
CBS	1.02071e-07
CBX1	3.51308e-07
CC2D1A	2.18814e-06
CC2D1B	5.66399e-07
CCAR1	2.00123e-08
CCAR2	3.85436e-06
CCBL1	0.000374484
CCBL2	3.05678e-06
CCDC101	2.89194e-05
CCDC104	0.00106892
CCDC124	1.1322e-08
CCDC132	2.27798e-06
CCDC174	1.36616e-05
CCDC186	0.0695093
CCDC22	0.00225683
CCDC25	2.9353e-08
CCDC28A	1.19196e-06
CCDC43	0.0347453
CCDC43|BAIAP2	4.37262e-05
CCDC50	1.64084e-06
CCDC58	1.49354e-09
CCDC6	5.67263e-06
CCDC88A	2.29492e-07
CCDC91	3.23618e-07
CCDC93	6.23284e-07
CCDC94	3.42331e-06
CCM2	2.47547e-05
CCNA2	0.000120236
CCNB1	8.68809e-06
CCNB2	1.36045e-05
CCNH	2.10979e-06
CCNT1	1.88652e-07
CCS	0.00288808
CCT2	0.285583
CCT3	0.00146937
CCT4	0.000503172
CCT5	0.000755986
CCT6A	0.0282982
CCT7	0.00196355
CCT8	0.00225466
CCZ1B|CCZ1	1.48449e-06
CD2AP	1.72402e-07
CD2BP2	0.000271116
CD53	3.92611e-07
CD55	0.000309731
CDAN1	6.84604e-07
CDC123	1.35589e-05
CDC16	0.00382816
CDC23	0.000224335
CDC25B	0.000121536
CDC27	0.0804279
CDC37	3.53827e-08
CDC42	1.48641e-07
CDC42BPA	1.98035e-16
CDC42BPB	1.9655e-05
CDC42EP4	9.18731e-06
CDC45	2.97575e-06
CDC5L	6.01666e-06
CDC73	1.6863e-07
CDK1	2.45201e-07
CDK16	0.0270871
CDK2	0.000183779
CDK4	1.72916e-06
CDK5	2.94498e-08
CDK5RAP3	6.31494e-06
CDK6	9.89205e-07
CDK7	1.7341e-07
CDK9	0.651715
CDKN2AIP	5.281e-06
CDR2L	7.30844e-05
CDV3	0.000848272
CDYL	0.00349033
CENPF	6.97386e-05
CENPH	0.000543952
CENPK	7.63815e-06
CEP131	2.39139e-10
CEP170	1.22942e-06
CEP250	0.831315
CEP44	2.29227e-07
CEP55	0.000148328
CEP76	0.394435
CEP85	3.7376e-06
CETN3	0.000625182
CFAP20	1.59314e-05
CFDP1	3.33644e-07
CFL1	8.73732e-10
CHAF1B	3.20571e-08
CHAMP1	0.000204104
CHCHD1	7.96657e-06
CHCHD10	0.000119548
CHCHD2	2.69041e-06
CHD1L	5.61543e-08
CHD4	9.24245e-07
CHD8	0.000857449
CHEK1	6.76978e-07
CHEK2	2.09425e-07
CHERP	4.06742e-06
CHKA	0.000154024
CHML	3.52899e-07
CHMP1A	0.00168241
CHMP1B	1.38465e-08
CHMP2A	4.89114e-07
CHMP2B	0.00420435
CHMP4A	2.34267e-05
CHMP4B	0.00194066
CHMP4C	3.70863e-05
CHMP5	8.54077e-05
CHMP7	7.84644e-06
CHORDC1	1.11489e-08
CHTF18	1.07444e-05
CHTF8	0.000684021
CHUK	2.46297e-06
CIAO1	0.495645
CIAPIN1	6.66339e-08
CIRBP	3.09681e-06
CIT	2.05809e-05
CIZ1	5.06573e-06
CKAP5	4.04437e-07
CKB	7.00813e-08
CKS1B	2.61654e-07
CLASP1	2.18695e-06
CLASP2	4.88407e-06
CLEC16A	1.42307e-05
CLIC1	1.70534e-07
CLIC2	0.0237772
CLIC4	4.65779e-05
CLIC5	3.33329e-07
CLINT1	7.97276e-06
CLIP1	9.87835e-07
CLNS1A	1.4213e-06
CLP1	4.546e-07
CLPP	9.66014e-06
CLPX	3.26156e-05
CLSPN	1.04184e-07
CLTA	3.9786e-11
CLTB	3.39494e-09
CLTC	7.49323e-10
CLUH	1.14345e-05
CLYBL	1.83639e-06
CMAS	2.48532e-07
CMBL	5.90456e-05
CMC4	4.66484e-06
CMIP	4.88373e-07
CMPK1	9.00934e-08
CMPK2	2.18139e-07
CMTR1	1.13283e-07
CNBP	1.82006e-06
CNDP2	2.41676e-07
CNN2	1.29079e-08
CNOT1	0.000321689
CNOT10	0.000102637
CNOT11	3.98971e-06
CNOT2	0.00522419
CNOT3	7.19589e-05
CNOT4	3.36792e-06
CNOT6L	0.926042
CNP	3.34928e-07
CNPY3	1.19856e-07
CNPY4	1.07878e-05
CNTRL	0.000651643
COA7	2.49106e-06
COASY	3.93504e-06
COG2	7.85414e-06
COG3	2.49092e-08
COG4	7.0279e-07
COG5	3.78386e-06
COG6	2.41829e-07
COG8	0.00211981
COIL	6.21277e-06
COL4A3BP	3.14592e-09
COLGALT2	8.14528e-06
COMMD1	7.2522e-06
COMMD5	4.33522e-07
COMMD7	2.79565e-06
COMMD9	0.000123889
COMT	9.18668e-06
COPA	2.54031e-06
COPB1	5.67392e-07
COPB2	5.28945e-05
COPE	1.38173e-06
COPG1	4.4031e-08
COPG2	1.77294e-05
COPS2	1.68081e-06
COPS3	2.30288e-05
COPS4	0.000805637
COPS5	3.44651e-07
COPS6	7.26402e-06
COPS7A	1.85769e-05
COPS7B	7.04494e-07
COPS8	0.00026676
COPZ1	3.72654e-06
COQ3	6.52637e-08
CORO1A	4.22504e-11
CORO1B	5.79802e-08
CORO1C	3.41137e-09
CORO2A	0.000821336
CORO7	2.41591e-08
COTL1	1.55556e-07
COX19	0.00181685
COX5A	6.23168e-06
COX5B	7.21317e-09
COX6B1	0.000167432
CPNE1	2.33758e-07
CPNE3	9.32953e-09
CPOX	1.28202e-07
CPPED1	5.8691e-07
CPSF1	5.82949e-07
CPSF2	2.30715e-06
CPSF3	7.36441e-07
CPSF3L	7.53386e-07
CPSF6	0.000104707
CPSF7	1.11665e-05
CPT2	2.04503e-07
CPTP	1.53473e-07
CRADD	0.00420615
CRAT	1.18056e-07
CRBN	0.000141266
CREB1	0.000137495
CREBBP	5.12669e-06
CRK	0.00204948
CRKL	0.0173342
CRLF3	1.48934e-05
CRTAP	1.53381e-06
CRYL1	5.93517e-06
CRYZ	3.18715e-08
CRYZL1	6.37037e-09
CS	5.84315e-07
CSDE1	4.2548e-09
CSE1L	2.38751e-11
CSK	1.51712e-08
CSNK1A1	8.43452e-07
CSNK1D	0.00234159
CSNK2A1	2.87061e-06
CSNK2A2	2.21835e-06
CSNK2B|NA	1.59806e-05
CSRP1	1.86633e-07
CSTB	9.42296e-07
CSTF1	3.03733e-06
CSTF2	1.05277e-06
CSTF2T	3.92373e-06
CSTF3	1.7242e-09
CT45A2|CT45A6|CT45A1|CT45A5|CT45A4|CT45A3	4.63708e-06
CT55	0.00130739
CTBP1	6.89826e-07
CTBS	1.86516e-07
CTDP1	4.91619e-05
CTH	1.036e-05
CTNNA1	1.5055e-07
CTNNAL1	0.000122691
CTNNBL1	1.1496e-06
CTNND1	7.9038e-08
CTPS1	1.31175e-05
CTPS2	1.4299e-05
CTSA	1.08089e-06
CTSB	1.35771e-06
CTSC	0.00445921
CTSL	1.01421e-05
CTSS	0.00574312
CTTN	7.58344e-07
CTU1	3.44621e-05
CTU2	4.37564e-05
CUEDC2	1.15213e-05
CUL1	4.84234e-07
CUL2	1.07719e-07
CUL3	5.43172e-08
CUL4A	3.63194e-09
CUL4B	1.36435e-09
CUL5	8.11732e-09
CUTA	1.48656e-05
CUTC	1.61609e-06
CWC15	7.60294e-15
CWC22	9.95731e-06
CWC27	4.44204e-07
CWF19L1	6.79261e-07
CXorf38	4.56242e-07
CXorf56	2.59818e-06
CYB5R2	0.0385174
CYB5R4	2.21876e-05
CYCS	1.13943e-06
CYFIP1	2.30177e-07
CYFIP2	0.000263832
CYHR1	1.84903e-05
D2HGDH	1.40539e-05
DAB2	2.22375e-06
DAK	1.28876e-05
DAP3	3.3078e-05
DAPK2	4.52158e-06
DARS	0.000486808
DARS2	4.2031e-05
DAXX	7.17033e-06
DAZAP1	0.000457645
DBI	0.0166473
DBN1	3.8555e-08
DBNL	2.54312e-07
DBR1	0.000110153
DCAF11	0.000346025
DCAF13	4.84096e-24
DCAF16	0.999514
DCAF5|NUCB2	0.000274823
DCAF7	8.61887e-06
DCAF8	1.9649e-05
DCD	8.55525e-09
DCK	5.67175e-07
DCP2	0.000181726
DCPS	0.00964199
DCTD	1.25179e-06
DCTN1	3.62841e-06
DCTN2	5.83372e-06
DCTN3	7.55801e-10
DCTN4	6.26824e-05
DCTN5	0.00040014
DCTPP1	9.96243e-05
DCUN1D1	3.52254e-06
DCUN1D5	3.71293e-09
DCXR	5.30262e-06
DDA1	0.000960321
DDAH2	2.36927e-05
DDB1	1.42569e-07
DDB2	0.0145842
DDHD2	0.000183547
DDI2	3.544e-07
DDX1	4.65876e-06
DDX17	5.75261e-11
DDX19A	5.63842e-07
DDX21	6.22717e-08
DDX23	0.0042499
DDX39A	7.37539e-07
DDX39B	1.43759e-07
DDX3X	1.41122e-08
DDX41	0.426416
DDX42	1.6664e-08
DDX46	1.31579e-07
DDX49	1.43186e-13
DDX5	5.77924e-08
DDX59	4.9862e-08
DDX6	1.2541e-06
DECR1	2.51799e-15
DEF6	5.85549e-09
DEK	2.4496e-05
DENND1A	0.00253958
DENND4A	0.0133684
DENND4B	5.10794e-06
DENND4C	7.51394e-05
DENND6A	8.15314e-06
DENR	0.00131791
DERA	3.16716e-07
DFFA	5.06016e-06
DGCR14	2.11661e-06
DGKA	1.22492e-06
DGKQ	1.36717e-05
DGKZ	2.31138e-07
DGUOK	9.37311e-05
DHFR	4.76e-06
DHPS	3.59267e-05
DHRS11	8.20882e-06
DHRS4	8.66083e-09
DHTKD1	1.56747e-07
DHX15	5.92393e-08
DHX16	1.15296e-06
DHX29	4.00804e-07
DHX36	9.89181e-06
DHX38	8.72912e-07
DHX8	0.000564875
DHX9	2.17577e-06
DIABLO	1.50117e-06
DIAPH1	1.16183e-10
DIAPH3	1.41744e-07
DIDO1	2.59278e-05
DIEXF	2.96235e-09
DIP2A	6.48861e-06
DIP2B	6.4247e-07
DIS3	2.38046e-08
DIS3L	3.92725e-06
DIS3L2	0.000161547
DKC1	5.81018e-06
DKFZp781N011|FBXW11|BTRC	0.000146219
DLAT	2.07061e-07
DLD	4.02959e-07
DLG1	0.000477143
DLGAP5	2.9565e-07
DLST	1.36267e-24
DMD	6.15252e-07
DMRT1	NA
DMXL1	0.00837888
DNAJA1	2.09034e-06
DNAJA2	5.39825e-06
DNAJB1	4.49529e-06
DNAJB11	3.01871e-06
DNAJB4	7.69098e-06
DNAJC12	4.4219e-06
DNAJC13	0.00306511
DNAJC17	5.19221e-06
DNAJC2	4.95178e-09
DNAJC21	6.95792e-10
DNAJC6	6.63145e-06
DNAJC7	6.21552e-07
DNAJC8	5.28754e-06
DNAJC9	2.27809e-05
DNASE2	1.78575e-05
DNLZ	0.975844
DNM1	3.78373e-08
DNM1L	1.3135e-12
DNM2	7.28762e-08
DNMBP	1.71591e-06
DNMT1	1.37177e-06
DNPEP	1.16252e-06
DNPH1	0.00022708
DOCK11	2.68174e-07
DOCK7	1.98291e-06
DOCK8	6.5808e-05
DOCK9	4.52731e-05
DOHH	0.000154149
DONSON	1.24918e-05
DPF2	1.99695e-05
DPH1	0.000138955
DPH2	7.38847e-06
DPH5	1.63039e-07
DPH6	0.00163107
DPH7	5.35697e-05
DPP3	6.26765e-09
DPP7	3.73931e-06
DPP8	2.08844e-06
DPP9	7.78718e-09
DPYSL2	0.000407761
DR1	0.00165361
DRAP1	0.000386822
DRD2|TLE2	1.6348e-05
DRG1	2.66286e-07
DRG2	7.63597e-08
DSCC1	1.32485e-06
DSG2	2.66073e-06
DSN1	5.15515e-05
DSTN	3.28822e-08
DTD1	0.995613
DTD2	5.66243e-05
DTL	0.00321876
DTNBP1	3.65651e-05
DTYMK	1.00279e-06
DUS1L	2.34129e-06
DUS2	1.23299e-06
DUS3L	3.32952e-07
DUS4L	5.13427e-06
DUSP12	2.2925e-05
DUSP23	2.52695e-06
DUSP3	4.87829e-07
DUT	3.22692e-07
DXO	3.32507e-06
DYM	4.65959e-06
DYNC1H1	0.000153574
DYNC1I2	0.00716359
DYNC1LI1	9.99509e-06
DYNC1LI2	2.39693e-05
EAF2|EAF1	7.87949e-09
EARS2	4.79598e-07
ECD	7.0215e-06
ECH1	4.59888e-09
ECHDC1	2.24165e-06
ECHDC3	1.60121e-07
ECHS1	5.33861e-10
ECI1	5.16285e-07
ECI2	1.09402e-07
ECM1	2.78148e-05
EDARADD	0.287944
EDC3	0.000552115
EDC4	0.00039386
EDEM3	0.0296108
EDF1	4.32586e-05
EEA1	9.54749e-07
EED	0.0231616
EEF1A1	1.79569e-05
EEF1A2	3.27754e-07
EEF1B2	9.0433e-06
EEF1D	1.14634e-05
EEF1G	1.74266e-08
EEF2	4.14354e-08
EEF2K	3.23236e-07
EEFSEC	1.72429e-06
EFHD2	2.77333e-07
EFTUD1	1.18421e-08
EFTUD2	1.33028e-11
EHBP1	1.02828e-06
EHBP1L1	2.48678e-06
EHD1	8.4214e-07
EHD2	0.000452259
EHD4	2.12612e-06
EHMT1	0.000130164
EHMT2	1.9394e-06
EIF1	0.000713673
EIF1AD	7.23198e-05
EIF2A	0.00023364
EIF2AK1	0.000882839
EIF2AK4	7.90741e-07
EIF2B1	5.23918e-07
EIF2B2	7.12613e-07
EIF2B3	1.83259e-05
EIF2B4	1.79955e-05
EIF2B5	7.58183e-05
EIF2S1	5.19096e-06
EIF2S2	1.07519e-06
EIF2S3	1.31837e-07
EIF3B	6.94932e-05
EIF3CL|EIF3C	7.59087e-07
EIF3D	8.45864e-06
EIF3F	4.7952e-06
EIF3G	0.000126188
EIF3I	1.12403e-07
EIF3J	5.25986e-09
EIF3K	1.72253e-07
EIF3L	3.5119e-32
EIF3M	1.62673e-06
EIF3S3|EIF3H	8.28839e-10
EIF4A1	1.89089e-06
EIF4A2	2.10356e-06
EIF4A3	6.27353e-09
EIF4B	0.00536213
EIF4E	4.28072e-06
EIF4G1	9.45983e-07
EIF4G2	3.45416e-05
EIF4G3	1.13555e-06
EIF4H	3.68053e-07
EIF5	2.91156e-10
EIF5A	0.0159769
EIF5B	2.0463e-05
EIF6	6.90412e-07
ELAC2	3.55828e-06
ELAVL1	4.77764e-08
ELMO1	5.59991e-10
ELOF1	1.44721e-05
ELP2	0.00258548
ELP3	0.000226236
ELP4	3.62876e-06
ELP6	9.91736e-05
EML2	6.28643e-07
EML3	1.46892e-06
EML4	1.6382e-07
ENGASE	2.06285e-05
ENO1	2.0378e-06
ENO2	1.9909e-05
ENO3	0.000153036
ENOPH1	7.54936e-07
ENOSF1	1.84715e-05
ENSA	0.000383637
ENY2	1.73332e-06
EOGT	2.76938e-06
EP300	7.9071e-06
EPB41	3.35873e-08
EPB41L2	1.42691e-08
EPHX2	1.03153e-06
EPM2AIP1	1.94295e-05
EPN1	0.000122778
EPPK1	6.0099e-09
EPRS	7.09666e-07
EPS15	5.41279e-07
ERAP1	3.21353e-07
ERC1	3.21767e-06
ERCC2	0.000122352
ERCC4	2.45793e-06
ERCC6L	3.17549e-08
ERH	1.19957e-06
ERI1	4.42996e-06
ERI3	1.39611e-06
ERO1L	3.3153e-06
ERO1LB	3.42999e-06
ERP29	1.51815e-08
ERP44	1.97655e-06
ESD	2.12814e-07
ESPL1	4.55013e-05
ESRRB	6.15697e-06
ESYT1	5.5536e-06
ETF1	2.97239e-09
ETFA	8.00481e-08
ETFB	3.7069e-06
ETHE1	3.38741e-05
ETNK1	2.85147e-07
EVI5	3.57564e-07
EXOC1	5.16295e-07
EXOC2	6.50899e-08
EXOC3	1.8464e-07
EXOC4	1.42206e-05
EXOC5	4.95698e-06
EXOC6	7.67982e-07
EXOC7	7.12714e-07
EXOC8	4.85807e-07
EXOSC1	5.91776e-11
EXOSC2	5.63971e-11
EXOSC3	3.13877e-19
EXOSC4	5.42339e-11
EXOSC5	2.58945e-11
EXOSC6	4.64443e-30
EXOSC7	1.13118e-31
EXOSC8	7.76347e-20
EXOSC9	1.30168e-35
EYA3	5.54804e-06
EZR	9.66675e-13
F11R	5.30696e-06
FAAP100	2.46994e-05
FABP5	5.46581e-05
FADD	0.0806338
FAF1	5.57713e-07
FAH	6.47896e-06
FAHD1	1.63683e-06
FAHD2A	0.000492754
FAM102B	0.000108033
FAM107B	5.49972e-05
FAM114A2	0.000246684
FAM115A	5.84418e-07
FAM117A	5.06422e-05
FAM118A	1.02827e-07
FAM118B	1.44728e-06
FAM120B	7.37014e-06
FAM122A	1.44536e-05
FAM129A	1.85444e-09
FAM129B	5.48824e-10
FAM136A	1.53945e-07
FAM160B1	3.1084e-05
FAM160B2	8.93135e-06
FAM175A	1.01419e-08
FAM175B	5.1695e-05
FAM188A	1.20971e-06
FAM207A	1.30546e-05
FAM213B	0.053132
FAM45B|FAM45A	1.12089e-05
FAM49B	1.85839e-07
FAM50A	1.40256e-06
FAM76A	2.23288e-05
FAM91A1	7.70611e-05
FAM96A	3.55207e-05
FAM96B	0.00158961
FAM98B	6.96345e-05
FANCB	9.98965e-05
FANCD2	2.53463e-06
FANCI	4.95476e-06
FARSA	1.02446e-05
FARSB	9.98882e-07
FASN	3.74135e-06
FASTKD2	6.69593e-08
FASTKD5	4.78983e-05
FBN3|ACYP1	9.86347e-07
FBXL18	1.61178e-05
FBXL19	2.09162e-38
FBXO18	6.08406e-05
FBXO22	2.0125e-07
FBXO3	1.89484e-06
FBXO30	4.59575e-05
FBXO38	2.27723e-06
FBXO42	0.998687
FBXO45	2.86819e-05
FBXO5	8.81692e-06
FBXO6	1.26451e-06
FCGR2A|FCGR2C	1.5698e-05
FCHO1	5.85326e-06
FCHO2	5.32336e-07
FCHSD1	3.04056e-05
FDFT1	3.80464e-05
FDPS	7.41903e-07
FDX1	3.03779e-06
FDXR	9.78163e-08
FECH	5.8088e-08
FEM1B	4.63303e-06
FEN1	4.00266e-07
FER	5.82504e-08
FERMT2	4.28182e-08
FERMT3	1.73408e-08
FGFR1OP	3.01284e-06
FGGY	0.000348962
FH	3.08366e-09
FHL2	7.01373e-05
FHL3	0.000340401
FHOD1	5.00632e-08
FIBP	4.78728e-06
FIGNL1	1
FIP1L1	2.72503e-12
FIS1	5.77679e-07
FKBP15	0.0129053
FKBP1A	3.75855e-05
FKBP2	1.72577e-05
FKBP3	1.13455e-08
FKBP4	7.89946e-10
FKBP5	6.24291e-08
FKBPL	1.75322e-06
FLAD1	2.21524e-05
FLCN	5.71831e-06
FLII	2.21041e-07
FLNA	0.000126481
FLNB	1.0821e-06
FLNC	0.000105691
FLOT1	0.000155688
FLOT2	7.19246e-06
FMNL1	1.24888e-08
FMNL3	3.65771e-05
FN3K	2.07515e-05
FN3KRP	7.25845e-06
FNBP1	2.74231e-07
FNBP4	5.15603e-08
FNIP1	7.96668e-06
FNTA	5.34038e-07
FOXK1	6.74316e-06
FPGT	0.000555112
FRA10AC1	0.00151827
FRMD8	5.47984e-07
FRYL	0.0439066
FSCN1	3.21827e-07
FTH1	0.304489
FTL	0.000494666
FTO	0.168934
FUBP1	4.64749e-10
FUBP3	7.87961e-06
FUCA1	2.6036e-06
FUCA2	8.84195e-07
FUK	0.000530921
FUOM	0.00037015
FUS	0.000139058
FXR1	1.4692e-07
FYB	7.01229e-06
FYCO1	1.43739e-06
G3BP1	0.230747
G3BP2	3.15935e-06
G6PD	5.67126e-08
GAB2	0.000171178
GABARAPL2	0.0439646
GABPA	4.76573e-05
GABPB1	0.00533446
GALC	0.010575
GALE	1.01314e-09
GALK1	4.60339e-06
GALK2	0.000300729
GALM	0.00150347
GALNS	2.87673e-06
GAMT	2.16828e-05
GAN	1.38667e-05
GANAB	2.95943e-06
GAPDH	5.36467e-06
GAPVD1	3.2236e-06
GARS	4.92884e-06
GART	3.27787e-07
GATAD2A	5.2703e-05
GATAD2B	1.36452e-06
GBA	0.657784
GBAS	2.60852e-08
GBE1	0.0409656
GBF1	9.43767e-08
GCAT	0.000175192
GCC2	2.03637e-06
GCDH	1.31974e-07
GCFC2	1.71874e-10
GCLC	1.55118e-07
GCLM	4.45637e-05
GCN1L1	4.1869e-10
GDAP2	0.0419359
GDI1	1.05244e-07
GDI2	8.81658e-08
GDPGP1	0.00015035
GEMIN4	3.27657e-06
GEMIN5	2.88357e-07
GET4	0.292301
GFM1	3.26495e-08
GFM2	6.85685e-07
GFPT1	1.0393e-06
GGA1	0.000186386
GGCT	3.61041e-08
GGH	8.12914e-05
GGPS1	3.82141e-07
GIGYF2	4.27032e-06
GINS1	3.96385e-06
GINS2	1.73665e-07
GINS3	9.23833e-07
GINS4	9.24814e-07
GIPC1	0.000114747
GIT1	0.165281
GIT2	0.000144681
GK	5.65702e-06
GLB1	4.93913e-07
GLMN	8.39884e-10
GLO1	6.55476e-07
GLOD4	2.59412e-09
GLRX2	1.5754e-06
GLRX3	1.09306e-09
GLS	6.05178e-08
GLUD1	8.20177e-08
GLUD2	1.64031e-09
GLUL	2.823e-06
GLYAT|BICD1	6.16001e-05
GLYR1	3.66188e-06
GM2A	6.56406e-06
GMDS	2.27486e-07
GMEB1	0.000192355
GMEB2	0.000146421
GMFB	5.71813e-05
GMFG	4.00625e-05
GMIP	1.19718e-06
GML	2.13144e-05
GMNN	7.16462e-05
GMPPA	3.59319e-06
GMPPB	0.000404245
GMPR	0.00323323
GMPR2	3.85325e-05
GMPS	3.17595e-07
GNA13	9.49264e-08
GNAI2	1.40666e-05
GNB1	7.29276e-06
GNB1L	0.995534
GNB2	2.21354e-05
GNB2L1	2.28366e-05
GNE	4.75292e-08
GNG5	2.36273e-07
GNL1	3.70606e-07
GNPDA1	1.39539e-05
GNPDA2	0.960754
GNPNAT1	4.01084e-06
GNS	4.08524e-06
GOLGA2	1.17788e-11
GOLGA3	7.24495e-06
GOLGA4	1.27013e-06
GOLGB1	1.36567e-05
GOPC	1.16498e-09
GORAB	0.222272
GORASP2	0.000141329
GOT1	0.00601985
GOT2	1.45306e-08
GPALPP1	5.14032e-06
GPATCH11	2.37592e-06
GPATCH3	1.37781e-05
GPBP1L1	0.000563882
GPCPD1	3.65695e-07
GPD1L	5.18789e-08
GPHN	8.2157e-05
GPI	5.13351e-08
GPKOW	2.51267e-07
GPN1	0.0223147
GPN3	2.01804e-06
GPRIN1	0.00191565
GPS1	5.22571e-07
GPX4	3.20659e-07
GRAP2	0.0254563
GRB2	7.36722e-08
GRHPR	1.20791e-08
GRIPAP1	1.56384e-06
GRK6	3.83043e-05
GRPEL1	3.98538e-09
GRSF1	5.03148e-06
GSE1	0.0960654
GSK3A	8.5858e-06
GSK3B	7.49548e-06
GSKIP	1.34555e-07
GSN	0.000877143
GSPT1	2.07307e-09
GSR	0.000289259
GSS	9.341e-06
GSTCD	7.89893e-06
GSTK1	3.23964e-09
GSTM3	9.74945e-08
GSTO1	2.51065e-06
GSTP1	9.47152e-06
GSTZ1	5.42288e-09
GTF2A1	1.82609e-06
GTF2A2	0.000491609
GTF2B	0.0333607
GTF2E1	1.13293e-08
GTF2E2	2.94102e-08
GTF2F1	0.000262679
GTF2F2	1.54848e-05
GTF2I	2.46012e-08
GTF3C4	7.45026e-06
GTF3C5	3.02023e-07
GTPBP1	0.00138585
GTPBP2	5.01432e-05
GTPBP3	4.7646e-05
GTSF1	0.000163251
GUK1	1.06957e-06
GULP1	0.000452676
GUSB	0.000768598
H1FX	0.00187913
H2AFV|H2AFZ	0.999996
HACE1	7.50314e-06
HACL1	1.57023e-07
HADH	1.01143e-10
HADHA	1.79208e-06
HADHB	2.71936e-07
HAGH	0.000212778
HARS	7.78945e-08
HARS2	0.278629
HAT1	1.98314e-10
HAUS1	1.63097e-05
HAUS2	5.19656e-07
HAUS3	1.14113e-08
HAUS4	7.56422e-06
HAUS5	1.04805e-05
HAUS6	2.17538e-07
HAUS7	9.21106e-09
HBA1	4.3255e-05
HBE1	0.000145133
HBG2	1.17398e-05
HBQ1	4.89429e-05
HBS1L	0.000416276
HBZ	0.000972552
HCA90|TPX2	6.03634e-06
HCFC1	0.186952
HCLS1	4.44758e-07
HDAC1	1
HDAC10	0.999828
HDAC2	1
HDAC4	2.9271e-06
HDAC6	1
HDAC7	0.891788
HDAC8	0.999495
HDDC2	3.95175e-06
HDDC3	1.57836e-05
HDGF	0.0020657
HDGFRP2	3.47462e-06
HDHD2	2.5516e-05
HDHD3	0.00380148
HDLBP	1.77377e-08
HEATR2	1.02978e-06
HEATR3	3.94999e-08
HEATR5A	0.00283361
HEATR5B	0.0126949
HEATR6	7.88543e-07
HEBP1	8.26361e-05
HEBP2	8.51729e-05
HECTD1	4.18875e-05
HELLS	2.17758e-05
HEMGN	1.18284e-07
HERC1	0.0456209
HERC4	8.99474e-07
HEXA	3.60241e-06
HEXB	4.97805e-05
HEXIM1	1.338e-05
HGH1	8.34273e-07
HGS	2.09554e-08
HIBADH	3.39226e-09
HIBCH	6.69366e-08
HINT1	4.02084e-06
HINT2	1.47938e-06
HINT3	2.8608e-05
HIP1	5.54176e-06
HIP1R	8.20018e-09
HIRIP3	0.0141957
HIST1H4A	5.3425e-06
HK1	4.74774e-08
HK2	1.55565e-07
HLCS	1.94931e-07
HLTF	1.5423e-06
HMBS	1.56307e-07
HMG20B	4.61897e-06
HMGB1	1.68254e-07
HMGB2	0.000247224
HMGB3	7.15273e-06
HMGCL	2.32579e-07
HMGCS1	3.52632e-07
HMHA1	0.000115455
HMMR	8.76656e-08
HN1	0.00335016
HN1L	7.64965e-07
HNMT	0.00160363
HNRNPA1	2.19513e-05
HNRNPA2B1	7.19843e-06
HNRNPAB	1.13911e-08
HNRNPD	3.15291e-06
HNRNPDL	8.54832e-09
HNRNPF	4.69437e-05
HNRNPH3	1.11322e-06
HNRNPK	8.49836e-07
HNRNPM	2.44843e-08
HNRNPR	0.00011735
HNRNPU	5.90367e-07
HNRNPUL1	4.6404e-07
HOOK3	1.88152e-06
HP1BP3	0.00366764
HPRT1	0.000165557
HPS1	2.02365e-06
HPS3	0.00623177
HRSP12	9.34224e-06
HS1BP3	0.998876
HSCB	2.94482e-06
HSD17B10	1.51239e-09
HSD17B11	0.0053922
HSD17B4	1.13594e-06
HSD17B8	1.5315e-10
HSDL2	5.33542e-08
HSF1	3.51373e-07
HSP90AA1	2.41027e-10
HSP90AA4P	2.61728e-06
HSP90AB1	2.31928e-08
HSP90AB4P	4.23954e-06
HSP90B1	1.69631e-06
HSPA13	0.000538979
HSPA14	0.0428815
HSPA1A	1.58788e-06
HSPA4	2.2939e-14
HSPA4L	1.8349e-09
HSPA5	2.80096e-06
HSPA8	3.51677e-06
HSPA9	1.16011e-07
HSPB1	2.53753e-07
HSPB11	1.87546e-05
HSPBP1	1
HSPD1	1.13472e-07
HSPE1	8.67648e-08
HSPH1	4.75118e-11
HTATIP2	0.000247805
HTATSF1	5.37507e-07
HTRA2	2.97291e-08
HTT	5.0143e-05
HUS1	0.000120034
HUWE1	3.71581e-05
HYOU1	7.96936e-07
HYPK	5.45364e-07
IARS	0.000504531
IARS2	9.60698e-08
IBA57	4.91982e-09
ICAM1	1.97854e-05
IDE	2.12788e-08
IDH1	9.61452e-08
IDH2	2.32731e-09
IDH3A	2.96529e-07
IDH3B	1.10044e-06
IDH3G	1.11545e-05
IDI1	2.38253e-06
IDUA	6.7011e-06
IFI35	1.30795e-07
IFITM2|IFITM3|IFITM1	1.96688e-06
IFT27	2.27936e-07
IGBP1	2.22028e-06
IGF2BP1	7.4421e-08
IGF2BP2	7.58717e-06
IGF2BP3	9.06402e-07
IGF2R	9.23268e-06
IK	1.31488e-06
IKBKAP	0.000102468
IKBKB	2.17966e-06
IKBKG	2.48296e-08
IKZF1	0.000142752
IL16	6.23205e-08
IL18	7.70311e-06
ILF2	2.80557e-07
ILF3	1.0021e-09
ILK	1.61576e-05
ILKAP	5.3626e-08
IMPA1	0.000223564
IMPDH1	3.16612e-06
IMPDH2	7.41317e-07
INPP1	7.55123e-09
INPP4A	3.31951e-06
INPP5B	1.8877e-06
INPP5F	7.67384e-05
INPPL1	1.76031e-07
INTS3	8.60195e-05
INTS4	6.83742e-19
INTS9	0.000161823
IPO11	7.46323e-08
IPO13	3.9178e-06
IPO4	3.41203e-07
IPO5	1.58469e-07
IPO7	1.01879e-07
IPO8	4.13931e-08
IPO9	5.9751e-07
IQGAP1	2.79547e-10
IQGAP2	1.25435e-07
IQGAP3	0.00618345
IQSEC2	0.996204
IRAK1	1.94025e-05
IRAK4	2.00307e-07
IREB2	2.98398e-08
IRF2BP1	7.16433e-06
IRF2BP2	1.93554e-06
IRF2BPL	0.620184
IRGQ	1.25083e-08
ISCA2	7.1578e-05
ISCU	1.48637e-06
ISOC1	1.71879e-05
ISOC2	1.66426e-09
ISPD	1.78446e-05
IST1	1.55432e-08
ISY1	1.13247e-09
ISYNA1	5.99968e-07
ITFG2	4.76185e-08
ITGB1	7.98293e-06
ITPA	8.47306e-05
ITPK1	1.05369e-05
ITPKA	1.37038e-06
ITSN1	1.39485e-05
ITSN2	1.15002e-06
IWS1	2.4558e-06
KARS	0.0139999
KAT8	4.36301e-06
KATNA1	4.1267e-06
KATNB1	5.07199e-07
KAZN	7.97989e-06
KBTBD2	3.15358e-05
KCNAB2	0.00211957
KCTD10	2.71526e-06
KCTD9	1.42997e-06
KDELC1	0.000220263
KDELC2	1.03589e-05
KDM1A	0.000539094
KDM3A	5.36065e-07
KDM3B	5.98354e-08
KDM5C	6.66697e-07
KDM8	1.63667e-07
KEAP1	1.04222e-05
KHDRBS1	6.7787e-06
KHK	5.171e-06
KHSRP	1.5073e-06
KIAA0196	9.72583e-07
KIAA0907	2.53489e-06
KIAA1033	1.56003e-06
KIAA1143	4.02621e-06
KIAA1279	0.137552
KIAA1468	0.00102453
KIAA1524	5.17251e-08
KIAA1598	1.5845e-07
KIF11	4.61471e-09
KIF13A	3.63444e-07
KIF13B	0.000452298
KIF14	8.56127e-06
KIF15	6.30733e-09
KIF1B	2.22687e-06
KIF21A	2.33763e-06
KIF22	0.0908836
KIF23	1.28055e-05
KIF2A	4.59325e-06
KIF2C	2.15038e-07
KIF3A	2.27578e-06
KIF3B	2.61793e-07
KIF4A	3.39871e-08
KIF5A	6.25509e-07
KIF5B	2.56607e-10
KIFAP3	0.000347989
KIFC1	2.35903e-06
KLC1	2.17702e-09
KLC2	3.24244e-07
KLC4	1.97432e-07
KLHDC2	5.89666e-07
KLHDC3	0.00186167
KLHDC4	5.49347e-05
KLHL18	2.00424e-15
KLHL36	1.84747e-06
KMT2D	0.00252539
KNSTRN	3.06022e-05
KNTC1	3.37851e-05
KPNA1	3.68164e-06
KPNA3	2.4015e-06
KPNA4	6.07934e-06
KPNA6	0.000426844
KPNB1	1.0105e-08
KRT1	2.17825e-31
KRT10	9.10633e-22
KRT18	8.59653e-07
KRT19	0.234813
KRT2	4.49201e-21
KRT5	2.41925e-32
KRT8	7.42216e-07
KRT9	1.51253e-14
KSR1	7.56521e-07
KTI12	3.28395e-06
KTN1	0.00166136
L2HGDH	3.17097e-06
L3HYPDH	1.63489e-05
LACE1	0.000473008
LACTB2	0.000273311
LAMP1	0.0124201
LAMTOR2	7.3216e-13
LAMTOR5	4.33787e-06
LANCL1	4.10557e-05
LANCL2	1.32217e-05
LAP3	0.000135279
LARP1	6.57828e-05
LARP4	0.0780547
LARP4B	0.28813
LARP7	1.15325e-08
LARS	0.10086
LARS2	2.2492e-08
LASP1	0.000877019
LATS1	1.0627e-05
LCMT1	2.71258e-08
LCMT2	8.95698e-05
LCP1	1.36019e-06
LCP2	4.52581e-06
LDB1	3.00556e-06
LDHA	3.03258e-06
LDHB	5.64244e-06
LDLRAP1	5.46654e-06
LGALS1	0.000588273
LIAS	2.9548e-06
LIG1	0.000189147
LIG3	1.47181e-05
LIMD1	0.0289289
LIMS1	6.91432e-07
LIN28B	4.44508e-05
LITAF|TLE3	2.18344e-06
LLGL1	7.61223e-05
LMNA	1.41935e-11
LMNB1	1.08658e-07
LMNB2	2.56797e-06
LMO4	8.45635e-05
LONP1	0.0059038
LPIN1	0.0689818
LRBA	5.24474e-08
LRCH3	6.71104e-07
LRPAP1	5.47118e-07
LRPPRC	1.89646e-08
LRRC14	0.000162285
LRRC20	0.000177741
LRRC40	2.47285e-09
LRRC41	1.10818e-05
LRRC47	2.43374e-05
LRRC57	3.90163e-08
LRRFIP1	1.40641e-06
LRRFIP2	0.0892216
LRSAM1	2.12516e-08
LRWD1	1.57521e-06
LSM1	0.00116063
LSM12	2.44557e-06
LSM14A	0.00114979
LSM14B	1.55923e-05
LSM2	0.623576
LSM3	0.000391607
LSM4	0.000172277
LSM5	1.28392e-06
LSM6	1.03542e-06
LSM7	2.23183e-06
LSM8	0.000227577
LSR	5.06535e-05
LSS	9.68493e-06
LTA4H	1.29949e-10
LTN1	7.40791e-07
LUC7L	1.47205e-05
LUC7L2	1.59882e-06
LUC7L3	0.00014379
LYN	6.23126e-06
LYPLA1	3.88284e-07
LYPLA2	4.19572e-06
LYPLAL1	1.5973e-07
LYRM1	2.0282e-10
LYRM2	8.03344e-07
LYRM4	2.67077e-08
LYRM5	0.0511631
LYRM7	8.52752e-09
LZIC	9.38607e-06
LZTFL1	7.29589e-10
MACF1	1.2049e-06
MACROD1	1.28059e-05
MAD1L1	2.87648e-09
MAD2L1	2.5123e-05
MAD2L1BP	2.85302e-05
MADD	0.000169468
MAEA	8.83729e-06
MAGEA1	0.017363
MAGEA9	4.61502e-05
MAGEC1	8.11114e-06
MAGEC2	0.00260823
MAGED2	4.98758e-09
MAGI1	3.01932e-06
MAGI3	8.00862e-05
MAN2B1	1.39835e-05
MAN2B2	0.996164
MAN2C1	8.63059e-06
MANBA	1.94235e-05
MANF	0.000663523
MAP1A	2.0727e-06
MAP1B	3.1899e-06
MAP1S	4.85306e-07
MAP2K1	3.05058e-08
MAP2K2	2.80954e-08
MAP2K4	3.42784e-07
MAP2K7	2.86014e-06
MAP3K2	4.86645e-06
MAP3K4	2.22196e-05
MAP3K5	0.00105488
MAP4	1.84283e-06
MAP4K4	1
MAP4K5	1.13464e-05
MAPK1	5.81089e-05
MAPK14	2.39812e-06
MAPK3	4.83895e-06
MAPK8	0.896436
MAPKAPK2	9.9641e-08
MAPRE1	1.8383e-11
MAPRE2	0.000255368
MAPRE3	9.69182e-09
MAPT	0.999929
MARCKS	1.7524e-09
MARK2	2.17656e-06
MARK3	0.00156857
MARS	8.84988e-08
MARS2	0.000100507
MAST3	2.84772e-10
MASTL	0.799856
MAT2A	4.23884e-05
MAT2B	0.000449117
MAZ	9.65216e-05
MBD3	1.9671e-06
MBLAC1	0.00122723
MBLAC2	0.105438
MBLL|MBNL2	0.999758
MBNL1	0.000110695
MCAM	7.08939e-05
MCCC1	5.61159e-08
MCCC2	9.65006e-05
MCM2	0.00106881
MCM3	7.11233e-06
MCM4	1.51702e-07
MCM5	1.09702e-07
MCM6	3.16521e-08
MCM7	1.57768e-06
MCMBP	8.88057e-06
MCTS1	8.07208e-07
MDH1	2.57333e-05
MDH2	2.65388e-10
MDN1	0.000106421
ME1	6.79055e-07
MECR	7.91278e-09
MED15	1.37239e-06
MED16	7.11937e-05
MED18	0.0373881
MED20	0.00771149
MED23	9.54947e-06
MED24	8.44158e-05
MED25	0.00753733
MED28	0.000147659
MEF2D	6.0198e-06
MEMO1	4.34517e-06
MEPCE	1.63466e-08
MESDC1	8.79359e-05
MESDC2	0.000133508
METAP1D	9.02695e-08
METAP2	2.26993e-07
METTL1	6.55604e-07
METTL10	5.85504e-07
METTL13	8.289e-08
METTL16	7.89057e-06
METTL21A	5.69272e-06
METTL2B|METTL2A	1.40655e-05
METTL3	1.06737e-07
METTL5	6.05577e-05
METTL6	1.611e-09
MFAP1	6.08887e-07
MGEA5	2.40899e-05
MGME1	3.09211e-08
MICAL1	4.87896e-07
MICAL3	1.40917e-05
MICALL1	1.77829e-08
MICALL2	1.34628e-06
MIEN1	0.0571463
MIF	0.0316362
MIF4GD|MEOX1	5.78233e-07
MINPP1	2.54451e-06
MIPEP	1.15226e-07
MIS12	2.80202e-05
MIS18A	6.00075e-08
MKLN1	0.826761
MKNK1	0.000310886
MKRN2	2.73245e-05
MLH1	3.55031e-06
MLLT4	2.18308e-05
MLST8	2.11963e-06
MLX	1.52644e-05
MLYCD	3.12864e-09
MMAB	6.7608e-07
MMADHC	0.000107757
MMS19	1.49882e-06
MNAT1	5.58164e-09
MND1	9.68711e-06
MOB1B|MOB1A	1.62959e-07
MOB2	4.655e-06
MOB3A	1.33586e-06
MOB3B	2.44929e-08
MOB4	3.5173e-06
MOCOS	2.01814e-06
MOCS1	3.35279e-06
MOCS2	0.000171607
MOCS3	2.6488e-06
MON1A	5.24571e-07
MON1B	1.01722e-05
MON2	6.34848e-08
MORC2	0.0319811
MORC3	0.15897
MORF4L2	0.00277978
MOV10	0.00381383
MPI	1.61309e-06
MPP1	1.76746e-05
MPP6	1.01388e-05
MPST	7.58243e-08
MPZL1	3.55651e-06
MRE11A	1.43509e-05
MRGBP	6.76279e-05
MRI1	2.94574e-07
MRPL1	1.12801e-06
MRPL12	7.47396e-18
MRPL48	1.73254e-05
MRPL49	0.00011109
MRPS22	1.31773e-05
MRPS27	2.32754e-05
MRPS31	2.80481e-05
MRPS35	9.44036e-05
MRPS36	4.19006e-08
MRPS5	9.97546e-05
MRPS9	0.00929429
MRRF	1.3279e-06
MRTO4	3.82485e-06
MSH2	2.76956e-09
MSH3	1.1147e-06
MSH6	7.63225e-08
MSN	2.67432e-12
MTA1	2.16108e-05
MTA2	0.000257256
MTERF3	1.43316e-05
MTG1|NA	3.95834e-06
MTHFD1	0.00129493
MTHFD1L	1.47393e-08
MTHFD2	2.93432e-09
MTHFR	2.81639e-08
MTHFS	9.25409e-08
MTIF2	2.84294e-07
MTM1	4.0193e-06
MTMR1	5.21752e-07
MTMR12	2.38141e-05
MTMR14	6.85361e-07
MTMR3	2.11766e-05
MTMR6	2.86244e-08
MTMR9	1.93261e-05
MTO1	9.42007e-07
MTOR	0.0126794
MTPN	3.82186e-07
MTR	3.32609e-06
MTRF1L	5.83891e-06
MTRR	5.62292e-06
MTSS1L	2.82908e-06
MUT	1.73504e-05
MVD	5.83197e-08
MVK	0.000101063
MYADM	9.45966e-06
MYD88	1.5015e-06
MYH10	8.75344e-06
MYH9	5.7693e-07
MYL12A|MYL12B	2.10518e-06
MYL4	1.39116e-06
MYO18A	1.04089e-05
MYO1C	0.0159414
MYO1D	3.7235e-06
MYO1F	1.22542e-06
MYO6	5.42128e-12
MYO9B	5.77565e-07
N4BP1	6.03881e-08
N6AMT1	5.24488e-05
NA|ARPC4	1.09121e-06
NA|FBXL8	0.674903
NA|HNRNPUL2	1.05491e-06
NA|IFT80	0.995822
NA|VPS33A	8.64832e-05
NAA10	2.44306e-06
NAA11	1.05917e-06
NAA15	5.15581e-08
NAA16	7.36093e-08
NAA20	1.34679e-07
NAA25	2.30802e-07
NAA30	4.60263e-06
NAA35	7.96897e-05
NAA50	7.47754e-08
NAB2	6.04292e-08
NACA	2.4982e-09
NACC1	0.000103083
NADK	6.67875e-06
NADK2	8.68066e-08
NADSYN1	0.000147662
NAE1	3.09412e-07
NAGA	8.17741e-06
NAGK	8.42911e-07
NAGLU	0.000156389
NAMPT	7.40854e-06
NANS	1.85378e-08
NAP1L1	1.58779e-05
NAP1L4	9.10995e-07
NAPA	0.00018607
NAPG	1.39303e-09
NAPRT	2.03503e-05
NARF	2.68797e-05
NARFL	0.00309653
NARS	5.54813e-05
NARS2	1.98576e-07
NASP	5.51011e-07
NBEAL2	3.71013e-06
NBN	0.00493992
NCALD	0.0012162
NCAPD2	3.05913e-08
NCAPD3	0.000189583
NCAPG	7.25361e-08
NCAPG2	9.82905e-07
NCAPH	2.28367e-09
NCAPH2	0.000336129
NCBP1	0.998819
NCBP2	7.58768e-06
NCDN	1.35388e-08
NCK1	1.84084e-09
NCKAP1	2.02347e-07
NCKAP1L	9.77759e-07
NCKIPSD	1.11676e-06
NCL	7.90658e-07
NCOA1	5.50395e-06
NCOA2	1.12431e-05
NCOA3	7.0344e-05
NCOA6	0.0317993
NCOA7	1.29272e-07
NCOR1	1.01564e-05
NCSTN	1.65446e-07
NDC80	1.15183e-07
NDE1	2.5285e-05
NDNL2	2.06115e-06
NDOR1	1.73374e-06
NDRG2	2.05381e-07
NDUFA5	2.84621e-06
NDUFA6	1.80208e-06
NDUFAB1	1.03387e-10
NDUFAF3	4.52551e-08
NDUFAF7	1.25983e-06
NDUFS1	2.85567e-14
NDUFS2	3.77119e-08
NDUFS3	1.87141e-09
NDUFS4	NA
NDUFS6	1.12969e-29
NDUFV1	8.23105e-48
NDUFV2	6.9905e-19
NEBL	4.76102e-06
NECAP2	7.92169e-05
NEDD1	0.0163945
NEDD4	1.32062e-06
NEDD4L	7.54241e-07
NEK7	1.11034e-06
NEK9	4.42324e-06
NELFB	2.21645e-07
NELFE	2.29973e-06
NEMF	3.85099e-06
NES	0.000101556
NEU1	0.0228707
NF1	7.60601e-06
NF2	1.68629e-06
NFAT5	0.990426
NFATC3	0.000936124
NFE2	2.37317e-06
NFIC	6.06219e-05
NFKB1	9.89633e-06
NFKB2	0.000363461
NFKBIB	1.15681e-06
NFKBIE	1.4586e-07
NFS1	3.45323e-08
NFU1	3.42725e-08
NFYA	2.45053e-05
NFYB	0.00118407
NFYC	9.37914e-06
NGLY1	0.000174513
NHLRC2	1.82916e-07
NHP2L1	9.16657e-06
NIF3L1	1.77842e-05
NIPSNAP1	3.27487e-08
NIPSNAP3A	4.19688e-08
NISCH	0.00560497
NIT1	3.92662e-05
NIT2	6.65053e-06
NLE1	1.09622e-05
NLN	4.39154e-06
[truncated: 1,650 more rows]

## Sheet: PosteriorProbabiltiessigSta
	x
42 KDA PROTEIN._IPI00328587	0.00329662
A2LD1_IPI00900332	1.65807e-06
AACS_IPI00217272	4.494e-05
AAK1_IPI00916402	1
AAMP_IPI00014481	6.23331e-07
AARS_IPI00910701	0.00026058
AARS2_IPI00394788	1.06648e-05
AARSD1_IPI00748490	2.62113e-08
AASDH_IPI00419992	0.000288776
AASDHPPT_IPI00250297	6.78026e-09
AASS_IPI00033217	1.04615e-06
ABAT_IPI00009532	0.0001344
ABCC4_IPI00006675	0.00667502
ABCE1_IPI00303207	2.30877e-07
ABCF1_IPI00873899	3.70115e-07
ABCF2_IPI00068506	0.106754
ABCF3_IPI00465160	1.39419e-05
ABHD10_IPI00020075	9.82966e-08
ABHD11_IPI00171692	7.33796e-07
ABHD14B_IPI00063827	2.19861e-06
ABI1_IPI00480028	3.18241e-07
ABL1_IPI00221171	1.25496e-05
ABL2_IPI00329488	5.44209e-05
ABR_IPI00030389	6.13883e-07
ACAA1_IPI00012828	2.889e-05
ACAA2_IPI00873829	1.10099e-05
ACACA_IPI00396015	6.94784e-07
ACAD8_IPI00747159	4.00776e-06
ACAD9_IPI00152981	0.184387
ACADM_IPI00513827	0.00269687
ACADS_IPI00027701	2.40558e-06
ACADSB_IPI00024623	3.15701e-06
ACADVL_IPI00028031	2.2451e-07
ACAP2_IPI00014264	9.03283e-07
ACAT1_IPI00030363	0.000332339
ACAT2_IPI00291419	5.9772e-05
ACBD3_IPI00009315	0.00106803
ACBD6_IPI00031680	4.99056e-06
ACCS_IPI00411817	3.56401e-06
ACE_IPI00437751	7.16431e-06
ACIN1_IPI00007334	3.53522e-05
ACLY_IPI00394838	1.38119e-07
ACO1_IPI00008485	1.08581e-05
ACO2_IPI00790739	2.22345e-10
ACOT7_IPI00010415	4.45622e-05
ACOT9_IPI00646015	1.56763e-05
ACOX1_IPI00296907	3.25576e-06
ACP1_IPI00219861	2.35944e-06
ACP2_IPI00003807	3.46175e-08
ACP5_IPI00419240	0.000154417
ACSF2_IPI00909579	3.02161e-06
ACSF3_IPI00166395	1.12667e-05
ACSL1_IPI00012728	0.0205567
ACSL3_IPI00031397	3.47821e-06
ACSL4_IPI00029737	1.12781e-05
ACSM3_IPI00297635	1.21028e-08
ACSS1_IPI00216932	5.57167e-05
ACSS2_IPI00549564	8.46536e-10
ACTB_IPI00894498	3.61343e-05
ACTC1_IPI00023006	9.56699e-06
ACTL6A_IPI00003627	3.5931e-06
ACTN1_IPI00759776	4.22543e-06
ACTN4_IPI00013808	7.76002e-06
ACTR10_IPI00302690	2.12378e-05
ACTR1A_IPI00029468	0.00469991
ACTR1B_IPI00029469	1.5776e-05
ACTR2_IPI00470573	5.18974e-06
ACTR3_IPI00028091	1.08674e-05
ACTR3B_IPI00007068	2.21089e-06
ACY1_IPI00009268	8.68863e-05
ACYP1_IPI00221117	0.983206
ACYP2_IPI00216461	0.00123887
ADA_IPI00872639	0.51129
ADAL_IPI00783550	0.000190648
ADAR_IPI00394668	5.50106e-06
ADAT3_IPI00061802	0.823333
ADD1_IPI00220158	1.36702e-05
ADD2_IPI00019904	1.03026e-05
ADD3_IPI00004408	9.59382e-07
ADFP_IPI00293307	5.00314e-05
ADH5_IPI00746777	9.56763e-07
ADI1_IPI00651738	8.78413e-06
ADK_IPI00290279	1
ADNP_IPI00022215	2.82487e-06
ADO_IPI00045939	4.44971e-06
ADPRH_IPI00009258	3.34044e-05
ADPRHL2_IPI00015865	0.00644786
ADRBK1_IPI00012497	1
ADRM1_IPI00033030	0.000121522
ADSL_IPI00026904	2.13081e-07
ADSS_IPI00026833	3.34959e-07
AFTPH_IPI00554740	1.57175e-06
AGA_IPI00026259	0.000501611
AGAP1_IPI00916750	5.31805e-07
AGAP3_IPI00163185	1.07151e-05
AGFG1_IPI00903328	1.91052e-06
AGL_IPI00328318	2.10134e-06
AGPS_IPI00010349	3.64822e-06
AGTPBP1_IPI00418530	0.000169583
AGXT2L2_IPI00216928	0.000489853
AHCTF1_IPI00217957	8.43652e-06
AHCY_IPI00012007	1.02796e-06
AHCYL1_IPI00182938	6.08169e-07
AHCYL2_IPI00101645	5.68745e-05
AHNAK_IPI00021812	7.28215e-06
AHSA1_IPI00030706	3.11385e-07
AHSG_IPI00022431	9.98419e-06
AIDA_IPI00303602	3.2135e-08
AIFM1_IPI00000690	1.70777e-06
AIM1_IPI00294840	1.07813e-05
AIP_IPI00010460	1.67562e-08
AK1_IPI00640817	1.22308e-07
AK2_IPI00215901	3.44879e-07
AK3L1_IPI00016568	2.14345e-07
AKAP1_IPI00022585	1.37219e-05
AKAP11_IPI00007411	0.0113929
AKAP12_IPI00237884	0.0567865
AKAP8_IPI00014474	2.53201e-06
AKAP8L_IPI00297455	4.10246e-06
AKAP9_IPI00220628	0.00140985
AKR1A1_IPI00220271	2.995e-10
AKR1C2_IPI00005668	1.81037e-05
AKR1C3_IPI00291483	5.64106e-07
AKR7A2_IPI00305978	2.06118e-09
AKT1_IPI00012866	0.000131233
AKT1S1_IPI00306195	0.286658
AKT2_IPI00012870	2.12977e-05
ALAD_IPI00442121	0.00266108
ALDH16A1_IPI00217920	2.14281e-06
ALDH18A1_IPI00008982	3.17878e-07
ALDH1A1_IPI00218914	3.86276e-06
ALDH1A2_IPI00216805	4.77164e-05
ALDH1B1_IPI00103467	2.5498e-06
ALDH1L2_IPI00298308	7.81883e-05
ALDH2_IPI00006663	1.9239e-05
ALDH4A1_IPI00217871	1.09273e-05
ALDH5A1_IPI00336008	1.20611e-08
ALDH6A1_IPI00024990	0.999999
ALDH9A1_IPI00479877	7.58555e-08
ALDOA_IPI00796333	3.2789e-06
ALDOC_IPI00418262	1.0746e-05
ALKBH4_IPI00033770	0.000115688
ALKBH5_IPI00759562	1.82248e-06
ALS2_IPI00295004	0.999998
AMBRA1_IPI00177605	2.43475e-05
AMD1_IPI00016708	0.853964
AMDHD2_IPI00103028	1.17125e-05
AMOTL1_IPI00217664	3.79477e-07
AMPD2_IPI00007722	2.0472e-07
AMPD3_IPI00411384	8.66956e-05
AMZ2_IPI00010239	1.16636e-05
ANAPC1_IPI00033907	1.55979e-06
ANAPC2_IPI00002549	1.62938e-05
ANAPC4_IPI00002551	4.96795e-07
ANAPC5_IPI00008247	1.43984e-06
ANAPC7_IPI00008248	1.23783e-05
ANGEL2_IPI00478899	5.50747e-05
ANK1_IPI00748895	2.74187e-07
ANK3_IPI00472779	6.9411e-06
ANKFY1_IPI00159899	3.44581e-07
ANKHD1-EIF4EBP3_IPI00217442	1.57785e-06
ANKMY2_IPI00470422	9.78304e-09
ANKRD10_IPI00014890	2.28114e-06
ANKRD13A_IPI00217831	4.49945e-07
ANKRD13D_IPI00784159	3.89537e-06
ANKRD17_IPI00784020	4.72843e-06
ANKRD28_IPI00477505	0.00170822
ANKRD44_IPI00167419	0.876008
ANKRD49_IPI00549612	1.90665e-06
ANKRD50_IPI00221285	0.000352967
ANKRD54_IPI00025746	3.46594e-06
ANKRD57_IPI00253323	1.51383e-06
ANKS1A_IPI00395663	0.000112581
ANKS6_IPI00655743	0.515115
ANKZF1_IPI00335437	3.83092e-06
ANLN_IPI00743594	0.00416579
ANP32A_IPI00025849	0.475613
ANP32B_IPI00007423	3.41795e-06
ANP32E_IPI00165393	0.00290026
ANXA1_IPI00218918	5.67231e-12
ANXA11_IPI00414320	3.40044e-09
ANXA2_IPI00418169	4.77328e-11
ANXA3_IPI00024095	3.14034e-09
ANXA4_IPI00793199	1.01309e-10
ANXA5_IPI003298012	2.4151e-11
ANXA6_IPI00221226	1.70324e-06
ANXA7_IPI00002460	5.35283e-09
AOF1_IPI00784464	4.4257e-05
AP1B1_IPI00328257	9.41227e-05
AP1G1_IPI00643591	1.45926e-05
AP1G2_IPI00027178	3.82052e-05
AP1GBP1_IPI00444646	5.21704e-08
AP1M1_IPI00910088	1.58009e-05
AP1S1_IPI00152898	0.0235802
AP1S2_IPI00009244	1.08718e-05
AP1S3_IPI00654799	1.89797e-06
AP2A1_IPI00304577	1.02352e-06
AP2A2_IPI00016621	8.69085e-09
AP2B1_IPI00784366	2.81611e-06
AP2M1_IPI00909772	0.00495149
AP2S1_IPI00219840	0.238833
AP3B1_IPI00021129	2.53221e-07
AP3D1_IPI00719680	7.26686e-07
AP3M1_IPI00032459	3.00333e-07
AP3M2_IPI00022883	0.000105958
AP3S1_IPI00014624	1.8435e-07
AP4E1_IPI00010213	0.000109777
AP4S1_IPI00001145	0.00641821
APAF1_IPI00023630	1.19158e-05
APBA2_IPI00017817	2.39335e-05
APBA3_IPI00014073	1.85481e-05
APBB2_IPI00470455	0.00245256
APC_IPI00012391	6.16675e-05
APEH_IPI00337741	8.66457e-07
APEX1_IPI00215911	1.26446e-08
API5_IPI00855856	5.16729e-10
APIP_IPI00911064	0.276133
APOA1BP_IPI00168479	1.39538e-05
APOB48R_IPI00399183	0.00233765
APOE_IPI00021842	0.00827508
APOL2_IPI00220007	6.22602e-06
APPL1_IPI00015836	1.39364e-07
APPL2_IPI00172513	0.028966
APRT_IPI00218693	0.000272585
AQR_IPI00297572	4.33774e-06
ARAF_IPI00020578	2.34059e-05
ARAP1_IPI00828080	8.81372e-07
ARCN1_IPI00298520	6.2804e-05
ARD1A_IPI00013184	1.36179e-07
ARF3_IPI00215917	3.37128e-06
ARF4_IPI00215918	7.12363e-07
ARF5_IPI00215919	0.000331983
ARF6_IPI00215920	3.59005e-06
ARFGAP1_IPI00217354	1.69168e-06
ARFGAP2_IPI00297322	4.82645e-09
ARFGAP3_IPI00299263	7.10833e-06
ARFGEF1_IPI00002188	4.70134e-05
ARFGEF2_IPI00002186	2.86569e-06
ARFIP1_IPI00021258	1.18149e-07
ARFIP2_IPI00910034	1.02445e-06
ARG2_IPI00020332	0.412736
ARGLU1_IPI00478834	8.68491e-05
ARHGAP1_IPI00020567	0.000333787
ARHGAP12_IPI00328279	1.39487e-05
ARHGAP17_IPI00064767	8.40343e-05
ARHGAP18_IPI00296353	3.15161e-08
ARHGAP21_IPI00169307	3.14136e-06
ARHGAP25_IPI00479720	0.000260523
ARHGAP4_IPI00328842	3.86547e-07
ARHGAP5_IPI00646885	3.74664e-06
ARHGAP6_IPI00011219	1.21538e-06
ARHGDIA_IPI00794402	1.63435e-08
ARHGDIB_IPI00003817	1.91534e-08
ARHGEF1_IPI00433169	3.40476e-07
ARHGEF10_IPI00413517	3.07946e-06
ARHGEF11_IPI00377085	1.04717e-05
ARHGEF12_IPI00022164	1.28909e-06
ARHGEF16_IPI00550506	0.903675
ARHGEF18_IPI00179437	1.88895e-05
ARHGEF2_IPI00472160	5.51084e-06
ARHGEF6_IPI00843979	8.28775e-07
ARHGEF7_IPI00449909	1.70268e-05
ARID1A_IPI00643722	1.29891e-05
ARID1B_IPI00396577	0.000205801
ARID2_IPI00470537	0.000105113
ARID3A_IPI00018500	8.36163e-07
ARID3B_IPI00328266	5.43232e-05
ARID4B_IPI00328828	0.00187858
ARIH1_IPI00294943	6.85633e-06
ARIH2_IPI00007304	2.95707e-08
ARL1_IPI00219518	1.07119e-06
ARL15_IPI00005163	6.33722e-07
ARL2_IPI00908403	2.94772e-08
ARL2BP_IPI00015866	1.21452e-06
ARL3_IPI00003327	7.56605e-06
ARL6_IPI00021685	1.29529e-05
ARL8B_IPI00018871	0.244487
ARMC1_IPI00018260	1.159e-06
ARMC6_IPI00020196	4.37836e-06
ARMC8_IPI00795553	1.80164e-05
ARMCX3_IPI00009906	1.80911e-06
ARMCX5_IPI00549673	0.821564
ARMET_IPI00328748	0.232677
ARPC1A_IPI00333068	5.26867e-08
ARPC1B_IPI00005160	4.33476e-06
ARPC2_IPI00005161	1.4858e-06
ARPC3_IPI00005162	7.99901e-07
ARPC5_IPI000072800	3.5792e-06
ARPC5L_IPI00414554	3.18108e-06
ARPP-19_IPI00792984	2.01221e-06
ARRB1_IPI00293857	6.17688e-08
ARRB2_IPI00908307	0.00165584
ARS2_IPI00375144	5.8122e-08
ARSA_IPI003296850	3.15008e-06
ARSB_IPI00306576	0.000145274
ASAH1_IPI00418446	7.47593e-06
ASAP1_IPI00873747	1.60021e-06
ASCC1_IPI00434390	1.15661e-07
ASCC3_IPI00430472	3.84125e-06
ASF1A_IPI00292168	0.00104308
ASF1B_IPI00041127	5.2454e-06
ASH2L_IPI00328658	8.05792e-09
ASL_IPI00872103	8.66423e-11
ASMTL_IPI00479385	1.85235e-07
ASNA1_IPI00013466	1.29777e-07
ASNS_IPI00554777	2.20772e-07
ASPH_IPI00294834	0.00491254
ASPSCR1_IPI00065276	1.16073e-08
ASRGL1_IPI00555734	2.03157e-05
ASS1_IPI00020632	1.0121e-07
ASXL1_IPI00217537	0.000551866
Ataxin-10_IPI00913912	2.36962e-08
ATE1_IPI00029472	9.28301e-09
ATF1_IPI00002501	0.0585764
ATF7IP_IPI00795654	0.000328256
ATG10_IPI00017456	0.000206991
ATG12_IPI00005881	0.0026627
ATG16L1_IPI00790974	2.79092e-06
ATG2A_IPI00878288	5.29053e-06
ATG2B_IPI00152990	0.359911
ATG3_IPI00022254	5.74842e-05
ATG4A_IPI00873705	0.000132311
ATG4B_IPI00787501	2.6111e-07
ATG4C_IPI00156979	3.81411e-06
ATG5_IPI00006800	3.49779e-06
ATG7_IPI00007404	0.000231155
ATHL1_IPI00917437	2.12576e-06
ATIC_IPI00289499	2.68003e-08
ATM_IPI00298306	8.13491e-07
ATN1_IPI00005502	0.00153757
ATP1A1_IPI00006482	4.07368e-05
ATP1B3_IPI00008167	0.0104871
ATP5A1_IPI00440493	3.60598e-06
ATP5B_IPI00303476	3.5757e-05
ATP5C1_IPI00478410	7.96851e-05
ATP5D_IPI00024920	0.00150563
ATP5E_IPI00215878	3.83762e-06
ATP5O_IPI00007611	1.73803e-06
ATP6V1A_IPI00007682	4.36949e-06
ATP6V1B2_IPI00007812	4.42054e-06
ATP6V1C1_IPI00007814	1.18625e-08
ATP6V1D_IPI00001568	0.0703721
ATP6V1E1_IPI00003856	6.65508e-08
ATP6V1G1_IPI00025285	0.0609397
ATP6V1H_IPI00296191	9.57688e-06
ATPAF1_IPI00302673	6.80265e-05
ATPAF2_IPI00296999	6.38283e-06
ATPBD3_IPI00062882	1.63812e-05
ATPBD4_IPI00063121	4.10836e-06
ATPIF1_IPI00553153	3.01503e-05
ATR_IPI00412298	0.000500208
ATRIP_IPI00103517	3.13246e-05
ATRX_IPI00787650	0.0310718
ATXN2_IPI00180154	1.55482e-07
ATXN2L_IPI00456363	3.73899e-08
ATXN3_IPI00005495	2.86256e-05
AUH_IPI00017802	0.000777625
AURKA_IPI00298940	1
AVL9_IPI00397348	4.1951e-08
AZI2_IPI00008255	0.000414524
B2M_IPI00796379	6.7929e-06
B3GNTL1_IPI00174847	5.46833e-05
BACH1_IPI00024235	2.98401e-06
BAG1_IPI003005310	0.000474913
BAG2_IPI00000643	1.01828e-06
BAG3_IPI00641582	9.33705e-05
BAG4_IPI00030695	1.78399e-05
BAG5_IPI00556027	2.41854e-06
BAIAP2_IPI00299088	0.00114325
BAIAP2L1_IPI00179326	1.58215e-05
BANF1_IPI00026087	0.914232
BAP1_IPI00465087	3.06749e-06
BAT1_IPI00641829	3.16658e-09
BAT2_IPI00894143	1.23652e-06
BAT2D1_IPI00083708	2.56931e-06
BAT2L_IPI00741537	9.20303e-07
BAT3_IPI00645431	5.6265e-07
BAX_IPI00444945	0.0217797
BAZ1B_IPI00069817	5.49309e-06
BCAP31_IPI00642984	1.72471e-07
BCAR1_IPI00645994	0.00134558
BCAS3_IPI00332097	2.15798e-06
BCAT1_IPI00382412	0.00277852
BCAT2_IPI00788925	1.153e-05
BCCIP_IPI00002203	0.00127765
BCCIP_IPI00220152	4.04491e-05
BCKDHA_IPI00444329	0.0333275
BCL10_IPI00022477	3.82447e-06
BCL2L1_IPI00019983	0.000441846
BCL2L13_IPI00011635	9.17597e-05
BCL9L_IPI00328798	2.90508e-06
BCLAF1_IPI00006079	2.98495e-06
BDH2_IPI00607799	1.16267e-07
BECN1_IPI00748342	0.000224063
BICD1_IPI00018368	1.66003e-05
BICD2_IPI00337667	2.31956e-05
BID_IPI00871585	7.7691e-07
BIRC2_IPI00013418	7.56955e-09
BIRC6_IPI00299635	1.55808e-07
BLM_IPI00004859	0.225528
BLMH_IPI00873294	1.17948e-07
BLOC1S2_IPI00411983	4.54612e-05
BLOC1S3_IPI00397721	0.0123712
BLVRA_IPI00294158	2.99616e-08
BLVRB_IPI00219910	4.3475e-05
BMI1_IPI00017299	0.00203359
BMP2K_IPI00337426	1
BNIP2_IPI00916658	6.77904e-06
BOLA3_IPI00412229	0.090384
BOP1_IPI00028955	1.80378e-06
BPGM_IPI00215979	3.53204e-06
BPHL_IPI00384428	1.42453e-09
BPNT1_IPI00410215	1.31383e-06
BPTF_IPI00785110	7.7895e-05
BRAP_IPI00792737	2.13578e-07
BRCA1_IPI00218982	1.46491e-05
BRCC3_IPI00218992	9.57984e-06
BRD2_IPI00440502	4.98056e-06
BRD3_IPI00014266	5.86818e-07
BRD4_IPI00440727	2.51742e-07
BRD8_IPI00019226	0.00489071
BRE_IPI00149276	1.81563e-05
BSDC1_IPI00018026	0.000534736
BSG_IPI00218019	4.0251e-06
BTAF1_IPI00024802	4.04874e-07
BTBD1_IPI00033866	2.01565e-05
BTD_IPI00744685	1.881e-05
BTF3_IPI00221035	0.000845801
BTF3L4_IPI00412792	0.00153665
BTK_IPI00029132	2.13867e-05
BUB1_IPI00783305	0.984097
BUB1B_IPI00141933	1.84384e-07
BUB3_IPI00013468	3.98694e-07
BUD31_IPI00013180	1.09601e-06
BXDC2_IPI00181728	8.48568e-10
BYSL_IPI00328987	2.51587e-07
BZW1_IPI00916503	3.25757e-07
BZW2_IPI00022305	2.27579e-09
C10ORF104_IPI00060893	3.32208e-05
C10ORF118_IPI00470582	0.0177672
C10ORF119_IPI00478758	1.43743e-05
C10ORF125_IPI00815895	1.2009e-06
C10ORF137_IPI00761051	0.00169473
C10ORF46_IPI00410319	4.3704e-05
C10ORF47_IPI00329115	0.00164225
C10ORF78_IPI00329238	1.6846e-05
C10ORF88_IPI00783299	0.28516
C10ORF97_IPI00549993	1.13926e-06
C11ORF2_IPI00001710	4.17368e-07
C11ORF46_IPI00167549	1.06652e-07
C11ORF54_IPI00072044	1.38959e-05
C11ORF58_IPI00003419	1.78401e-05
C11ORF59_IPI00016670	0.0001118
C11ORF67_IPI00100775	0.700986
C11ORF68_IPI00914048	1.73901e-09
C11ORF73_IPI00410091	0.125614
C12ORF11_IPI00550986	8.48699e-08
C12ORF29_IPI00795287	1.16556e-05
C12ORF30_IPI00025890	1.11364e-06
C12ORF4_IPI00006906	6.75363e-07
C12ORF44_IPI00305296	5.13847e-07
C12ORF45_IPI00796375	6.30623e-05
C12ORF5_IPI00006907	2.28373e-07
C12ORF51_IPI00869000	6.14926e-05
C12ORF57_IPI00016925	4.51308e-06
C13ORF27_IPI00414985	7.86708e-07
C14ORF126_IPI00062050	4.33198e-06
C14ORF133_IPI00004958	4.01259e-05
C14ORF149_IPI00386591	6.49584e-07
C14ORF156_IPI00009922	4.82922e-06
C14ORF166_IPI00792100	6.89298e-06
C14ORF4_IPI00019205	1.27472e-06
C14ORF94_IPI00302658	0.744975
C15ORF39_IPI00478772	3.83543e-06
C15ORF41_IPI00032525	6.47521e-05
C15ORF44_IPI00306017	1.9955e-07
C15ORF58_IPI00418644	0.179261
C16ORF13_IPI00745105	5.07739e-05
C16ORF14_IPI00042604	8.17228e-07
C16ORF42_IPI00011693	0.00145461
C16ORF62_IPI00465238	2.87106e-06
C16ORF70_IPI00386924	0.99799
C16ORF75_IPI00061111	3.52392e-05
C16ORF80_IPI00001655	1.9078e-07
C16ORF84_IPI00418412	0.00402954
C17ORF37_IPI00031616	2.44919e-06
C17ORF39_IPI00217151	3.48987e-06
C17ORF56_IPI00043327	0.03336
C17ORF63_IPI00291010	0.0023173
C17ORF70_IPI00783034	0.110889
C17ORF71_IPI00867503	4.83617e-07
C17ORF75_IPI00029473	4.65018e-07
C17ORF81_IPI00829707	8.1913e-06
C18ORF24_IPI00059912	4.91887e-05
C18ORF25_IPI00059687	0.00261449
C18ORF8_IPI00149964	1.54545e-06
C19ORF10_IPI00056357	2.71328e-06
C19ORF2_IPI00477619	1.7623e-06
C19ORF43_IPI00031526	5.45956e-05
C19ORF46_IPI00788596	1.04715e-05
C19ORF54_IPI00749162	2.81393e-05
C19ORF61_IPI00012669	5.69229e-05
C19ORF62_IPI00791060	4.12357e-06
C1ORF103_IPI00479789	1
C1ORF107_IPI00004290	1.73472e-07
C1ORF112_IPI00178512	4.10403e-06
C1ORF122_IPI00829914	5.2776e-06
C1ORF123_IPI00016605	1.81535e-05
C1ORF128_IPI00015351	8.2257e-06
C1ORF163_IPI00303753	1.68671e-05
C1ORF25_IPI00334914	8.6956e-06
C1ORF38_IPI00514477	0.00636045
C1ORF55_IPI00167998	0.000107318
C1ORF57_IPI00514501	1.11453e-06
C1ORF58_IPI00065500	3.03543e-08
C1ORF69_IPI00145260	4.95318e-07
C1QBP_IPI00014230	0.300405
C20ORF11_IPI00016634	7.31985e-06
C20ORF27_IPI00552634	0.386268
C20ORF4_IPI00791333	7.69296e-06
C20ORF43_IPI00218962	1.44891e-07
C20ORF72_IPI00001287	1.70859e-05
C20ORF74_IPI00790553	8.64506e-05
C21ORF33_IPI00024913	0.000317669
C21ORF66_IPI00001364	0.000350817
C21ORF70_IPI00027898	1.62598e-06
C22ORF25_IPI00879566	4.25514e-07
C22ORF28_IPI00550689	1.08064e-07
C22ORF30_IPI00643747	5.82592e-07
C2ORF29_IPI00014194	0.00640542
C2ORF3_IPI00418340	5.64005e-06
C2ORF34_IPI00470629	0.000327807
C2ORF49_IPI00031698	6.4144e-07
C2ORF56_IPI00412670	1.99019e-09
C2ORF60_IPI00181373	0.000174646
C2ORF76_IPI00046682	5.31818e-06
C3_IPI00783987	4.07651e-06
C3ORF10_IPI00816044	1.70423e-05
C3ORF19_IPI001870032	8.02004e-06
C3ORF37_IPI00024618	7.41778e-07
C3ORF60_IPI00399053	2.84462e-05
C3ORF64_IPI00396231	6.70605e-06
C3ORF75_IPI00107155	3.81064e-05
C4B_IPI00418163	1.96158e-06
C4ORF15_IPI00029372	4.86034e-05
C4ORF27_IPI00016532	2.12372e-07
C4ORF30_IPI00015609	1.79765e-06
C4ORF33_IPI00166127	0.000114303
C4ORF41_IPI00396048	3.74489e-06
C4ORF43_IPI00019962	8.82766e-06
C5ORF22_IPI00019966	0.785013
C5ORF30_IPI00062814	0.91473
C5ORF33_IPI00845432	5.50521e-07
C5ORF44_IPI00848035	1.9797e-07
C5ORF45_IPI00155839	0.0241048
C5ORF51_IPI00374272	3.17433e-07
C6ORF106_IPI00013269	4.2397e-06
C6ORF108_IPI00007926	0.969149
C6ORF115_IPI00855846	2.97737e-05
C6ORF130_IPI00184871	3.06194e-07
C6ORF167_IPI00394816	0.000113807
C6ORF211_IPI00002270	5.70329e-08
C7ORF20_IPI00419575	8.7225e-05
C7ORF25_IPI00855943	2.77865e-06
C7ORF27_IPI00658145	6.59217e-06
C7ORF28A_IPI00477526	3.24428e-06
C7ORF36_IPI00549169	9.40865e-06
C7ORF43_IPI00761016	8.06024e-06
C8ORF30A_IPI00009335	0.000689622
C8ORF41_IPI00306207	2.16606e-05
C8ORF76_IPI00064351	0.00022594
C8ORF82_IPI00166638	0.00131477
C9ORF126_IPI00184376	8.79975e-07
C9ORF142_IPI00030968	2.22267e-06
C9ORF16_IPI00012215	0.00307416
C9ORF23_IPI00166873	2.73409e-06
C9ORF41_IPI00175028	2.19806e-08
C9ORF64_IPI00170972	6.77519e-09
C9ORF72_IPI00375463	7.08795e-06
C9ORF75_IPI00890798	0.000240707
C9ORF78_IPI00550191	1.89008e-05
C9ORF80_IPI00844563	4.07266e-06
C9ORF86_IPI00827967	2.41792e-06
CA13_IPI00394767	0.00121173
CA2_IPI00218414	7.32513e-08
CA8_IPI00219669	4.51972e-08
CAB39_IPI00032561	7.82736e-08
CAB39L_IPI00026359	1.01866e-06
CABC1_IPI00176469	4.28326e-05
CACYBP_IPI00395627	7.08852e-08
CAD_IPI00301263	0.00711954
CALB1_IPI00220361	0.000121473
CALCOCO1_IPI00011232	2.22338e-06
CALM1_IPI00916600	6.43112e-05
CALR_IPI00020599	1.01665e-05
CALU_IPI00789155	0.0224167
CAMK1D_IPI00170508	1
CAMK2G_IPI00908444	1
CAMKK2_IPI00290239	1
CAMSAP1_IPI00884928	9.9549e-08
CAND1_IPI00100160	1.55173e-05
CAND2_IPI00374208	0.000512562
CANX_IPI00020984	3.30863e-08
CAP1_IPI00008274	2.76175e-10
CAPG_IPI00027341	3.28329e-09
CAPN1_IPI00011285	6.10203e-06
CAPN2_IPI00872686	1.39641e-09
CAPN7_IPI00003765	1.42053e-05
CAPNS1_IPI00025084	0.000105976
CAPZA1_IPI00005969	1.74512e-07
CAPZA2_IPI00026182	5.84634e-07
CAPZB_IPI00218782	2.31933e-05
CARD11_IPI00869011	5.6071e-07
CARD8_IPI00642708	0.996727
CARHSP1_IPI00304409	2.14298e-05
CARKD_IPI00873027	1.29748e-06
CARM1_IPI00639957	9.42433e-07
CARS_IPI00027443	1.62373e-10
CARS2_IPI00336016	1.40157e-06
CASC5_IPI00220694	6.60291e-05
CASP10_IPI00868860	2.48864e-07
CASP2_IPI00291570	3.60703e-06
CASP3_IPI00292140	4.76983e-06
CASP6_IPI00023876	1.49379e-05
CASP8_IPI00220726	1.33675e-07
CASP9_IPI00748304	8.68179e-08
CAST_IPI00761160	5.27683e-06
CAT_IPI00465436	7.38747e-06
CBFA2T3_IPI00306845	4.85755e-06
CBFB_IPI00024871	2.43633e-05
CBL_IPI00027269	4.80918e-05
CBLB_IPI00292856	2.87354e-05
CBLL1_IPI00290429	0.00078677
CBR1_IPI00295386	4.49194e-09
CBR4_IPI00384297	7.91835e-08
CBS_IPI00219649	8.32999e-07
CBX1_IPI00010320	0.00287521
CBX3_IPI00297579	0.000273417
CBX5_IPI00024662	5.84274e-07
CC2D1A_IPI00302647	6.89506e-05
CC2D1B_IPI00644671	1.25378e-07
CC85C_HUMAN_IPI00657798	0.0169093
CCAR1_IPI00217357	1.73708e-06
CCBL1_IPI00002523	4.64391e-06
CCBL2_IPI00465373	8.61968e-06
CCDC101_IPI00061680	2.66942e-06
CCDC104_IPI00412539	0.00110196
CCDC117_IPI00641570	4.46267e-08
CCDC124_IPI00060627	2.83745e-05
CCDC132_IPI00553067	1.05182e-06
CCDC134_IPI00302674	7.01769e-06
CCDC18_IPI00642206	3.15434e-05
CCDC21_IPI00550977	1.41729e-05
CCDC22_IPI00022265	0.000157411
CCDC25_IPI00396174	2.38626e-06
CCDC43_IPI00792109	5.19009e-05
CCDC44_IPI00019903	3.34421e-09
CCDC5_IPI00431082	9.27153e-07
CCDC50_IPI00871979	0.000242018
CCDC53_IPI00032848	1.41863e-05
CCDC55_IPI00790230	2.04644e-06
CCDC58_IPI00046828	1.1956e-05
CCDC6_IPI00000634	0.00486994
CCDC72_IPI00006378	3.01108e-08
CCDC75_IPI00657642	2.68867e-06
CCDC76_IPI00005149	7.51786e-06
CCDC86_IPI00012199	8.33529e-05
CCDC88A_IPI00171134	6.69323e-06
CCDC88C_IPI00740019	0.000159789
CCDC9_IPI00177642	6.2504e-06
CCDC91_IPI00333908	1.14037e-06
CCDC93_IPI00154668	4.68112e-08
CCDC94_IPI00306471	7.58366e-06
CCDC97_IPI00061777	0.950994
CCDC99_IPI00061356	0.000137661
CCM2_IPI00619952	6.44116e-05
CCNA2_IPI00022865	0.000527417
CCNB1_IPI00745793	0.99153
CCNB2_IPI00028266	0.999998
CCNC_IPI00877863	0.000121218
CCND2_IPI00025810	9.625e-06
CCNDBP1_IPI00015923	1.06998e-06
CCNE1_IPI00031077	0.000473003
CCNH_IPI00021305	0.000206384
CCNK_IPI00783214	4.36337e-07
CCNT1_IPI00030247	3.97843e-06
CCNY_IPI00465457	0.0645224
CCS_IPI00021389	2.20512e-05
CCT2_IPI00297779	1.97554e-06
CCT3_IPI00553185	3.68242e-06
CCT4_IPI00302927	1.33615e-05
CCT5_IPI00010720	4.67347e-07
CCT6A_IPI00027626	2.03802e-06
CCT7_IPI00018465	2.16157e-06
CCT8_IPI00784090	1.99364e-06
CD2AP_IPI00872533	1.31375e-06
CD2BP2_IPI00006103	3.79126e-08
CD3EAP_IPI00012788	1.10867e-05
CDAN1_IPI00386747	0.000410016
CDC123_IPI00005670	8.84728e-07
CDC16_IPI00022091	1.26684e-06
CDC2_IPI00026689	4.82748e-06
CDC23_IPI00005822	8.22119e-07
CDC27_IPI00794278	3.27082e-07
CDC2L1_IPI00215999	5.12613e-06
CDC2L5_IPI00456970	6.89296e-05
CDC34_IPI00027120	6.25289e-06
CDC37_IPI00013122	0.00016213
CDC42_IPI00909484	4.71032e-08
CDC42BPA_IPI00903296	0.999998
CDC42BPB_IPI00477763	0.00121889
CDC42EP1_IPI00023605	0.95634
CDC42EP4_IPI00015894	3.72206e-05
CDC45L_IPI00909930	1.3099e-06
CDC5L_IPI00465294	2.28105e-06
CDC73_IPI00300659	6.04468e-06
CDCA5_IPI00879287	2.3311e-06
CDK2_IPI00031681	1
CDK2AP1_IPI00027439	0.0170141
CDK5_IPI00023530	1
CDK5RAP1_IPI00328276	2.28873e-05
CDK5RAP2_IPI00384417	6.11159e-05
CDK5RAP3_IPI00414442	0.0130251
CDK6_IPI00023529	0.987127
CDK7_IPI00000685	1.79851e-07
CDK9_IPI00552413	0.325258
CDKN2AIP_IPI00020991	0.000113919
CDKN2C_IPI00001564	6.77855e-06
CDV3_IPI00014197	0.000142211
CDYL_IPI00293963	0.000157589
CECR5_IPI00011511	1.12033e-06
CENPC1_IPI00304885	0.000118457
CENPE_IPI00296365	0.00302035
CENPF_IPI00855998	2.87226e-05
CENPH_IPI00009668	5.45738e-07
CEP110_IPI00657962	2.9113e-06
CEP170_IPI00647185	1.49849e-06
CEP192_IPI00456708	0.000225493
CEP250_IPI00160622	2.77012e-06
CEP350_IPI00103595	0.00029629
CEP55_IPI00101532	1.69207e-05
CEP76_IPI00154553	1.56529e-06
CES2_IPI00332828	0.000492372
CETN2_IPI00215928	0.0169242
CFDP1_IPI00007306	1.01121e-05
CFL1_IPI00012011	2.39929e-05
CFL2_IPI00413344	4.78986e-06
CGGBP1_IPI00295585	1.55357e-06
ch-TOG_IPI00028275	5.89176e-06
CHAF1B_IPI00011857	0.631724
CHCHD10_IPI00103764	2.87044e-06
CHCHD5_IPI00305552	0.0169639
CHD1L_IPI00329088	8.81117e-06
CHD4_IPI00455210	7.9866e-07
CHD8_IPI00719073	0.0011033
CHEK2_IPI00423156	1
CHERP_IPI00333010	1.28818e-06
CHKB_IPI00031758	6.32154e-06
CHM_IPI00028099	2.32602e-06
CHML_IPI00031587	0.000264373
CHMP1A_IPI00382452	0.998354
CHMP1B_IPI00156984	1.79212e-06
CHMP2A_IPI00004416	1.25392e-05
CHMP2B_IPI00550181	2.93173e-06
CHMP4A_IPI00794397	7.1354e-06
CHMP4B_IPI00025974	3.60634e-05
CHMP4C_IPI00060414	2.3828e-06
CHMP5_IPI00100796	0.00318618
CHMP7_IPI00395463	4.80049e-06
CHORDC1_IPI00015897	9.84955e-09
CHRAC1_IPI00010158	4.39652e-06
CHTF18_IPI00178203	0.000459132
CHUK_IPI00005104	0.000100101
CIAO1_IPI00008791	4.27082e-05
CIAPIN1_IPI00903105	2.09578e-08
CIRBP_IPI00641579	5.55949e-07
CIT_IPI00719285	0.000703106
CIZ1_IPI00514295	0.000443797
CKAP2_IPI00071824	2.27671e-06
CKB_IPI00022977	5.3111e-07
CKS1B_IPI00015104	0.981268
CLASP1_IPI00396279	3.44795e-06
CLASP2_IPI00871686	1.98014e-06
CLEC16A_IPI00169441	0.000576584
CLIC1_IPI00010896	8.71502e-11
CLIC2_IPI00221328	0.00523547
CLIC4_IPI00001960	6.41998e-05
CLINT1_IPI00291930	8.70584e-05
CLIP1_IPI00013455	1.84565e-05
CLIP2_IPI00872646	6.46699e-06
CLNS1A_IPI00004795	0.366001
CLP1_IPI00024381	1.05162e-05
CLPB_IPI00006615	0.120963
CLPP_IPI00003870	2.40258e-07
CLPX_IPI00008728	4.11091e-05
CLSPN_IPI00879588	2.35088e-07
CLTA_IPI00014587	0.0229259
CLTB_IPI00014589	1.30064e-06
CLTC_IPI00024067	8.28871e-07
CLYBL_IPI00477957	1.00255e-07
CMAS_IPI00303158	9.22715e-06
CMBL_IPI00383046	2.30235e-08
CMIP_IPI00028438	7.2153e-07
CMPK1_IPI00219953	0.00032008
CMPK2_IPI00410404	5.87703e-08
CNBP_IPI00895806	0.000352735
CNDP2_IPI00177728	2.76941e-07
CNN1_IPI00021264	0.000371227
CNN2_IPI00910593	7.38791e-07
CNO_IPI00020002	0.00334873
CNOT1_IPI00166010	0.000129853
CNOT10_IPI00790411	2.15838e-07
CNOT2_IPI00789121	2.60341e-07
CNOT3_IPI00005015	2.47102e-05
CNOT4_IPI00410685	0.000170598
CNOT6L_IPI00164061	3.55844e-06
CNOT7_IPI00006552	2.55965e-07
CNP_IPI00306667	7.25212e-06
CNPY2_IPI00443909	3.23642e-05
CNPY3_IPI00551062	0.000256247
COASY_IPI00909064	1.04918e-07
COBRA1_IPI00103483	1.27155e-06
COG1_IPI00141561	4.95552e-06
COG2_IPI00000057	2.55343e-06
COG3_IPI00414858	1.47056e-06
COG4_IPI00149849	1.8994e-05
COG5_IPI00377050	9.76129e-06
COG6_IPI00642611	0.000163443
COG7_IPI00164005	1.57748e-06
COG8_IPI00007060	6.59829e-07
COG8_IPI00140201	1.9984e-05
COL15A1_IPI00295414	6.20188e-05
COL18A1_IPI00783931	0.319031
COL4A3BP_IPI00657692	1.81341e-08
COMMD10_IPI00412811	0.00704439
COMMD2_IPI00456048	1.3705e-06
COMMD3_IPI00015773	8.12759e-06
COMMD5_IPI00101106	1.45482e-08
COMMD7_IPI00743772	3.02519e-08
COMMD8_IPI00016447	4.1884e-05
COMMD9_IPI00305212	3.20313e-06
COMT_IPI00011284	0.000342229
COPA_IPI00646493	1.0364e-06
COPB1_IPI00295851	3.17553e-05
COPB2_IPI00220219	1.49241e-06
COPE_IPI00465132	0.00768735
COPG_IPI00783982	6.87802e-07
COPG2_IPI00002557	4.24307e-08
COPS2_IPI00018813	2.19329e-07
COPS3_IPI00025721	5.50744e-06
COPS4_IPI00171844	3.61909e-08
COPS5_IPI00009958	2.5841e-07
COPS6_IPI00163230	8.19831e-08
COPS7A_IPI00301419	0.195678
COPS7B_IPI00009301	3.01176e-07
COPS8_IPI00009480	1.39316e-05
COPZ1_IPI00032851	0.0144584
COQ5_IPI00456965	6.21388e-06
COQ9_IPI00470631	2.01364e-05
CORO1A_IPI00010133	1.81534e-08
CORO1B_IPI00007058	4.57035e-07
CORO1C_IPI00867509	3.24521e-09
CORO2A_IPI00023736	2.44755e-06
CORO7_IPI00027996	1.0273e-06
COTL1_IPI00017704	4.99726e-05
COX4I1_IPI00006579	0.000770894
COX4NB_IPI00005740	3.75242e-06
COX5A_IPI00025086	6.47345e-06
CPNE1_IPI00550308	1.38335e-09
CPNE1_IPI00894409	4.25775e-07
CPNE3_IPI00024403	4.57806e-08
CPNE7_IPI00002657	6.84845e-05
CPOX_IPI00093057	1
CPS1_IPI00889534	0.0010075
CPSF1_IPI00026219	1.25456e-07
CPSF2_IPI00419531	3.33797e-07
CPSF3_IPI00007818	4.30259e-07
CPSF3L_IPI00063404	3.49672e-06
CPSF4_IPI00009137	1.09965e-05
CPSF6_IPI00030654	6.97811e-07
CPT2_IPI00012912	4.80434e-06
CRADD_IPI00789201	0.00611671
CRAT_IPI00016457	2.46771e-05
CRBN_IPI00045917	7.28726e-05
CREBBP_IPI00023339	1
CRK_IPI00004838	3.34705e-05
CRKL_IPI00004839	0.000108371
CRKRS_IPI00021175	4.84427e-06
CRLF3_IPI00295387	7.61458e-08
CROCC_IPI00456492	2.23289e-06
CROP_IPI00107745	1.02039e-06
CRTAP_IPI00748502	6.75587e-05
CRTC2_IPI00783502	8.06992e-05
CRYAB_IPI00021369	2.51943e-05
CRYL1_IPI00006443	1.88553e-07
CRYZ_IPI00000792	8.42781e-11
CRYZL1_IPI00438923	0.00988915
CS_IPI00025366	2.86685e-06
CSAD_IPI00789682	0.0164247
CSDA_IPI00031801	5.34811e-07
CSDE1_IPI00844264	2.65498e-07
CSE1L_IPI00022744	1.47489e-05
CSK_IPI00013212	1
CSNK1A1_IPI00448798	9.41926e-06
CSNK2A1_IPI00016613	0.017781
CSNK2A2_IPI00020602	0.998503
CSNK2B_IPI00640088	0.0837468
CSRP1_IPI00442073	0.0092331
CST3_IPI00032293	0.242945
CSTB_IPI00021828	8.11672e-05
CSTF1_IPI00011528	0.000431112
CSTF2_IPI00902991	0.00315864
CSTF2T_IPI00550906	3.24764e-05
CSTF3_IPI00015195	1.03802e-07
CTBP1_IPI00012835	2.31798e-06
CTBS_IPI00007778	2.61237e-06
CTDP1_IPI00410256	4.51591e-06
CTF1_IPI00003357	2.17694e-05
CTF8_IPI00171540	3.9804e-05
CTH_IPI00031557	0.00101638
CTNNA1_IPI00473136	4.32982e-06
CTNNAL1_IPI00179328	5.23205e-06
CTNNBL1_IPI00844214	1.04159e-05
CTNND1_IPI00182540	1.71567e-06
CTPS_IPI00290142	0.000176532
CTPS2_IPI00645702	1.9563e-05
CTR9_IPI00477468	0.000373033
CTSA_IPI00640525	1.03904e-06
CTSB_IPI00295741	0.102575
CTSC_IPI00022810	1.87666e-05
CTSD_IPI00011229	1.32381e-06
CTSH_IPI00297487	3.04591e-05
CTSL1_IPI00012887	0.999705
CTSS_IPI00299150	2.44049e-05
CTSZ_IPI00002745	0.000171291
CTTN_IPI00746806	7.27864e-06
CTTNBP2NL_IPI00514311	0.00325131
CUEDC2_IPI00100463	0.000595335
CUGBP1_IPI00853009	3.92303e-06
CUGBP2_IPI00845479	1.28179e-05
CUL1_IPI00014310	4.63539e-06
CUL2_IPI00014311	8.88548e-08
CUL3_IPI00014312	1.95263e-09
CUL4A_IPI00419273	3.0919e-08
CUL4B_IPI00480142	1.6783e-08
CUL5_IPI00216003	9.4785e-10
CUL7_IPI00001690	7.73002e-05
CUTA_IPI00034319	9.81092e-06
CUTC_IPI00300408	5.45906e-08
CUX1_IPI00419894	2.61175e-05
CWC15_IPI00009009	0.000105339
CWC22_IPI00177381	2.49419e-06
CWF19L1_IPI00101600	2.45611e-06
CWF19L2_IPI00065515	1.02173e-05
CXORF15_IPI00019994	4.51419e-07
CXORF26_IPI00107104	4.67347e-05
CXORF38_IPI00152089	0.00137704
CXORF48_IPI00107708	0.0774634
CXORF56_IPI00005055	0.167623
CXXC1_IPI00641026	2.15417e-05
CYB5R2_IPI00008234	3.57035e-07
CYB5R3_IPI003284151	1.31961e-05
CYB5R4_IPI00008236	1.1038e-06
CYCS_IPI00465315	0.997426
CYFIP1_IPI00903062	5.49379e-10
CYFIP2_IPI00789699	3.27136e-07
CYTH1_IPI00478608	0.00120337
CYTSA_IPI00178072	1.37144e-07
DAB2_IPI00179438	6.63431e-08
DAK_IPI00551024	7.83833e-08
DAP_IPI00018117	0.425547
DAP3_IPI00018120	6.90524e-05
DARS_IPI00216951	0.000975859
DARS2_IPI00100460	6.97024e-06
DAXX_IPI00915456	0.000439789
DAZAP1_IPI00165230	8.19805e-06
DBN1_IPI00794221	6.53302e-07
DBNL_IPI00101968	5.86036e-08
DBR1_IPI00305545	1.64472e-07
DBT_IPI00003944	1.56871e-05
DCD_IPI00847793	6.12823e-14
DCI_IPI00300567	0.000441624
DCK_IPI00020454	1.13917e-06
DCP1A_IPI00164672	4.72195e-07
DCP2_IPI00292382	2.58514e-05
DCPS_IPI00335385	8.17823e-10
DCTD_IPI00554705	8.09939e-05
DCTN1_IPI00872359	5.69617e-05
DCTN2_IPI00220503	2.68428e-06
DCTN3_IPI00027014	3.81822e-08
DCTN4_IPI00914016	3.79342e-06
DCTN5_IPI00032498	0.000858952
DCUN1D1_IPI00291893	1.42724e-09
DCUN1D5_IPI00165361	2.22469e-05
DCXR_IPI00448095	3.41203e-07
DDA1_IPI00031563	0.021651
DDB1_IPI00293464	4.63124e-05
DDHD1_IPI00376941	0.0305919
DDHD2_IPI00871731	0.00954765
DDI2_IPI00031618	8.97714e-09
DDOST_IPI00297084	9.84897e-09
DDRGK1_IPI00028387	7.46841e-06
DDT_IPI00878984	1.64453e-05
DDX1_IPI00293655	1.14869e-08
DDX17_IPI00023785	1.79123e-05
DDX19A_IPI00008943	2.19652e-06
DDX20_IPI00005904	0.00101613
DDX21_IPI00015953	1.01426e-05
DDX23_IPI00006725	4.45537e-06
DDX39_IPI00644431	8.76525e-06
DDX3X_IPI00215637	3.03416e-06
DDX41_IPI00007208	0.0218062
DDX42_IPI00409671	1.20896e-09
DDX46_IPI00329791	0.00334053
DDX49_IPI00003739	1.92554e-07
DDX5_IPI00017617	1.60542e-06
DDX54_IPI00152510	0.998442
DDX56_IPI00302281	2.1144e-06
DDX59_IPI00217157	3.05167e-06
DDX6_IPI00030320	2.86339e-07
DECR1_IPI00003482	1.24436e-06
DEF6_IPI00004924	9.34996e-08
DEF8_IPI00410572	0.955617
DEK_IPI00871695	0.00312216
DENND1A_IPI00170641	0.0777731
DENND2C_IPI00025178	3.43702e-07
DENND4A_IPI00396063	1.5821e-05
DENND4B_IPI00847759	1.81477e-05
DENND4C_IPI00746398	0.000371757
DENR_IPI00306280	0.00187498
DEPDC5_IPI00426066	0.000829157
DERA_IPI00219677	1.26905e-05
DES_IPI00465084	0.0828638
DFFA_IPI00010882	0.769376
DFFB_IPI00513824	1.23777e-07
DGCR14_IPI00165171	3.99843e-07
DGCR8_IPI00165970	2.46415e-05
DGKH_IPI00745381	0.000198313
DGKQ_IPI00005565	6.47838e-06
DGKZ_IPI00013835	0.971116
DGUOK_IPI00004461	0.00102639
DHFR_IPI00887771	2.69086e-06
DHPS_IPI00026829	0.00660768
DHRS11_IPI00034280	2.68827e-08
DHRS2_IPI00376377	0.00762859
DHRS4_IPI00106913	4.3521e-07
DHTKD1_IPI00063408	4.82406e-05
DHX15_IPI00396435	8.25297e-08
DHX16_IPI00297178	0.00028406
DHX29_IPI00217413	2.26477e-05
DHX36_IPI00027415	2.5556e-06
DHX38_IPI00294211	2.62222e-07
DHX40_IPI00410110	1.47367e-06
DHX57_IPI00168885	2.09246e-05
DHX8_IPI00031508	2.96391e-07
DHX9_IPI00844578	4.3485e-07
DIABLO_IPI00008418	0.00226368
DIAPH1_IPI00852685	1.22791e-06
DIAPH3_IPI00871704	2.49946e-06
DICER1_IPI00219036	0.282963
DIDO1_IPI00619921	1.88891e-05
DIMT1L_IPI00004459	2.65465e-07
DIP2A_IPI00654865	2.06857e-05
DIP2B_IPI00465045	1.59549e-05
DIS3_IPI00746351	1.45995e-05
DIS3L_IPI00879677	3.05255e-06
DIS3L2_IPI00880048	0.976078
DJ-1_IPI00298547	0.000694909
DKC1_IPI00873935	6.34285e-06
DKFZP434B0335_IPI00893793	0.000122142
DKFZP761E198_IPI00386243	4.5491e-05
DLAT_IPI00021338	6.83609e-06
DLD_IPI00015911	5.40953e-07
DLG1_IPI00218729	3.21789e-06
DLG3_IPI00552701	1.52942e-05
DLGAP4_IPI00220581	7.27573e-06
DLGAP5_IPI00647892	1.37399e-06
DLST_IPI00420108	2.11801e-05
DMAP1_IPI00219919	6.97877e-06
DMD_IPI00006091	0.000140653
DMXL1_IPI00294728	5.83477e-06
DNAJA1_IPI00012535	0.0551594
DNAJA2_IPI00032406	0.0267498
DNAJA3_IPI00294610	1.30361e-05
DNAJB1_IPI00015947	7.30643e-06
DNAJB11_IPI00008454	0.000193638
DNAJB14_IPI00178504	1.29777e-06
DNAJB4_IPI00003848	4.4153e-06
DNAJB6_IPI00024523	0.000671211
DNAJC1_IPI00074870	8.06566e-06
DNAJC10_IPI00293260	2.88365e-06
DNAJC12_IPI00029149	0.0103101
DNAJC13_IPI003072591	3.86366e-07
DNAJC14_IPI00795769	7.51569e-05
DNAJC17_IPI00018798	2.31241e-06
DNAJC2_IPI00830108	3.58436e-07
DNAJC21_IPI00413366	8.6605e-07
DNAJC24_IPI00055046	0.000301309
DNAJC3_IPI00006713	1.04476e-06
DNAJC6_IPI00184119	0.00639628
DNAJC7_IPI00329629	6.79337e-07
DNAJC8_IPI00003438	7.76233e-05
DNAJC9_IPI00154975	1.41275e-06
DNASE2_IPI00010348	5.91366e-06
DNM1L_IPI00235412	1.82509e-09
DNM2_IPI00033022	1.08398e-05
DNMBP_IPI00174025	2.89466e-06
DNMT1_IPI00031519	2.6265e-07
DNPEP_IPI00015856	8.46273e-06
DNTTIP2_IPI00290410	0.000516348
DOCK11_IPI00411452	2.74186e-09
DOCK2_IPI00022449	0.00171121
DOCK6_IPI00184772	3.09484e-06
DOCK7_IPI00513791	0.00707232
DOCK8_IPI00797373	7.65666e-06
DOCK9_IPI00216408	2.148e-07
DOHH_IPI00171856	0.000398188
DOK1_IPI00015287	9.80803e-07
DOK3_IPI00156649	1.81896e-06
DOK3_IPI00449361	0.970153
DOM3Z_IPI00894310	0.00177095
DONSON_IPI00021092	7.25954e-05
DPF2_IPI00023322	5.16143e-06
DPH1_IPI00908772	0.00816414
DPH2_IPI00106549	2.57009e-06
DPH5_IPI00375824	1.03743e-07
DPP3_IPI00020672	1.44938e-08
DPP7_IPI00296141	9.49311e-06
DPP8_IPI00377128	4.19755e-05
DPP9_IPI00604777	3.94013e-08
DPYSL2_IPI00257508	3.44163e-06
DR1_IPI00008991	0.000339175
DRAP1_IPI00477494	0.00277536
DRG1_IPI00031836	3.91673e-09
DRG2_IPI00022697	3.29242e-07
DSCC1_IPI00299884	1.55427e-05
DSCR3_IPI00298946	1.38455e-06
DSG2_IPI00028931	4.62252e-06
DSN1_IPI00016580	0.98269
DST_IPI00642259	0.0121055
DSTN_IPI00473014	1.70963e-05
DTD1_IPI00152692	0.00283205
DTL_IPI00643808	6.83992e-05
DTNA_IPI00000845	6.66395e-07
DTNBP1_IPI00479571	3.51527e-06
DTWD1_IPI00328939	0.70639
DTYMK_IPI00013862	1.10655e-07
DUS1L_IPI00335251	0.0631217
DUS2L_IPI00015804	3.277e-05
DUS3L_IPI00784107	1.31312e-05
DUSP12_IPI00009210	2.16973e-08
DUSP22_IPI00646309	0.000413558
DUSP23_IPI00306353	0.0524029
DUSP3_IPI00790757	7.17827e-07
DUT_IPI00749113	1.48059e-07
DVL2_IPI00023103	0.00592827
DVL3_IPI00643141	1.65531e-06
DYM_IPI00296211	1.0281e-06
DYNC1H1_IPI00456969	2.34116e-06
DYNC1I2_IPI00744015	1.23518e-05
DYNC1LI1_IPI00007675	2.00893e-05
DYNC1LI2_IPI00011592	7.98196e-05
DYNLL1_IPI00019329	0.411185
DYNLRB1_IPI00412497	0.00607765
DYNLT1_IPI00019495	9.82059e-05
DYRK1A_IPI00014344	0.999192
E2F4_IPI00292880	1.73517e-07
EARS2_IPI00384707	4.53229e-06
ECD_IPI00913873	1.71979e-06
ECH1_IPI00011416	7.67477e-13
ECHDC1_IPI00513761	3.95997e-07
ECHDC3_IPI00256376	4.12724e-06
ECHS1_IPI00024993	7.00683e-09
EDC3_IPI00018009	9.69127e-06
EDC4_IPI00376317	3.11387e-06
EDD1_IPI00026320	2.59962e-07
EDEM3_IPI00009410	0.000432909
EDF1_IPI00021570	7.47301e-06
EEA1_IPI00329536	8.61341e-05
EED_IPI00432040	1.0194e-07
EEF1A1_IPI00396485	1.56127e-05
EEF1A2_IPI00014424	8.25173e-05
EEF1B2_IPI00178440	3.5658e-08
EEF1D_IPI00642971	4.70203e-07
EEF1E1_IPI00003588	0.002831
EEF1G_IPI00000875	1.51599e-05
EEF2_IPI00186290	5.13128e-07
EEF2K_IPI00011689	1.35374e-06
EEFSEC_IPI00028050	1.02139e-06
EFCAB4B_IPI00884187	1.16748e-06
EFHD1_IPI00031091	0.00803561
EFHD2_IPI00060181	0.095594
EFTUD1_IPI00293026	9.55614e-06
EFTUD2_IPI00003519	4.26539e-06
EGLN1_IPI00004928	8.96764e-06
EHBP1_IPI00178187	7.45781e-05
EHBP1L1_IPI00296421	0.000105481
EHD1_IPI00017184	2.07664e-08
EHD2_IPI00100980	4.42775e-05
EHD4_IPI00005578	3.64247e-07
EHMT1_IPI00015526	0.832947
EHMT2_IPI00893814	7.09114e-06
EIF1_IPI00015077	0.00624162
EIF1AD_IPI00298618	1.71471e-05
EIF1AP1_IPI00232533	1.14871e-05
EIF2A_IPI00012462	3.11398e-07
EIF2AK4_IPI00163851	0.807983
EIF2B1_IPI00221300	2.92442e-09
EIF2B2_IPI00028083	0.000310382
EIF2B3_IPI00006504	8.27219e-05
EIF2B4_IPI00220232	0.00050644
EIF2B5_IPI00011898	0.0165883
EIF2C1_IPI00007736	1.69312e-06
EIF2C2_IPI00745433	2.15602e-06
EIF2C3_IPI00304181	1.65089e-06
EIF2S1_IPI00219678	4.52469e-10
EIF2S2_IPI00021728	2.06027e-07
EIF2S3_IPI00297982	4.1321e-07
EIF3A_IPI00029012	1.8467e-07
EIF3B_IPI00719752	2.36323e-05
EIF3C_IPI00646839	1.61455e-06
EIF3D_IPI00006181	2.01698e-07
EIF3E_IPI00013068	5.49663e-07
EIF3F_IPI00654777	4.98249e-07
EIF3G_IPI00290460	0.000437216
EIF3H_IPI00647650	1.52899e-07
EIF3I_IPI00012795	7.36413e-06
EIF3J_IPI00290461	8.38893e-07
EIF3K_IPI00033143	1.18644e-07
EIF3L_IPI00465233	3.83567e-09
EIF3M_IPI00102069	1.46399e-07
EIF4A1_IPI00025491	3.34771e-08
EIF4A2_IPI00409717	1.08304e-06
EIF4A3_IPI00009328	4.36536e-07
EIF4B_IPI00012079	6.62075e-06
EIF4E_IPI00908416	7.55759e-07
EIF4E2_IPI00744211	0.0162089
EIF4EBP1_IPI00002569	9.83562e-06
EIF4G1_IPI00552639	3.05063e-06
EIF4G2_IPI00015952	4.19305e-06
EIF4G3_IPI00646377	2.63605e-05
EIF4H_IPI00014263	0.0520171
EIF5_IPI00022648	1.7774e-10
EIF5A_IPI00376005	1.34078e-06
EIF5B_IPI00299254	1.71615e-07
EIF6_IPI00010105	9.68198e-07
ELAC1_IPI00302979	9.11447e-05
ELAC2_IPI00396627	5.47746e-05
ELAVL1_IPI00301936	7.09176e-05
ELF1_IPI00167002	9.96604e-06
ELF2_IPI00607557	0.0926493
ELL_IPI00023467	1.00236e-06
ELMO2_IPI00260090	0.00102079
ELP2_IPI00642369	0.0435958
ELP3_IPI00165477	6.13824e-05
ELP4_IPI00748935	3.74248e-06
EMD_IPI00032003	0.157368
EMG1_IPI00025347	0.00185403
EML2_IPI00015944	2.46835e-08
EML3_IPI00910363	1.09147e-05
EML4_IPI00001466	2.18966e-06
ENDOG_IPI00290614	6.08079e-06
ENO1_IPI00465248	7.232e-06
ENO2_IPI00216171	0.000195401
ENO3_IPI00218474	0.0486637
ENOPH1_IPI00038378	5.55583e-08
ENOSF1_IPI00418794	9.99476e-06
ENSA_IPI00410177	6.46898e-07
ENY2_IPI00024620	0.000645002
EP300_IPI00020985	3.72691e-05
EP400_IPI00167535	1.94939e-07
EPB41_IPI00003921	3.35941e-09
EPB41L1_IPI00024062	1.00663e-06
EPB41L2_IPI00015973	1.24711e-06
EPB41L3_IPI00032230	8.73947e-07
EPB49_IPI00797253	0.970391
EPHX2_IPI00104341	0.253755
EPN1_IPI00647389	4.34925e-07
EPN2_IPI00915466	0.00059637
EPPK1_IPI00010951	0.000226477
EPRS_IPI00013452	0.0278942
EPS15_IPI00292134	6.7892e-06
EPS15L1_IPI00163849	0.0426989
ERAL1_IPI00026512	0.00154466
ERAP1_IPI00165949	4.33527e-06
ERBB2IP_IPI00438286	0.0205579
ERC1_IPI00216719	8.35223e-06
ERCC2_IPI00029728	4.30584e-06
ERCC3_IPI00747053	4.55593e-06
ERCC4_IPI00219179	0.00393261
ERCC5_IPI00477535	0.000844497
ERCC8_IPI00012284	5.90179e-05
ERH_IPI00029631	1.00328e-06
ERI3_IPI00641679	3.60497e-06
ERICH1_IPI00329142	8.44305e-06
ERO1L_IPI00872773	1.46259e-07
ERP29_IPI00024911	1.57273e-08
ESD_IPI00411706	4.37879e-09
ESF1_IPI00024167	5.41518e-05
ETF1_IPI00429191	4.27281e-10
ETFA_IPI00010810	5.90669e-05
ETFB_IPI00556451	8.15666e-07
ETHE1_IPI00003766	2.57945e-06
ETNK1_IPI00030090	1.38308e-07
EVL_IPI00902832	5.0227e-06
EWSR1_IPI00009841	0.000571783
EXOC1_IPI00019427	1.94819e-06
EXOC2_IPI00783559	0.00228534
EXOC3_IPI00157734	8.5871e-08
EXOC4_IPI00059279	5.37419e-07
EXOC5_IPI00719051	0.00011591
EXOC6_IPI00163337	8.76963e-08
EXOC6B_IPI00852806	4.28947e-05
EXOC7_IPI00103064	5.11892e-06
EXOC8_IPI00028264	3.70128e-06
EXOSC1_IPI00032823	1.16024e-06
EXOSC10_IPI00009464	1.54968e-05
EXOSC2_IPI00015905	5.55855e-08
EXOSC3_IPI00015956	0.000131392
EXOSC4_IPI00745613	7.90282e-06
EXOSC5_IPI00644775	3.41194e-08
EXOSC6_IPI00073602	4.52996e-08
EXOSC7_IPI00014198	1.9246e-06
EXOSC8_IPI00552920	1.75669e-07
EXOSC9_IPI00029697	6.20294e-08
EYA3_IPI00015990	1.32551e-05
EZR_IPI00872684	5.20625e-10
FABP5_IPI00007797	0.000133926
FADD_IPI00011919	0.000283919
FAF1_IPI00070643	1.03459e-06
FAF2_IPI00172656	9.87445e-06
FAH_IPI00031708	0.00485876
FAHD1_IPI00604759	0.00344175
FAHD2A_IPI00329742	4.47525e-06
FAIM_IPI00394989	0.000224254
FAM102B_IPI00374018	3.07814e-05
FAM105B_IPI00101734	8.40018e-08
FAM107B_IPI00027799	0.0001157
FAM113B_IPI00063131	0.00011569
FAM114A2_IPI00828172	9.44968e-05
FAM116A_IPI00291723	4.52134e-06
FAM117A_IPI00006580	0.144701
FAM117B_IPI00298373	0.136
FAM119A_IPI00550300	6.52748e-07
FAM120B_IPI00335946	1.20959e-05
FAM122A_IPI00061087	0.000176583
FAM122B_IPI00152151	0.000681193
FAM125A_IPI00744702	5.18793e-06
FAM126A_IPI00102291	0.000498419
FAM129A_IPI00328350	3.89842e-07
FAM129B_IPI00647286	1.09541e-08
FAM136A_IPI00303722	4.31774e-06
FAM160A2_IPI00149375	0.00220875
FAM160B1_IPI00289031	0.922476
FAM172A_IPI00102909	1.66119e-06
FAM175A_IPI00030384	2.33167e-05
FAM175B_IPI00299517	4.10379e-06
FAM21B_IPI00792422	0.00868968
FAM21C_IPI00514705	0.12294
FAM29A_IPI00719210	2.44646e-05
FAM40A_IPI00549766	8.76062e-07
FAM40B_IPI00607651	0.000887271
FAM44A_IPI00797574	7.28025e-05
FAM49A_IPI00006574	0.00327998
FAM49B_IPI00303318	1.5052e-09
FAM50A_IPI00871385	2.88876e-08
FAM62A_IPI00746655	5.2949e-06
FAM63A_IPI00292905	0.000381414
FAM76A_IPI00020559	0.000493047
FAM76B_IPI00552849	0.000490638
FAM82A2_IPI00410079	3.10127e-05
FAM82B_IPI00329696	1.90443e-09
FAM83A_IPI00328846	0.0169749
FAM83H_IPI00784320	0.0727749
FAM89A_IPI00746669	0.034666
FAM91A1_IPI00152671	3.26742e-05
FAM96A_IPI00030985	0.999953
FAM98B_IPI00760837	4.20765e-07
FANCB_IPI00645780	4.53264e-06
FANCD2_IPI00075081	1.14446e-06
FANCI_IPI00306518	2.20983e-06
FARS2_IPI00008579	0.00213503
FARSA_IPI00031820	1.56668e-06
FARSB_IPI00300074	1.79849e-07
FASN_IPI00026781	1.33296e-08
FASTKD2_IPI00013735	0.000764149
FASTKD5_IPI00414973	2.3827e-06
FBL_IPI00025039	4.4228e-05
FBXL11_IPI00166009	0.54303
FBXL12_IPI00015011	0.0238337
FBXL18_IPI00329057	3.20243e-07
FBXL8_IPI00161196	7.27131e-07
FBXO18_IPI00375254	0.000186783
FBXO22_IPI00183208	1.13669e-07
FBXO3_IPI00296789	0.167149
FBXO30_IPI00290571	5.02933e-06
FBXO4_IPI00073357	4.83635e-07
FBXO42_IPI00011371	3.39385e-07
FBXO5_IPI00016633	8.00332e-05
FBXO6_IPI00171291	2.52535e-06
FBXO7_IPI00513879	1.35838e-06
FBXO9_IPI00296788	3.49923e-08
FBXW9_IPI00787355	1.02381e-06
FCHO1_IPI00182164	0.983726
FCHO2_IPI00472794	1.11084e-05
FCHSD1_IPI00020758	6.25335e-06
FDFT1_IPI00909060	6.27933e-05
FDPS_IPI00914566	9.57047e-07
FDX1_IPI00019326	5.17381e-05
FDXR_IPI00911050	3.31191e-06
FECH_IPI00554589	1
FEM1B_IPI00033419	6.0867e-05
FEN1_IPI00026215	9.08883e-08
FER_IPI00029263	1
FERMT2_IPI00913848	1.27427e-07
FERMT3_IPI00397834	5.68979e-07
FGF2_IPI00154603	7.88577e-06
FGFR1OP_IPI00013076	1.18809e-05
FGGY_IPI00479683	0.000677701
FH_IPI00296053	2.0193e-09
FHL2_IPI00396967	3.46927e-06
FHL3_IPI00014399	6.02856e-05
FHOD1_IPI00001730	8.41006e-08
FIBP_IPI00012443	2.0737e-05
FIG4_IPI00022022	4.55535e-05
FIGNL1_IPI00335421	1.97911e-06
FILIP1L_IPI00297578	0.126275
FIP1L1_IPI00395337	0.164159
FIS1_IPI00007052	5.04251e-06
FKBP14_IPI00017331	0.00543081
FKBP15_IPI00853400	3.72496e-06
FKBP1A_IPI00873810	0.640863
FKBP2_IPI00002535	0.000783179
FKBP3_IPI00024157	1.81972e-05
FKBP4_IPI00219005	2.34708e-09
FKBP5_IPI00218775	3.77155e-07
FKBP7_IPI00001914	0.795415
FKBP8_IPI00328161	2.01089e-06
FKBPL_IPI00892998	5.01729e-07
FKSG27_IPI00103925	0.000148879
FLAD1_IPI00220299	3.25609e-06
FLCN_IPI00329635	0.00268515
FLII_IPI00031023	2.6132e-06
FLJ11151_IPI00305010	0.00102631
FLJ11506_IPI00100193	1.63099e-07
FLJ12529_IPI00915356	1.82727e-06
FLJ20323_IPI00301987	1.06049e-05
FLJ21865_IPI00168838	0.00127102
FLJ22374_IPI00396306	0.000130437
FLJ22662_IPI00016255	0.000172812
FLNA_IPI00333541	1.50591e-07
FLNB_IPI00900293	1.64569e-06
FLNC_IPI00178352	1.70974e-06
FLOT1_IPI00027438	6.3347e-06
FLOT2_IPI00795979	3.71632e-06
FMC1_IPI00000570	1.27988e-06
FMNL1_IPI00025202	9.35583e-06
FN1_IPI00855785	0.000326273
FN3K_IPI00023729	6.19788e-05
FN3KRP_IPI00099986	4.51671e-06
FNBP1_IPI00807625	0.0363774
FNBP1L_IPI00807364	7.59241e-07
FNBP4_IPI00170778	9.26688e-06
FNIP1_IPI00386797	0.000150491
FNTA_IPI00026813	1.86065e-05
FNTB_IPI00909112	0.000406718
FOXK1_IPI00556645	1.37529e-05
FOXK2_IPI00006029	2.20007e-05
FOXRED1_IPI00549357	5.03612e-05
FPGS_IPI00016745	2.96178e-06
FPGT_IPI00021943	0.00015411
FRYL_IPI00739940	1.84876e-06
FSCN1_IPI00747810	1.33354e-05
FSD1L_IPI00513845	6.29656e-06
FTH1_IPI00554521	6.34173e-06
FTL_IPI00375676	4.44786e-06
FTO_IPI00641635	2.32542e-06
FTSJ1_IPI00004308	1.06448e-06
FTSJD2_IPI00166153	1.59011e-07
FUBP1_IPI00641948	2.5061e-06
FUBP3_IPI00377261	4.68835e-07
FUCA2_IPI00012440	0.00152085
FUK_IPI00645739	5.6568e-06
FUS_IPI00260715	6.66874e-05
FXR1_IPI00016249	0.00628169
FYB_IPI00073110	1.37594e-07
FYCO1_IPI00001580	1.6972e-05
G3BP1_IPI00012442	3.94862e-06
G3BP2_IPI00009057	3.81223e-06
G3P1_HUMAN_IPI00383758	4.08633e-06
G6PD_IPI00216008	1.17949e-08
GAA_IPI00293088	0.00155331
GAB2_IPI00749276	3.97343e-07
GABARAPL2_IPI00026358	0.0495047
GABPA_IPI00299413	7.37038e-07
GABPB1_IPI00031516	0.5197
GABPB1_IPI00219016	0.0276954
GAK_IPI00298949	0.981778
GALE_IPI00553131	3.306e-07
GALK1_IPI00019383	2.40175e-06
GALK2_IPI00873851	1.95087e-09
GALM_IPI00060200	1.48416e-05
GALNS_IPI00029605	3.56155e-06
GALNT5_IPI00005401	2.46271e-05
GALT_IPI00013925	0.00987373
GAMT_IPI00334683	1.00122e-06
GAN_IPI00022758	1.0831e-06
GANAB_IPI00383581	0.0206237
GAPDH_IPI00788737	1.2999e-07
GAPVD1_IPI00292753	5.3164e-05
GARNL1_IPI00456722	0.0617549
GARS_IPI00783097	7.10882e-07
GART_IPI00025273	7.31215e-05
GAS2_IPI00015130	0.716081
GATAD2A_IPI00478128	5.81496e-06
GATAD2B_IPI00103554	1.95803e-06
GATC_IPI00013832	8.49541e-06
GBA_IPI00021807	2.12555e-06
GBAS_IPI00016077	7.60629e-05
GBE1_IPI00296635	1.41733e-08
GBF1_IPI00021954	1.0653e-05
GBL_IPI00657689	1.02708e-05
GBP2_IPI00028565	4.4119e-05
GC_IPI00742696	1.75147e-05
GCA_IPI00004524	1.82905e-08
GCAT_IPI00879060	5.42197e-06
GCC1_IPI00165138	0.000123892
GCC2_IPI00333197	3.26953e-07
GCDH_IPI00024317	2.22525e-05
GCLC_IPI00215768	7.01958e-08
GCLM_IPI00010090	1.36747e-06
GCN1L1_IPI000011590	1.31144e-06
GCOM1_IPI00552141	2.16619e-05
GCSH_IPI00011604	0.151864
GDAP2_IPI00014952	0.00463252
GDI1_IPI00010154	2.91079e-09
GDI2_IPI00031461	6.6116e-09
GEMIN4_IPI00789740	1.30572e-05
GEMIN5_IPI00291783	1.39527e-07
GEMIN6_IPI00103087	0.00197882
GFM1_IPI00154473	2.27529e-06
GFM2_IPI00071703	8.14043e-06
GFOD2_IPI00154833	0.00138437
GFPT1_IPI00217952	7.2234e-08
GGA1_IPI00384670	3.05505e-07
GGA2_IPI00296772	3.69683e-06
GGA3_IPI00021174	8.79343e-07
GGCT_IPI00031564	1.25314e-06
GGH_IPI00023728	4.35484e-07
GGNBP2_IPI00016284	4.0294e-05
GGPS1_IPI00032892	6.3756e-07
GIGYF1_IPI00021739	2.78813e-05
GIGYF2_IPI00647635	3.57864e-07
GINS1_IPI00032387	6.25037e-08
GINS2_IPI00007146	9.36947e-07
GINS3_IPI00893172	2.92712e-06
GINS4_IPI00031614	3.98775e-07
GIPC1_IPI00024705	5.24927e-07
GIPC3_IPI00307688	0.0355401
GIT1_IPI00795611	6.29635e-07
GIT2_IPI00238218	0.0165127
GLA_IPI00025869	0.000151995
GLB1_IPI00441344	4.55363e-05
GLMN_IPI00074604	3.37741e-06
GLO1_IPI00220766	1.2025e-06
GLOD4_IPI00007102	6.83539e-11
GLRX_IPI00219025	1.34167e-05
GLRX2_IPI00007045	0.268038
GLRX3_IPI00008552	1.13211e-07
GLRX5_IPI00333763	0.00359938
GLS_IPI00289159	0.000179825
GLT25D1_IPI00168262	0.00013299
GLT25D2_IPI00872640	1.85993e-06
GLTP_IPI00184363	9.64087e-09
GLTPD1_IPI00455408	1.79978e-06
GLTSCR2_IPI00910443	0.000569507
GLUD1_IPI00016801	8.19625e-06
GLUD2_IPI00027146	5.74417e-07
GLUL_IPI00010130	2.55003e-09
GM2A_IPI00018236	0.00140437
GMDS_IPI00030207	1.7332e-06
GMEB1_IPI00008601	0.000942455
GMEB2_IPI00159770	6.33308e-05
GMFB_IPI004129870	8.45893e-05
GMFG_IPI00028414	4.08697e-06
GMIP_IPI00292376	0.653375
GMNN_IPI00026309	0.981211
GMPPA_IPI00657888	2.18044e-06
GMPPB_IPI00002496	1.3639e-07
GMPR_IPI00304803	0.00791215
GMPR2_IPI00449197	0.000146312
GMPS_IPI00029079	4.38235e-08
GNA13_IPI00290928	5.61655e-06
GNAI2_IPI00465121	0.00418226
GNAI3_IPI00220578	3.24869e-06
GNB1_IPI00026268	2.48779e-05
GNB1L_IPI00107339	5.77924e-06
GNB2L1_IPI00641950	5.49098e-07
GNE_IPI00896504	4.02993e-06
GNL1_IPI00396387	6.15854e-08
GNL3_IPI003063800	3.12987e-06
GNPDA1_IPI00009305	1.23704e-08
GNPDA2_IPI00550894	1.07738e-07
GNPNAT1_IPI00061525	7.2317e-05
GNS_IPI00908404	5.47453e-06
GOLGA2_IPI00413895	0.999963
GOLGA3_IPI00305267	1.24239e-05
GOLGA4_IPI00013272	6.20627e-08
GOLGB1_IPI00796891	0.00118461
GOLPH3_IPI00005490	1.00765e-08
GOLPH3L_IPI00514951	1.66282e-06
GOPC_IPI00186721	1.70477e-06
GORASP2_IPI00743931	0.000172581
GOSR1_IPI00029447	0.00157546
GOT1_IPI00219029	7.50084e-05
GOT2_IPI00018206	0.000104195
GPATCH1_IPI00550477	5.69389e-05
GPATCH3_IPI00514759	2.27017e-05
GPATCH8_IPI00457284	7.8601e-07
GPBP1L1_IPI00550026	1.95248e-05
GPD1L_IPI00032959	4.08435e-07
GPHN_IPI00184477	9.6365e-05
GPI_IPI00910781	2.42608e-09
GPKOW_IPI00024255	1.01401e-07
GPN1_IPI00027035	7.76797e-07
GPN2_IPI00551059	6.09024e-06
GPN3_IPI00856080	8.43629e-05
GPRIN1_IPI00332155	0.00544557
GPS1_IPI00300386	2.56351e-06
GPS2_IPI00012301	1.58346e-06
GPSM1_IPI00479065	6.43361e-06
GPT2_IPI00152432	1.24335e-06
GRAP2_IPI00026928	8.74724e-05
GRB10_IPI00012752	0.00010802
GRB2_IPI00021327	3.33048e-06
GRHPR_IPI00550682	5.59841e-08
GRIPAP1_IPI00873904	6.99495e-07
GRLF1_IPI00334715	5.62027e-05
GRPEL1_IPI00029557	5.70545e-07
GRPEL2_IPI00549666	0.000177079
GRSF1_IPI00478657	2.14704e-05
GRWD1_IPI00027831	9.15905e-06
GSE1_IPI00215963	3.37576e-06
GSK3A_IPI00292228	0.999999
GSK3B_IPI00216190	1
GSN_IPI00026314	1.20937e-07
GSPT1_IPI00910513	3.81895e-08
GSR_IPI00016862	0.00621683
GSS_IPI00010706	2.3373e-06
GSTCD_IPI00478068	8.8026e-07
GSTK1_IPI00440703	8.61857e-06
GSTM3_IPI00246975	0.00107449
GSTO1_IPI00019755	9.41623e-05
GSTP1_IPI002197573	9.89412e-10
GSTT1_IPI00741097	4.7857e-06
GSTZ1_IPI00874143	6.39717e-09
GTF2A1_IPI00004350	0.99993
GTF2A2_IPI00004353	0.00129467
GTF2B_IPI00022820	8.83834e-07
GTF2E1_IPI00019977	3.90819e-06
GTF2E2_IPI00019981	2.67906e-06
GTF2F1_IPI00017450	4.87676e-08
GTF2F2_IPI00876896	1.50867e-07
GTF2H1_IPI00030380	5.97434e-06
GTF2H2_IPI00426640	0.000328658
GTF2H3_IPI00100791	1.17921e-06
GTF2H4_IPI00016839	0.0120503
GTF2I_IPI00054042	8.16083e-06
GTF3C1_IPI00414482	8.19685e-06
GTF3C2_IPI00878252	1.24804e-05
GTF3C3_IPI00015806	1.97077e-05
GTF3C4_IPI00016725	5.17039e-05
GTF3C5_IPI00879210	9.531e-07
GTPBP1_IPI00010463	1.74105e-06
GTPBP10_IPI00167638	0.579419
GTPBP2_IPI00151360	9.52196e-05
GTPBP3_IPI00783945	0.00102081
GTSE1_IPI00160901	0.000348241
GTSF1_IPI00795267	6.65854e-06
GUSB_IPI00027745	4.95565e-05
GYG1_IPI00180386	1.31567e-06
H1FX_IPI00021924	4.11435e-06
H2AFX_IPI00219037	0.000176084
H2AFY_IPI00304171	0.000106516
H2AFZ_IPI00218448	1.0353e-05
H3F3A_IPI00219038	1.80273e-06
H6PD_IPI00607861	3.46649e-07
HADH_IPI00298406	2.54456e-07
HADHA_IPI00031522	4.24645e-05
HADHB_IPI00022793	1.2489e-07
HAGH_IPI00003933	2.5346e-06
HAGHL_IPI00329667	8.88699e-05
HARS_IPI00021808	4.40276e-07
HAT1_IPI00024719	1.66265e-07
HBA1_IPI00710783	0.299541
HBD_IPI00473011	3.50219e-05
HBE1_IPI00217471	1.97714e-06
HBG1_IPI00744503	1.49453e-05
HBQ1_IPI00217472	7.03959e-05
HBS1L_IPI00009070	1.55847e-07
HBZ_IPI00217473	4.70955e-05
HCFC1_IPI00641743	2.83417e-06
HCG_1745121_IPI00894461	2.51054e-05
HCG_2004593_IPI00478208	2.7038e-05
HCG_21078_IPI00398135	2.41544e-05
HCLS1_IPI00026156	1.83646e-06
HDAC1_IPI00013774	2.89528e-07
HDAC10_IPI00012439	1.11858e-05
HDAC2_IPI002896010	3.27479e-08
HDAC3_IPI00217965	0.0017796
HDAC4_IPI00010088	7.80027e-05
HDAC5_IPI00871583	2.78268e-06
HDAC6_IPI00005711	0.000146904
HDAC7_IPI00909569	0.000111592
HDDC2_IPI00872352	3.97956e-06
HDDC3_IPI00789618	2.64155e-07
HDGF_IPI00514127	8.69855e-06
HDGF2_IPI00013290	1.81871e-06
HDHD1A_IPI00913889	5.21234e-08
HDHD2_IPI00783874	8.57746e-06
HDHD3_IPI00009931	4.11153e-06
HDLBP_IPI00022228	6.53584e-07
HEATR2_IPI00242630	2.24201e-06
HEATR3_IPI00100984	9.16746e-08
HEATR5A_IPI00783902	8.07556e-05
HEATR5B_IPI00479069	2.51781e-06
HEATR6_IPI00464999	3.43288e-06
HEATR7A_IPI00889514	2.06997e-05
HEBP1_IPI00148063	0.999876
HEBP2_IPI00644697	0.00149075
HECTD1_IPI00328911	1.96731e-06
HECTD3_IPI00456642	0.000889353
HECW2_IPI00017163	9.72626e-06
HELB_IPI00168877	0.00016045
HELZ_IPI00000897	9.37686e-06
HEMGN_IPI00464963	1.05401e-06
HEPH_IPI00107855	0.00251398
HERC1_IPI00022479	4.95618e-08
HERC4_IPI00333067	5.59329e-05
HEXA_IPI00027851	6.59651e-07
HEXB_IPI00012585	1.10347e-05
HEXIM1_IPI00007941	4.33774e-05
HEXIM2_IPI00180465	1.7926e-05
HGS_IPI00006176	8.3898e-07
HIBADH_IPI00013860	4.09991e-07
HIBCH_IPI00874185	7.89915e-12
HIC2_IPI00376570	0.00115733
HIF1AN_IPI00941238	1.28975e-07
HINT1_IPI00239077	0.000320348
HINT2_IPI00000335	7.57081e-06
HIP1_IPI00782965	0.00141675
HIP1R_IPI00024417	7.06672e-09
HIRIP3_IPI00304875	5.31268e-05
HISPPD1_IPI00908639	5.11757e-06
HISPPD2A_IPI00398511	2.39685e-05
HIST1H1B_IPI00217468	6.4169e-06
HIST1H1C_IPI00217467	2.37449e-06
HIST1H1D_IPI00217466	2.98884e-06
HIST1H2AD_IPI00902514	4.17235e-06
HIST1H4A_IPI00453473	4.29727e-06
HIST2H2BA_IPI00646240	1.11475e-05
HIVEP1_IPI00783879	0.0107348
HK1_IPI00903226	1.60276e-05
HK2_IPI00102864	1.16651e-05
HLCS_IPI00301907	3.68601e-05
HMBS_IPI00028160	1.36389e-05
HMG20A_IPI00018924	4.52025e-06
HMG20B_IPI00464951	3.50402e-06
HMGB1_IPI00419258	0.114284
HMGB2_IPI00219097	0.0344181
HMGB3_IPI00217477	0.00468932
HMGCL_IPI00293564	3.81364e-05
HMGCS1_IPI00008475	1.52593e-07
HMGN2_IPI00217950	0.0116696
HMHA1_IPI00022471	0.0351897
HMMR_IPI00337772	8.1312e-07
HN1_IPI00384857	3.07446e-05
HN1L_IPI00909195	5.252e-06
HNRNPA0_IPI00011913	6.00832e-06
HNRNPA2B1_IPI00874030	3.38421e-06
HNRNPA3_IPI00419373	2.13643e-06
HNRNPAB_IPI00334587	2.50196e-07
HNRNPC_IPI00477313	8.0497e-06
HNRNPD_IPI00028888	2.1139e-07
HNRNPF_IPI00003881	4.21616e-09
HNRNPH1_IPI00479191	1.54499e-06
HNRNPH2_IPI00026230	2.61442e-06
HNRNPH3_IPI00013877	3.30491e-06
HNRNPK_IPI00216746	5.24642e-07
HNRNPL_IPI00027834	3.04528e-06
HNRNPM_IPI00171903	1.00161e-06
HNRNPR_IPI00644055	2.90806e-05
HNRNPU_IPI00644079	2.17535e-05
HNRNPUL1_IPI00013070	4.51528e-06
HNRNPUL2_IPI00456887	0.000243299
HNRPA1L-2_IPI00215965	9.28281e-05
HNRPDL_IPI00011274	5.85066e-08
HNRPLL_IPI00103247	0.00236829
HOMER1_IPI00003566	2.85812e-05
HOOK1_IPI00026305	1.11937e-05
HOOK2_IPI00002432	9.13613e-06
HOOK3_IPI00031768	3.06875e-06
HP1BP3_IPI00642238	3.82629e-05
HPCAL1_IPI00219344	0.010773
HPRT1_IPI00873466	2.62896e-05
HPS1_IPI00607579	5.09266e-05
HPS3_IPI00056324	4.6544e-06
HPS6_IPI00015505	3.96207e-05
HRSP12_IPI00005038	2.3347e-05
HS1BP3_IPI00328868	0.000657066
HSCB_IPI00217313	0.055435
HSD17B10_IPI00017726	1.44745e-07
HSD17B11_IPI00329598	1.25088e-06
HSD17B4_IPI00909582	1.07827e-06
HSD17B8_IPI00021890	2.56921e-05
HSDL2_IPI00414384	4.60328e-07
HSF1_IPI00024071	4.6527e-07
HSP90AA1_IPI00382470	2.63124e-08
HSP90AA4P_IPI00555957	2.25333e-14
HSP90AB1_IPI00414676	6.69541e-07
HSP90AB4P_IPI00555565	1.28379e-06
HSP90B1_IPI00027230	1.80407e-07
HSPA13_IPI00299299	7.22724e-05
HSPA14_IPI00292499	4.4054e-06
HSPA1A_IPI00304925	1.30021e-07
HSPA4_IPI00002966	1.15783e-08
HSPA4L_IPI00828021	3.1726e-08
HSPA5_IPI00003362	6.81255e-07
HSPA6_IPI00339269	0.00188662
HSPA8_IPI00003865	1.54402e-09
HSPA9_IPI00007765	8.35508e-10
HSPB1_IPI00025512	1.08233e-06
HSPB11_IPI00098827	2.2144e-06
HSPBP1_IPI00100748	1.14607e-06
HSPC152_IPI00009010	0.0143131
HSPD1_IPI00784154	1.75483e-06
HSPE1_IPI00220362	4.75868e-06
HSPG2_IPI00024284	1.09923e-05
HSPH1_IPI00514983	7.46897e-05
HTATIP2_IPI00847689	8.73244e-07
HTATSF1_IPI00013788	4.14012e-07
HTRA2_IPI00001663	1.0108e-06
HTT_IPI00002335	3.97915e-06
HUS1_IPI00004712	0.434242
HUWE1_IPI00179298	2.48895e-06
HYOU1_IPI00000877	4.53928e-07
HYPK_IPI00335001	0.816277
IARS_IPI00644127	0.00652877
IARS2_IPI00017283	0.00289269
ICA1_IPI00900288	1.63763e-05
ICAM1_IPI00008494	4.53846e-06
ID1_IPI00012718	0.0164851
IDE_IPI00220373	0.000897223
IDH1_IPI00027223	5.32799e-07
IDH2_IPI00011107	6.44923e-07
IDH3A_IPI00030702	1.84914e-06
IDH3B_IPI00304417	3.43666e-06
IDH3G_IPI00220150	3.73196e-06
IDI1_IPI00220014	0.000167491
IFI30_IPI00007853	0.0678674
IFI35_IPI00218475	1.42514e-06
IFT122_IPI00307430	6.95291e-08
IFT74_IPI00018090	2.06092e-06
IGBP1_IPI00019148	8.07451e-08
IGF2BP1_IPI00008557	4.37649e-05
IGF2BP2_IPI00179713	7.7272e-06
IGF2BP3_IPI00658000	1.20874e-05
IGF2R_IPI00903213	3.46762e-06
IK_IPI00883647	3.95109e-06
IKBKAP_IPI00293735	0.00042429
IKBKB_IPI00024709	0.000166492
IKBKG_IPI00641117	1.90359e-08
IKZF1_IPI00013232	2.9684e-05
ILF2_IPI00872107	1.12011e-05
ILF3_IPI00418313	2.86847e-07
ILK_IPI00013219	0.000135473
ILKAP_IPI00006164	1.70534e-06
IMPA1_IPI00020906	0.00123903
IMPACT_IPI00020451	0.0115996
IMPDH1_IPI00375527	6.10956e-07
IMPDH2_IPI00291510	6.15237e-07
INA_IPI00001453	0.000212649
INF2_IPI00878985	2.43222e-06
INPP1_IPI00027139	0.029244
INPP4A_IPI00641812	0.0003561
INPP5B_IPI00478376	2.77479e-06
INPP5F_IPI00480159	0.000667292
INPPL1_IPI00016932	1.65465e-05
INTS1_IPI00740961	6.72947e-06
INTS10_IPI00550272	1.70518e-05
INTS12_IPI00060379	0.000161087
INTS3_IPI00792312	2.55055e-05
INTS4_IPI00446765	3.06571e-06
INTS5_IPI00304676	1.51386e-05
INTS7_IPI00743871	5.36756e-05
INTS8_IPI00375653	2.74021e-06
INTS9_IPI00290514	1.1736e-06
IPI00070448.1_IPI00070448	0.000203786
IPI00102316.3_IPI00102316	0.000417233
IPO11_IPI00913938	5.47402e-06
IPO13_IPI00005651	0.0088789
IPO4_IPI00398009	0.0947908
IPO5_IPI00793443	0.000280273
IPO7_IPI00007402	0.000258911
IPO8_IPI00007401	0.0475172
IPO9_IPI00185146	0.875732
IQGAP1_IPI00009342	7.27111e-08
IQGAP2_IPI00299048	6.97534e-06
IQSEC1_IPI00797572	1.19161e-05
IQSEC2_IPI00872831	2.44712e-06
IQWD1_IPI00164246	5.09738e-06
IRAK1_IPI00293652	0.999999
IRAK4_IPI00007641	1
IREB2_IPI00008726	3.48961e-05
IRF2BP1_IPI00645608	2.3074e-06
IRF2BP2_IPI00376199	0.00877539
IRF3_IPI00291901	1.65397e-07
ISCA1_IPI00329615	0.00586345
ISCA2_IPI00376195	4.05868e-05
ISCU_IPI00022240	0.923282
ISG15_IPI00375631	1.83128e-08
ISOC1_IPI00304082	9.88658e-07
ISOC2_IPI00003031	1.00291e-06
ISY1_IPI00744858	4.99629e-08
ISYNA1_IPI00549569	2.95192e-06
ITCH_IPI00061780	0.00256629
ITFG2_IPI00299911	5.66385e-07
ITGB1_IPI00217561	2.17815e-05
ITIH2_IPI00305461	1.88388e-05
ITIH4_IPI00294193	0.00321932
ITPA_IPI00018783	5.21688e-06
ITPK1_IPI00100329	1.5939e-06
ITPKA_IPI00012538	0.00157701
ITSN1_IPI00304740	0.0129806
ITSN2_IPI00414027	6.29336e-05
IVNS1ABP_IPI00014319	8.16655e-06
IWS1_IPI00296432	3.44973e-08
JARID1C_IPI00013185	6.11146e-07
JMJD1B_IPI00298935	2.99e-07
JMJD1C_IPI00384202	5.34952e-07
JMJD2B_IPI00013205	2.73631e-06
JMJD4_IPI00011132	2.40892e-06
JMJD5_IPI00296340	8.04991e-07
JMJD6_IPI00604598	5.97235e-06
JTV1_IPI00011916	0.00359609
KARS_IPI00307092	8.10794e-05
KATNA1_IPI00013075	6.20501e-06
KATNAL1_IPI00789455	0.455134
KATNB1_IPI00746256	0.000694011
KBTBD2_IPI00293363	1.10608e-05
KBTBD8_IPI00168944	5.27595e-06
KCMF1_IPI00306661	7.75783e-07
KCNAB2_IPI00442307	2.53474e-06
KCTD10_IPI00011209	8.56038e-06
KCTD15_IPI00234793	0.000149379
KCTD3_IPI00410103	4.38891e-06
KCTD5_IPI00004506	6.94627e-06
KCTD9_IPI00014825	1.40051e-07
KDELC1_IPI00005270	2.61677e-05
KDELC2_IPI00143921	6.33285e-07
KEAP1_IPI00106502	4.00099e-06
KELCHL_IPI00156791	3.26865e-05
KHDRBS1_IPI00008575	4.21975e-07
KHSRP_IPI00479786	1.05733e-06
KIAA0174_IPI00386516	4.49858e-09
KIAA0196_IPI00748472	8.28479e-06
KIAA0323_IPI00829596	0.00917584
KIAA0368_IPI00157790	2.42881e-07
KIAA0406_IPI00011702	1.53469e-05
KIAA0415_IPI00465123	1.7618e-05
KIAA0427_IPI00902575	9.32996e-07
KIAA0430_IPI00792904	0.00348504
KIAA0513_IPI00028516	3.19479e-05
KIAA0528_IPI00783895	0.000395823
KIAA0564_IPI00900366	0.00111217
KIAA0652_IPI00006080	4.01785e-05
KIAA0664_IPI00024425	2.10625e-07
KIAA0776_IPI00844000	4.08127e-06
KIAA0841_IPI00014220	6.71987e-06
KIAA0859_IPI00514340	1.20898e-07
KIAA0892_IPI00000656	0.000268939
KIAA0907_IPI00401900	6.48316e-06
KIAA0999_IPI00657720	0.432673
KIAA1012_IPI00007253	4.13963e-07
KIAA1033_IPI00298991	1.60494e-05
KIAA1109_IPI00852643	2.70662e-08
KIAA1143_IPI00410618	0.445434
KIAA1191_IPI00551053	2.89841e-05
KIAA1219_IPI00409601	8.18147e-07
KIAA1279_IPI00477355	1.19259e-06
KIAA1303_IPI00166044	1.76981e-06
KIAA1429_IPI00036742	2.93683e-06
KIAA1468_IPI00023330	0.000112638
KIAA1522_IPI00001632	0.00293905
KIAA1524_IPI00154283	6.0971e-08
KIAA1598_IPI00448751	1.03926e-05
KIAA1609_IPI00412243	4.97308e-07
KIAA1618_IPI00642126	3.51508e-06
KIAA1632_IPI00400765	9.38731e-07
[truncated: 2,506 more rows]

## Sheet: posteriorProbabilitiessemiSta
	x
42 KDA PROTEIN._IPI00328587	0.00102281
A2LD1_IPI00900332	1.10158e-07
AACS_IPI00217272	0.000119306
AAK1_IPI00916402	1
AAMP_IPI00014481	6.81788e-07
AARS_IPI00910701	0.000399429
AARS2_IPI00394788	3.67789e-05
AARSD1_IPI00748490	5.97623e-08
AASDH_IPI00419992	0.000239682
AASDHPPT_IPI00250297	2.68844e-09
AASS_IPI00033217	4.24664e-07
ABAT_IPI00009532	0.00137314
ABCC4_IPI00006675	1
ABCE1_IPI00303207	2.88909e-07
ABCF1_IPI00873899	9.35349e-08
ABCF2_IPI00068506	0.297583
ABCF3_IPI00465160	4.9448e-05
ABHD10_IPI00020075	6.08661e-07
ABHD11_IPI00171692	6.06595e-08
ABHD14B_IPI00063827	4.05029e-07
ABI1_IPI00480028	3.2886e-07
ABL1_IPI00221171	8.01786e-06
ABL2_IPI00329488	0.000372741
ABR_IPI00030389	1.93601e-07
ACAA1_IPI00012828	1.67091e-05
ACAA2_IPI00873829	8.58366e-06
ACACA_IPI00396015	1.91747e-08
ACAD8_IPI00747159	1.99559e-07
ACAD9_IPI00152981	0.245577
ACADM_IPI00513827	0.723992
ACADS_IPI00027701	1.65145e-06
ACADSB_IPI00024623	1.02341e-05
ACADVL_IPI00028031	2.81468e-08
ACAP2_IPI00014264	4.57955e-07
ACAT1_IPI00030363	0.000423652
ACAT2_IPI00291419	2.16702e-05
ACBD3_IPI00009315	0.909303
ACBD6_IPI00031680	5.76472e-06
ACCS_IPI00411817	2.17718e-06
ACE_IPI00437751	8.26305e-05
ACIN1_IPI00007334	0.0245974
ACLY_IPI00394838	4.47837e-05
ACO1_IPI00008485	3.46186e-07
ACO2_IPI00790739	1.33423e-10
ACOT7_IPI00010415	0.000298164
ACOT9_IPI00646015	3.37808e-06
ACOX1_IPI00296907	2.73444e-06
ACP1_IPI00219861	9.08868e-07
ACP2_IPI00003807	1.29348e-06
ACP5_IPI00419240	0.00300442
ACSF2_IPI00909579	1.41126e-06
ACSF3_IPI00166395	6.38993e-06
ACSL1_IPI00012728	0.674234
ACSL3_IPI00031397	0.000112378
ACSL4_IPI00029737	7.42242e-06
ACSM3_IPI00297635	5.10458e-09
ACSS1_IPI00216932	0.000261682
ACSS2_IPI00549564	1.66751e-09
ACTB_IPI00894498	1.59499e-06
ACTC1_IPI00023006	2.7304e-05
ACTL6A_IPI00003627	1.23288e-06
ACTN1_IPI00759776	0.000265383
ACTN4_IPI00013808	0.000289435
ACTR10_IPI00302690	1.35485e-06
ACTR1A_IPI00029468	0.00725712
ACTR1B_IPI00029469	9.07164e-06
ACTR2_IPI00470573	4.40712e-05
ACTR3_IPI00028091	7.69781e-05
ACTR3B_IPI00007068	3.23806e-06
ACY1_IPI00009268	0.00322174
ACYP1_IPI00221117	0.99851
ACYP2_IPI00216461	0.000537582
ADA_IPI00872639	0.961938
ADAL_IPI00783550	0.000476586
ADAR_IPI00394668	1.66462e-06
ADAT3_IPI00061802	0.995479
ADD1_IPI00220158	4.28049e-05
ADD2_IPI00019904	0.000358362
ADD3_IPI00004408	4.10935e-05
ADFP_IPI00293307	0.00028985
ADH5_IPI00746777	3.1626e-06
ADI1_IPI00651738	3.12308e-05
ADK_IPI00290279	1
ADNP_IPI00022215	2.79222e-06
ADO_IPI00045939	2.29905e-07
ADPRH_IPI00009258	7.74779e-05
ADPRHL2_IPI00015865	0.013598
ADRBK1_IPI00012497	1
ADRM1_IPI00033030	0.0391631
ADSL_IPI00026904	0.00124179
ADSS_IPI00026833	1.3736e-07
AFTPH_IPI00554740	0.00246563
AGA_IPI00026259	0.634998
AGAP1_IPI00916750	3.88007e-07
AGAP3_IPI00163185	6.85756e-06
AGFG1_IPI00903328	1.81713e-06
AGL_IPI00328318	1.7043e-06
AGPS_IPI00010349	4.39657e-06
AGTPBP1_IPI00418530	0.00179428
AGXT2L2_IPI00216928	0.635338
AHCTF1_IPI00217957	9.51722e-06
AHCY_IPI00012007	7.86645e-07
AHCYL1_IPI00182938	4.73606e-07
AHCYL2_IPI00101645	7.90022e-05
AHNAK_IPI00021812	4.80846e-05
AHSA1_IPI00030706	1.28987e-05
AHSG_IPI00022431	0.000169273
AIDA_IPI00303602	4.73748e-07
AIFM1_IPI00000690	2.01995e-06
AIM1_IPI00294840	0.000577044
AIP_IPI00010460	8.16318e-09
AK1_IPI00640817	9.11971e-09
AK2_IPI00215901	2.86232e-07
AK3L1_IPI00016568	3.98881e-07
AKAP1_IPI00022585	1.33569e-05
AKAP11_IPI00007411	0.125258
AKAP12_IPI00237884	0.140302
AKAP8_IPI00014474	1.32272e-06
AKAP8L_IPI00297455	1.91841e-06
AKAP9_IPI00220628	0.00715836
AKR1A1_IPI00220271	6.26052e-10
AKR1C2_IPI00005668	1.57825e-05
AKR1C3_IPI00291483	4.44469e-08
AKR7A2_IPI00305978	4.86676e-10
AKT1_IPI00012866	0.000150352
AKT1S1_IPI00306195	0.578239
AKT2_IPI00012870	0.00669193
ALAD_IPI00442121	0.061482
ALDH16A1_IPI00217920	1.5733e-05
ALDH18A1_IPI00008982	3.87166e-07
ALDH1A1_IPI00218914	1.57842e-05
ALDH1A2_IPI00216805	5.27472e-06
ALDH1B1_IPI00103467	6.64925e-07
ALDH1L2_IPI00298308	8.16875e-05
ALDH2_IPI00006663	0.00235324
ALDH4A1_IPI00217871	0.0012413
ALDH5A1_IPI00336008	3.46748e-09
ALDH6A1_IPI00024990	0.999999
ALDH9A1_IPI00479877	1.51427e-08
ALDOA_IPI00796333	2.37932e-08
ALDOC_IPI00418262	2.38447e-05
ALKBH4_IPI00033770	0.00188675
ALKBH5_IPI00759562	0.000263028
ALS2_IPI00295004	0.999998
AMBRA1_IPI00177605	2.21921e-05
AMD1_IPI00016708	0.907562
AMDHD2_IPI00103028	4.00128e-06
AMOTL1_IPI00217664	1.96107e-06
AMPD2_IPI00007722	1.61776e-07
AMPD3_IPI00411384	8.81985e-05
AMZ2_IPI00010239	7.57347e-06
ANAPC1_IPI00033907	5.47314e-06
ANAPC2_IPI00002549	1.48364e-05
ANAPC4_IPI00002551	9.11946e-07
ANAPC5_IPI00008247	5.66867e-07
ANAPC7_IPI00008248	3.44455e-06
ANGEL2_IPI00478899	2.50268e-05
ANK1_IPI00748895	8.98365e-11
ANK3_IPI00472779	8.48067e-06
ANKFY1_IPI00159899	2.51401e-06
ANKHD1-EIF4EBP3_IPI00217442	3.38497e-06
ANKMY2_IPI00470422	2.33923e-08
ANKRD10_IPI00014890	9.46739e-07
ANKRD13A_IPI00217831	5.2147e-07
ANKRD13D_IPI00784159	4.88887e-06
ANKRD17_IPI00784020	7.91747e-06
ANKRD28_IPI00477505	0.00383708
ANKRD44_IPI00167419	0.887967
ANKRD49_IPI00549612	8.16301e-07
ANKRD50_IPI00221285	0.000572465
ANKRD54_IPI00025746	3.09356e-06
ANKRD57_IPI00253323	4.28186e-06
ANKS1A_IPI00395663	0.000195732
ANKS6_IPI00655743	0.999717
ANKZF1_IPI00335437	2.79854e-06
ANLN_IPI00743594	0.181755
ANP32A_IPI00025849	0.984673
ANP32B_IPI00007423	2.80808e-06
ANP32E_IPI00165393	0.0932242
ANXA1_IPI00218918	2.14607e-12
ANXA11_IPI00414320	2.01416e-07
ANXA2_IPI00418169	1.62472e-13
ANXA3_IPI00024095	1.26833e-09
ANXA4_IPI00793199	3.76884e-11
ANXA5_IPI003298012	4.54172e-13
ANXA6_IPI00221226	0.00123703
ANXA7_IPI00002460	1.24072e-06
AOF1_IPI00784464	0.000105567
AP1B1_IPI00328257	0.416254
AP1G1_IPI00643591	4.87175e-06
AP1G2_IPI00027178	0.00031969
AP1GBP1_IPI00444646	1.43986e-05
AP1M1_IPI00910088	1.62352e-05
AP1S1_IPI00152898	0.842956
AP1S2_IPI00009244	3.00388e-06
AP1S3_IPI00654799	1.04054e-06
AP2A1_IPI00304577	7.24853e-07
AP2A2_IPI00016621	3.07489e-09
AP2B1_IPI00784366	2.48394e-06
AP2M1_IPI00909772	0.00203945
AP2S1_IPI00219840	0.429286
AP3B1_IPI00021129	9.05465e-07
AP3D1_IPI00719680	1.50683e-05
AP3M1_IPI00032459	1.61573e-07
AP3M2_IPI00022883	8.01031e-05
AP3S1_IPI00014624	7.21562e-07
AP4E1_IPI00010213	1
AP4S1_IPI00001145	0.999977
APAF1_IPI00023630	4.39734e-05
APBA2_IPI00017817	3.14235e-05
APBA3_IPI00014073	1.254e-05
APBB2_IPI00470455	0.00594749
APC_IPI00012391	0.0707357
APEH_IPI00337741	4.71266e-05
APEX1_IPI00215911	5.33393e-08
API5_IPI00855856	2.10646e-12
APIP_IPI00911064	0.803328
APOA1BP_IPI00168479	1.62151e-05
APOB48R_IPI00399183	0.418353
APOE_IPI00021842	0.013417
APOL2_IPI00220007	1.22888e-06
APPL1_IPI00015836	1.95329e-08
APPL2_IPI00172513	0.0260631
APRT_IPI00218693	0.000719594
AQR_IPI00297572	4.37297e-06
ARAF_IPI00020578	5.44193e-05
ARAP1_IPI00828080	0.000254793
ARCN1_IPI00298520	3.40842e-05
ARD1A_IPI00013184	1.35078e-08
ARF3_IPI00215917	3.88809e-06
ARF4_IPI00215918	3.53738e-07
ARF5_IPI00215919	0.000140656
ARF6_IPI00215920	8.60024e-06
ARFGAP1_IPI00217354	7.8189e-07
ARFGAP2_IPI00297322	1.40115e-08
ARFGAP3_IPI00299263	1.53246e-06
ARFGEF1_IPI00002188	0.000762834
ARFGEF2_IPI00002186	9.33963e-05
ARFIP1_IPI00021258	1.86765e-07
ARFIP2_IPI00910034	7.47614e-08
ARG2_IPI00020332	0.978669
ARGLU1_IPI00478834	0.0108399
ARHGAP1_IPI00020567	0.0487524
ARHGAP12_IPI00328279	1.13744e-06
ARHGAP17_IPI00064767	8.40966e-05
ARHGAP18_IPI00296353	1.37983e-07
ARHGAP21_IPI00169307	1.80067e-05
ARHGAP25_IPI00479720	0.000264983
ARHGAP4_IPI00328842	2.51407e-07
ARHGAP5_IPI00646885	1.11819e-06
ARHGAP6_IPI00011219	7.04882e-07
ARHGDIA_IPI00794402	8.37852e-09
ARHGDIB_IPI00003817	2.53911e-08
ARHGEF1_IPI00433169	1.06281e-11
ARHGEF10_IPI00413517	4.47611e-06
ARHGEF11_IPI00377085	1.29574e-05
ARHGEF12_IPI00022164	7.76603e-06
ARHGEF16_IPI00550506	0.848218
ARHGEF18_IPI00179437	0.000132797
ARHGEF2_IPI00472160	1.52005e-07
ARHGEF6_IPI00843979	3.28565e-07
ARHGEF7_IPI00449909	1.14588e-05
ARID1A_IPI00643722	9.93936e-06
ARID1B_IPI00396577	0.000423966
ARID2_IPI00470537	0.00153106
ARID3A_IPI00018500	2.90918e-06
ARID3B_IPI00328266	5.46409e-05
ARID4B_IPI00328828	0.00633878
ARIH1_IPI00294943	9.75205e-06
ARIH2_IPI00007304	1.93289e-11
ARL1_IPI00219518	1.4528e-06
ARL15_IPI00005163	4.86821e-06
ARL2_IPI00908403	8.46407e-09
ARL2BP_IPI00015866	6.54761e-07
ARL3_IPI00003327	7.37324e-06
ARL6_IPI00021685	8.75624e-06
ARL8B_IPI00018871	0.545116
ARMC1_IPI00018260	1.54381e-06
ARMC6_IPI00020196	8.21536e-07
ARMC8_IPI00795553	5.37803e-05
ARMCX3_IPI00009906	8.22281e-07
ARMCX5_IPI00549673	0.800443
ARMET_IPI00328748	0.976557
ARPC1A_IPI00333068	1.76974e-06
ARPC1B_IPI00005160	1.52831e-06
ARPC2_IPI00005161	5.04024e-05
ARPC3_IPI00005162	1.05944e-07
ARPC5_IPI000072800	0.000342503
ARPC5L_IPI00414554	5.76218e-06
ARPP-19_IPI00792984	0.803904
ARRB1_IPI00293857	3.84997e-08
ARRB2_IPI00908307	0.00246023
ARS2_IPI00375144	1.39988e-12
ARSA_IPI003296850	0.000356024
ARSB_IPI00306576	0.000558004
ASAH1_IPI00418446	0.000896574
ASAP1_IPI00873747	6.83742e-07
ASCC1_IPI00434390	7.94718e-08
ASCC3_IPI00430472	1.4597e-06
ASF1A_IPI00292168	0.00604154
ASF1B_IPI00041127	3.40136e-06
ASH2L_IPI00328658	5.17825e-08
ASL_IPI00872103	2.65299e-11
ASMTL_IPI00479385	6.71521e-09
ASNA1_IPI00013466	3.75577e-08
ASNS_IPI00554777	6.09943e-08
ASPH_IPI00294834	0.00310317
ASPSCR1_IPI00065276	8.73314e-09
ASRGL1_IPI00555734	0.000161258
ASS1_IPI00020632	6.42012e-10
ASXL1_IPI00217537	0.000711435
Ataxin-10_IPI00913912	3.19863e-08
ATE1_IPI00029472	4.08791e-10
ATF1_IPI00002501	0.134403
ATF7IP_IPI00795654	0.00276685
ATG10_IPI00017456	0.000113345
ATG12_IPI00005881	0.0149611
ATG16L1_IPI00790974	2.2694e-06
ATG2A_IPI00878288	1
ATG2B_IPI00152990	0.658811
ATG3_IPI00022254	0.000180908
ATG4A_IPI00873705	0.000266394
ATG4B_IPI00787501	1.33927e-07
ATG4C_IPI00156979	0.00315652
ATG5_IPI00006800	7.52024e-09
ATG7_IPI00007404	0.000176888
ATHL1_IPI00917437	2.54145e-05
ATIC_IPI00289499	3.25921e-10
ATM_IPI00298306	1.51079e-06
ATN1_IPI00005502	0.920313
ATP1A1_IPI00006482	0.000365856
ATP1B3_IPI00008167	0.252999
ATP5A1_IPI00440493	0.00057846
ATP5B_IPI00303476	0.000231958
ATP5C1_IPI00478410	7.13298e-05
ATP5D_IPI00024920	0.188966
ATP5E_IPI00215878	1.45435e-05
ATP5O_IPI00007611	5.94934e-06
ATP6V1A_IPI00007682	2.01985e-05
ATP6V1B2_IPI00007812	6.3446e-07
ATP6V1C1_IPI00007814	6.23513e-09
ATP6V1D_IPI00001568	0.658713
ATP6V1E1_IPI00003856	1
ATP6V1G1_IPI00025285	0.154544
ATP6V1H_IPI00296191	2.75798e-05
ATPAF1_IPI00302673	0.000423722
ATPAF2_IPI00296999	3.53776e-06
ATPBD3_IPI00062882	4.96232e-05
ATPBD4_IPI00063121	9.92811e-07
ATPIF1_IPI00553153	0.00156692
ATR_IPI00412298	0.0116003
ATRIP_IPI00103517	2.11919e-05
ATRX_IPI00787650	0.25806
ATXN2_IPI00180154	4.61504e-06
ATXN2L_IPI00456363	1.49579e-07
ATXN3_IPI00005495	0.000156076
AUH_IPI00017802	0.000678464
AURKA_IPI00298940	1
AVL9_IPI00397348	1.60174e-07
AZI2_IPI00008255	0.000995891
B2M_IPI00796379	6.51043e-06
B3GNTL1_IPI00174847	0.000651052
BACH1_IPI00024235	0.000182399
BAG1_IPI003005310	0.0060998
BAG2_IPI00000643	0.000370666
BAG3_IPI00641582	0.00992737
BAG4_IPI00030695	0.000144398
BAG5_IPI00556027	5.03898e-07
BAIAP2_IPI00299088	0.000819171
BAIAP2L1_IPI00179326	0.00339813
BANF1_IPI00026087	0.900236
BAP1_IPI00465087	3.34461e-07
BAT1_IPI00641829	5.75706e-06
BAT2_IPI00894143	0.000106531
BAT2D1_IPI00083708	0.000107904
BAT2L_IPI00741537	2.35605e-05
BAT3_IPI00645431	5.12192e-06
BAX_IPI00444945	0.159711
BAZ1B_IPI00069817	4.30815e-06
BCAP31_IPI00642984	4.83845e-06
BCAR1_IPI00645994	0.00541477
BCAS3_IPI00332097	3.40825e-07
BCAT1_IPI00382412	0.185358
BCAT2_IPI00788925	8.27026e-06
BCCIP_IPI00002203	0.000853196
BCCIP_IPI00220152	2.28062e-05
BCKDHA_IPI00444329	0.385857
BCL10_IPI00022477	0.000454582
BCL2L1_IPI00019983	0.326606
BCL2L13_IPI00011635	0.00101553
BCL9L_IPI00328798	0.00215117
BCLAF1_IPI00006079	0.00181719
BDH2_IPI00607799	5.30662e-08
BECN1_IPI00748342	0.000350011
BICD1_IPI00018368	1.80606e-05
BICD2_IPI00337667	0.000758535
BID_IPI00871585	5.82898e-06
BIRC2_IPI00013418	7.71919e-09
BIRC6_IPI00299635	2.11828e-06
BLM_IPI00004859	0.967811
BLMH_IPI00873294	2.82017e-10
BLOC1S2_IPI00411983	0.0011183
BLOC1S3_IPI00397721	0.367291
BLVRA_IPI00294158	7.20433e-09
BLVRB_IPI00219910	0.0103734
BMI1_IPI00017299	0.00135376
BMP2K_IPI00337426	1
BNIP2_IPI00916658	0.00119218
BOLA3_IPI00412229	0.612221
BOP1_IPI00028955	9.1502e-07
BPGM_IPI00215979	1.23258e-06
BPHL_IPI00384428	2.93852e-10
BPNT1_IPI00410215	8.57602e-07
BPTF_IPI00785110	0.000116346
BRAP_IPI00792737	2.90317e-07
BRCA1_IPI00218982	3.09078e-05
BRCC3_IPI00218992	3.74744e-06
BRD2_IPI00440502	6.99614e-06
BRD3_IPI00014266	6.67021e-07
BRD4_IPI00440727	4.581e-06
BRD8_IPI00019226	0.249521
BRE_IPI00149276	0.000377176
BSDC1_IPI00018026	0.126303
BSG_IPI00218019	1.75315e-05
BTAF1_IPI00024802	1.93678e-07
BTBD1_IPI00033866	1.39061e-05
BTD_IPI00744685	2.90454e-05
BTF3_IPI00221035	0.0381806
BTF3L4_IPI00412792	0.651497
BTK_IPI00029132	0.000807175
BUB1_IPI00783305	0.999605
BUB1B_IPI00141933	1.02843e-08
BUB3_IPI00013468	6.79898e-08
BUD31_IPI00013180	3.96066e-07
BXDC2_IPI00181728	1.70124e-07
BYSL_IPI00328987	7.26369e-08
BZW1_IPI00916503	6.39933e-07
BZW2_IPI00022305	3.05651e-09
C10ORF104_IPI00060893	7.31899e-05
C10ORF118_IPI00470582	0.0812258
C10ORF119_IPI00478758	1.93415e-06
C10ORF125_IPI00815895	3.00592e-05
C10ORF137_IPI00761051	0.0315152
C10ORF46_IPI00410319	0.00143429
C10ORF47_IPI00329115	0.0412734
C10ORF78_IPI00329238	9.79909e-06
C10ORF88_IPI00783299	0.999716
C10ORF97_IPI00549993	1.13186e-05
C11ORF2_IPI00001710	1.43103e-07
C11ORF46_IPI00167549	7.61374e-08
C11ORF54_IPI00072044	3.14279e-05
C11ORF58_IPI00003419	9.17084e-05
C11ORF59_IPI00016670	0.000110408
C11ORF67_IPI00100775	0.671683
C11ORF68_IPI00914048	7.27716e-10
C11ORF73_IPI00410091	0.922809
C12ORF11_IPI00550986	5.11648e-08
C12ORF29_IPI00795287	6.34264e-06
C12ORF30_IPI00025890	7.13828e-05
C12ORF4_IPI00006906	7.16072e-07
C12ORF44_IPI00305296	4.85876e-05
C12ORF45_IPI00796375	0.000809126
C12ORF5_IPI00006907	6.26721e-07
C12ORF51_IPI00869000	8.10527e-05
C12ORF57_IPI00016925	2.80207e-06
C13ORF27_IPI00414985	5.58396e-07
C14ORF126_IPI00062050	0.000274825
C14ORF133_IPI00004958	0.000148548
C14ORF149_IPI00386591	1.03624e-06
C14ORF156_IPI00009922	3.64295e-05
C14ORF166_IPI00792100	2.42939e-07
C14ORF4_IPI00019205	7.59812e-07
C14ORF94_IPI00302658	0.942463
C15ORF39_IPI00478772	1.57396e-06
C15ORF41_IPI00032525	0.000808469
C15ORF44_IPI00306017	8.06593e-07
C15ORF58_IPI00418644	0.0685194
C16ORF13_IPI00745105	3.63219e-05
C16ORF14_IPI00042604	1.69335e-06
C16ORF42_IPI00011693	0.00590614
C16ORF62_IPI00465238	2.09966e-06
C16ORF70_IPI00386924	0.999554
C16ORF75_IPI00061111	2.62482e-05
C16ORF80_IPI00001655	3.26227e-07
C16ORF84_IPI00418412	0.0572752
C17ORF37_IPI00031616	7.43465e-05
C17ORF39_IPI00217151	0.00241871
C17ORF56_IPI00043327	0.962956
C17ORF63_IPI00291010	0.818413
C17ORF70_IPI00783034	0.295343
C17ORF71_IPI00867503	4.24965e-07
C17ORF75_IPI00029473	4.73178e-07
C17ORF81_IPI00829707	0.000135961
C18ORF24_IPI00059912	0.000101269
C18ORF25_IPI00059687	0.440336
C18ORF8_IPI00149964	0.000417001
C19ORF10_IPI00056357	0.0616761
C19ORF2_IPI00477619	2.2341e-06
C19ORF43_IPI00031526	0.0068252
C19ORF46_IPI00788596	5.3524e-06
C19ORF54_IPI00749162	2.87849e-05
C19ORF61_IPI00012669	0.000106217
C19ORF62_IPI00791060	5.85337e-06
C1ORF103_IPI00479789	1
C1ORF107_IPI00004290	3.05727e-08
C1ORF112_IPI00178512	2.41236e-06
C1ORF122_IPI00829914	1.56827e-51
C1ORF123_IPI00016605	0.000721513
C1ORF128_IPI00015351	3.48667e-06
C1ORF163_IPI00303753	0.000727509
C1ORF25_IPI00334914	7.72398e-05
C1ORF38_IPI00514477	0.0201731
C1ORF55_IPI00167998	0.00167506
C1ORF57_IPI00514501	9.50442e-07
C1ORF58_IPI00065500	3.84577e-07
C1ORF69_IPI00145260	7.1413e-09
C1QBP_IPI00014230	0.997458
C20ORF11_IPI00016634	2.95715e-05
C20ORF27_IPI00552634	0.966052
C20ORF4_IPI00791333	2.41937e-06
C20ORF43_IPI00218962	9.30595e-08
C20ORF72_IPI00001287	1.15156e-05
C20ORF74_IPI00790553	0.00671621
C21ORF33_IPI00024913	0.000771986
C21ORF66_IPI00001364	0.000501894
C21ORF70_IPI00027898	7.80652e-06
C22ORF25_IPI00879566	8.69679e-07
C22ORF28_IPI00550689	3.65662e-08
C22ORF30_IPI00643747	4.8199e-05
C2ORF29_IPI00014194	0.00679081
C2ORF3_IPI00418340	1.58448e-05
C2ORF34_IPI00470629	0.000333731
C2ORF49_IPI00031698	0.0205569
C2ORF56_IPI00412670	5.59411e-10
C2ORF60_IPI00181373	8.81288e-05
C2ORF76_IPI00046682	2.8052e-06
C3_IPI00783987	6.51174e-06
C3ORF10_IPI00816044	4.70161e-05
C3ORF19_IPI001870032	0.00193807
C3ORF37_IPI00024618	5.57859e-07
C3ORF60_IPI00399053	1.45186e-05
C3ORF64_IPI00396231	7.10847e-07
C3ORF75_IPI00107155	0.00039965
C4B_IPI00418163	5.00463e-05
C4ORF15_IPI00029372	0.000122185
C4ORF27_IPI00016532	6.98471e-07
C4ORF30_IPI00015609	2.58621e-07
C4ORF33_IPI00166127	6.30246e-05
C4ORF41_IPI00396048	1.688e-06
C4ORF43_IPI00019962	9.72857e-07
C5ORF22_IPI00019966	0.767257
C5ORF30_IPI00062814	0.994246
C5ORF33_IPI00845432	1.52575e-07
C5ORF44_IPI00848035	2.47526e-07
C5ORF45_IPI00155839	0.212237
C5ORF51_IPI00374272	3.02763e-07
C6ORF106_IPI00013269	2.12864e-08
C6ORF108_IPI00007926	0.990692
C6ORF115_IPI00855846	0.00642096
C6ORF130_IPI00184871	2.72328e-08
C6ORF167_IPI00394816	1.06285e-05
C6ORF211_IPI00002270	3.31712e-09
C7ORF20_IPI00419575	0.000247833
C7ORF25_IPI00855943	2.05459e-06
C7ORF27_IPI00658145	2.8558e-05
C7ORF28A_IPI00477526	3.54321e-06
C7ORF36_IPI00549169	1.18588e-05
C7ORF43_IPI00761016	7.5042e-06
C8ORF30A_IPI00009335	0.000436338
C8ORF41_IPI00306207	1.06422e-05
C8ORF76_IPI00064351	0.00129999
C8ORF82_IPI00166638	0.000529245
C9ORF126_IPI00184376	2.33234e-06
C9ORF142_IPI00030968	1.08405e-06
C9ORF16_IPI00012215	0.00679189
C9ORF23_IPI00166873	9.23714e-05
C9ORF41_IPI00175028	1.68888e-06
C9ORF64_IPI00170972	7.81341e-09
C9ORF72_IPI00375463	1.60881e-05
C9ORF75_IPI00890798	0.000568822
C9ORF78_IPI00550191	5.96763e-05
C9ORF80_IPI00844563	1
C9ORF86_IPI00827967	2.31844e-06
CA13_IPI00394767	0.00186758
CA2_IPI00218414	1.3989e-08
CA8_IPI00219669	1.51927e-07
CAB39_IPI00032561	6.52939e-07
CAB39L_IPI00026359	0.000106466
CABC1_IPI00176469	3.80091e-05
CACYBP_IPI00395627	3.25257e-08
CAD_IPI00301263	0.0261699
CALB1_IPI00220361	0.00301822
CALCOCO1_IPI00011232	1.44959e-05
CALM1_IPI00916600	0.00933107
CALR_IPI00020599	1.8445e-05
CALU_IPI00789155	0.330427
CAMK1D_IPI00170508	1
CAMK2G_IPI00908444	1
CAMKK2_IPI00290239	1
CAMSAP1_IPI00884928	1.97308e-06
CAND1_IPI00100160	0.0028604
CAND2_IPI00374208	0.524702
CANX_IPI00020984	7.37818e-06
CAP1_IPI00008274	5.98407e-11
CAPG_IPI00027341	4.4132e-09
CAPN1_IPI00011285	2.30105e-05
CAPN2_IPI00872686	2.33647e-09
CAPN7_IPI00003765	7.82374e-05
CAPNS1_IPI00025084	0.000386421
CAPZA1_IPI00005969	1.67923e-07
CAPZA2_IPI00026182	3.64412e-07
CAPZB_IPI00218782	0.00110209
CARD11_IPI00869011	7.60434e-07
CARD8_IPI00642708	0.998855
CARHSP1_IPI00304409	0.00268885
CARKD_IPI00873027	8.44458e-06
CARM1_IPI00639957	6.02447e-07
CARS_IPI00027443	6.35914e-11
CARS2_IPI00336016	3.72759e-07
CASC5_IPI00220694	0.00232774
CASP10_IPI00868860	2.70131e-08
CASP2_IPI00291570	5.54723e-07
CASP3_IPI00292140	0.000119539
CASP6_IPI00023876	0.684697
CASP8_IPI00220726	9.41487e-08
CASP9_IPI00748304	5.10157e-08
CAST_IPI00761160	7.02546e-05
CAT_IPI00465436	2.09015e-10
CBFA2T3_IPI00306845	2.43302e-06
CBFB_IPI00024871	1.298e-05
CBL_IPI00027269	0.000197681
CBLB_IPI00292856	1.37768e-05
CBLL1_IPI00290429	0.0151696
CBR1_IPI00295386	7.27757e-19
CBR4_IPI00384297	6.61868e-08
CBS_IPI00219649	0.000127074
CBX1_IPI00010320	0.00904455
CBX3_IPI00297579	0.000289523
CBX5_IPI00024662	6.59818e-07
CC2D1A_IPI00302647	6.92725e-05
CC2D1B_IPI00644671	3.58232e-07
CC85C_HUMAN_IPI00657798	0.892756
CCAR1_IPI00217357	0.0253605
CCBL1_IPI00002523	8.10444e-06
CCBL2_IPI00465373	1.14241e-05
CCDC101_IPI00061680	4.09429e-08
CCDC104_IPI00412539	0.00999731
CCDC117_IPI00641570	0.000378016
CCDC124_IPI00060627	0.000299684
CCDC132_IPI00553067	5.6993e-06
CCDC134_IPI00302674	4.75102e-06
CCDC18_IPI00642206	5.4082e-05
CCDC21_IPI00550977	1.5063e-05
CCDC22_IPI00022265	0.00183082
CCDC25_IPI00396174	1.423e-05
CCDC43_IPI00792109	0.000248483
CCDC44_IPI00019903	3.76128e-09
CCDC5_IPI00431082	9.40024e-07
CCDC50_IPI00871979	0.0266587
CCDC53_IPI00032848	0.00432433
CCDC55_IPI00790230	6.33369e-05
CCDC58_IPI00046828	0.893671
CCDC6_IPI00000634	0.0935101
CCDC72_IPI00006378	1.07098e-05
CCDC75_IPI00657642	3.17429e-05
CCDC76_IPI00005149	8.03236e-06
CCDC86_IPI00012199	0.213474
CCDC88A_IPI00171134	1.04203e-05
CCDC88C_IPI00740019	0.000466064
CCDC9_IPI00177642	6.64226e-05
CCDC91_IPI00333908	0.000263105
CCDC93_IPI00154668	3.48315e-05
CCDC94_IPI00306471	1.09688e-05
CCDC97_IPI00061777	0.999976
CCDC99_IPI00061356	0.000712887
CCM2_IPI00619952	5.79918e-05
CCNA2_IPI00022865	0.000600012
CCNB1_IPI00745793	0.981189
CCNB2_IPI00028266	1
CCNC_IPI00877863	0.0289003
CCND2_IPI00025810	8.9778e-05
CCNDBP1_IPI00015923	3.31826e-07
CCNE1_IPI00031077	0.00067193
CCNH_IPI00021305	0.000176411
CCNK_IPI00783214	1.25839e-05
CCNT1_IPI00030247	2.13999e-06
CCNY_IPI00465457	0.0484359
CCS_IPI00021389	3.64125e-05
CCT2_IPI00297779	1.89945e-06
CCT3_IPI00553185	2.42037e-06
CCT4_IPI00302927	9.59028e-06
CCT5_IPI00010720	3.20635e-05
CCT6A_IPI00027626	1.5122e-06
CCT7_IPI00018465	1.76389e-06
CCT8_IPI00784090	7.35348e-06
CD2AP_IPI00872533	3.51698e-06
CD2BP2_IPI00006103	1.1571e-07
CD3EAP_IPI00012788	0.000938911
CDAN1_IPI00386747	0.000586237
CDC123_IPI00005670	3.51445e-07
CDC16_IPI00022091	7.72192e-07
CDC2_IPI00026689	2.86436e-06
CDC23_IPI00005822	1.28409e-06
CDC27_IPI00794278	6.58272e-07
CDC2L1_IPI00215999	2.9678e-06
CDC2L5_IPI00456970	8.13105e-05
CDC34_IPI00027120	2.2061e-06
CDC37_IPI00013122	0.00999069
CDC42_IPI00909484	1.8021e-08
CDC42BPA_IPI00903296	1
CDC42BPB_IPI00477763	0.000628366
CDC42EP1_IPI00023605	0.99729
CDC42EP4_IPI00015894	0.000742706
CDC45L_IPI00909930	5.99533e-12
CDC5L_IPI00465294	1.02461e-07
CDC73_IPI00300659	8.35277e-07
CDCA5_IPI00879287	4.55473e-05
CDK2_IPI00031681	1
CDK2AP1_IPI00027439	0.389779
CDK5_IPI00023530	1
CDK5RAP1_IPI00328276	1.31233e-05
CDK5RAP2_IPI00384417	6.4332e-05
CDK5RAP3_IPI00414442	0.0479845
CDK6_IPI00023529	0.999995
CDK7_IPI00000685	1.76048e-07
CDK9_IPI00552413	0.112665
CDKN2AIP_IPI00020991	0.00118578
CDKN2C_IPI00001564	1.43133e-05
CDV3_IPI00014197	0.0310105
CDYL_IPI00293963	0.000794376
CECR5_IPI00011511	2.45391e-07
CENPC1_IPI00304885	0.00485997
CENPE_IPI00296365	0.093993
CENPF_IPI00855998	0.000119801
CENPH_IPI00009668	2.35691e-07
CEP110_IPI00657962	3.83225e-05
CEP170_IPI00647185	0.000832896
CEP192_IPI00456708	0.0113325
CEP250_IPI00160622	3.58256e-06
CEP350_IPI00103595	0.00230458
CEP55_IPI00101532	0.000495107
CEP76_IPI00154553	1.47477e-06
CES2_IPI00332828	0.891374
CETN2_IPI00215928	0.409454
CFDP1_IPI00007306	0.000728817
CFL1_IPI00012011	2.06376e-05
CFL2_IPI00413344	3.92965e-05
CGGBP1_IPI00295585	6.92711e-06
ch-TOG_IPI00028275	5.67578e-07
CHAF1B_IPI00011857	0.725641
CHCHD10_IPI00103764	0.000197419
CHCHD5_IPI00305552	0.483896
CHD1L_IPI00329088	3.1393e-06
CHD4_IPI00455210	2.34937e-07
CHD8_IPI00719073	0.00517144
CHEK2_IPI00423156	1
CHERP_IPI00333010	7.96722e-07
CHKB_IPI00031758	6.10122e-05
CHM_IPI00028099	1.98343e-06
CHML_IPI00031587	0.000424572
CHMP1A_IPI00382452	0.99996
CHMP1B_IPI00156984	7.19294e-07
CHMP2A_IPI00004416	5.73616e-06
CHMP2B_IPI00550181	0.000184291
CHMP4A_IPI00794397	0.000158223
CHMP4B_IPI00025974	0.0121046
CHMP4C_IPI00060414	5.78825e-06
CHMP5_IPI00100796	0.379522
CHMP7_IPI00395463	0.000412043
CHORDC1_IPI00015897	3.56449e-08
CHRAC1_IPI00010158	5.76429e-07
CHTF18_IPI00178203	0.000632744
CHUK_IPI00005104	0.000488775
CIAO1_IPI00008791	2.46903e-05
CIAPIN1_IPI00903105	2.54627e-08
CIRBP_IPI00641579	5.46327e-06
CIT_IPI00719285	0.00041411
CIZ1_IPI00514295	0.00664323
CKAP2_IPI00071824	0.00644467
CKB_IPI00022977	1.13125e-07
CKS1B_IPI00015104	0.987185
CLASP1_IPI00396279	1.81815e-06
CLASP2_IPI00871686	1.87428e-06
CLEC16A_IPI00169441	0.00369381
CLIC1_IPI00010896	1.17169e-12
CLIC2_IPI00221328	0.00343247
CLIC4_IPI00001960	0.000196137
CLINT1_IPI00291930	0.000956939
CLIP1_IPI00013455	5.058e-06
CLIP2_IPI00872646	7.18466e-05
CLNS1A_IPI00004795	0.918896
CLP1_IPI00024381	0.000113151
CLPB_IPI00006615	0.0544281
CLPP_IPI00003870	1.51273e-09
CLPX_IPI00008728	0.0259294
CLSPN_IPI00879588	2.86959e-05
CLTA_IPI00014587	0.641983
CLTB_IPI00014589	1.85537e-05
CLTC_IPI00024067	1.05666e-06
CLYBL_IPI00477957	4.23972e-11
CMAS_IPI00303158	3.60351e-06
CMBL_IPI00383046	4.2271e-07
CMIP_IPI00028438	8.43106e-12
CMPK1_IPI00219953	0.000595997
CMPK2_IPI00410404	1.24482e-08
CNBP_IPI00895806	0.00326018
CNDP2_IPI00177728	1.92988e-07
CNN1_IPI00021264	0.00130519
CNN2_IPI00910593	3.19411e-07
CNO_IPI00020002	0.0137895
CNOT1_IPI00166010	0.920605
CNOT10_IPI00790411	9.81075e-06
CNOT2_IPI00789121	1.21409e-06
CNOT3_IPI00005015	0.00121593
CNOT4_IPI00410685	0.00246507
CNOT6L_IPI00164061	1.86697e-06
CNOT7_IPI00006552	1.76536e-07
CNP_IPI00306667	0.00016531
CNPY2_IPI00443909	0.000232269
CNPY3_IPI00551062	0.000477599
COASY_IPI00909064	1.60295e-08
COBRA1_IPI00103483	6.5114e-07
COG1_IPI00141561	1.74844e-06
COG2_IPI00000057	9.44957e-07
COG3_IPI00414858	1.68346e-06
COG4_IPI00149849	2.95347e-05
COG5_IPI00377050	6.00751e-06
COG6_IPI00642611	0.000111864
COG7_IPI00164005	9.59387e-07
COG8_IPI00007060	4.61717e-07
COG8_IPI00140201	7.84966e-05
COL15A1_IPI00295414	0.00328646
COL18A1_IPI00783931	0.325396
COL4A3BP_IPI00657692	2.39983e-08
COMMD10_IPI00412811	0.0149955
COMMD2_IPI00456048	4.7366e-07
COMMD3_IPI00015773	7.29451e-06
COMMD5_IPI00101106	6.23954e-08
COMMD7_IPI00743772	1.51354e-07
COMMD8_IPI00016447	3.57005e-05
COMMD9_IPI00305212	1.72415e-06
COMT_IPI00011284	0.00209264
COPA_IPI00646493	1.40733e-06
COPB1_IPI00295851	1.41434e-05
COPB2_IPI00220219	1.88734e-05
COPE_IPI00465132	0.00859749
COPG_IPI00783982	4.64401e-07
COPG2_IPI00002557	1.59474e-07
COPS2_IPI00018813	1.44116e-07
COPS3_IPI00025721	4.00063e-12
COPS4_IPI00171844	2.56285e-09
COPS5_IPI00009958	7.20134e-07
COPS6_IPI00163230	1.11252e-07
COPS7A_IPI00301419	0.999692
COPS7B_IPI00009301	1.75457e-07
COPS8_IPI00009480	1.96138e-07
COPZ1_IPI00032851	0.446558
COQ5_IPI00456965	1.35432e-05
COQ9_IPI00470631	3.39605e-05
CORO1A_IPI00010133	7.02403e-09
CORO1B_IPI00007058	1.34502e-07
CORO1C_IPI00867509	0.00025343
CORO2A_IPI00023736	1.01384e-06
CORO7_IPI00027996	3.88229e-05
COTL1_IPI00017704	0.0691862
COX4I1_IPI00006579	0.420324
COX4NB_IPI00005740	3.86858e-06
COX5A_IPI00025086	2.88453e-05
CPNE1_IPI00550308	5.77572e-09
CPNE1_IPI00894409	1.48107e-06
CPNE3_IPI00024403	1.7165e-08
CPNE7_IPI00002657	0.000210133
CPOX_IPI00093057	1
CPS1_IPI00889534	0.000716936
CPSF1_IPI00026219	3.65871e-07
CPSF2_IPI00419531	1.61832e-05
CPSF3_IPI00007818	7.44295e-08
CPSF3L_IPI00063404	1.63809e-06
CPSF4_IPI00009137	5.17445e-05
CPSF6_IPI00030654	4.74037e-05
CPT2_IPI00012912	1.67041e-06
CRADD_IPI00789201	0.00472326
CRAT_IPI00016457	0.000173817
CRBN_IPI00045917	0.000172414
CREBBP_IPI00023339	1
CRK_IPI00004838	1.37445e-05
CRKL_IPI00004839	2.15032e-05
CRKRS_IPI00021175	0.000145468
CRLF3_IPI00295387	1.88257e-08
CROCC_IPI00456492	3.546e-06
CROP_IPI00107745	1.36636e-06
CRTAP_IPI00748502	3.87473e-05
CRTC2_IPI00783502	0.0411261
CRYAB_IPI00021369	6.01e-05
CRYL1_IPI00006443	1.24895e-07
CRYZ_IPI00000792	3.77356e-11
CRYZL1_IPI00438923	0.14574
CS_IPI00025366	1.60332e-06
CSAD_IPI00789682	0.981146
CSDA_IPI00031801	0.000355408
CSDE1_IPI00844264	5.66543e-08
CSE1L_IPI00022744	0.000209961
CSK_IPI00013212	1
CSNK1A1_IPI00448798	6.59222e-06
CSNK2A1_IPI00016613	0.0427458
CSNK2A2_IPI00020602	0.999996
CSNK2B_IPI00640088	0.125898
CSRP1_IPI00442073	0.00210209
CST3_IPI00032293	0.92991
CSTB_IPI00021828	0.000155824
CSTF1_IPI00011528	0.9872
CSTF2_IPI00902991	0.0690401
CSTF2T_IPI00550906	1.81871e-05
CSTF3_IPI00015195	4.40006e-08
CTBP1_IPI00012835	1.25621e-07
CTBS_IPI00007778	6.21554e-07
CTDP1_IPI00410256	7.8274e-06
CTF1_IPI00003357	7.55746e-06
CTF8_IPI00171540	0.0120168
CTH_IPI00031557	0.000942612
CTNNA1_IPI00473136	4.35523e-07
CTNNAL1_IPI00179328	3.98111e-06
CTNNBL1_IPI00844214	1.06059e-05
CTNND1_IPI00182540	5.43474e-06
CTPS_IPI00290142	0.00160367
CTPS2_IPI00645702	8.25979e-06
CTR9_IPI00477468	0.00113303
CTSA_IPI00640525	6.72296e-07
CTSB_IPI00295741	0.0829379
CTSC_IPI00022810	2.15171e-05
CTSD_IPI00011229	1.07085e-06
CTSH_IPI00297487	0.813585
CTSL1_IPI00012887	0.999608
CTSS_IPI00299150	1.447e-05
CTSZ_IPI00002745	1
CTTN_IPI00746806	6.27757e-06
CTTNBP2NL_IPI00514311	0.0673928
CUEDC2_IPI00100463	0.301305
CUGBP1_IPI00853009	2.80505e-06
CUGBP2_IPI00845479	1.68147e-06
CUL1_IPI00014310	5.91669e-11
CUL2_IPI00014311	2.35677e-08
CUL3_IPI00014312	2.92372e-10
CUL4A_IPI00419273	1.4273e-06
CUL4B_IPI00480142	5.84916e-07
CUL5_IPI00216003	3.02548e-10
CUL7_IPI00001690	2.97604e-05
CUTA_IPI00034319	6.30174e-05
CUTC_IPI00300408	3.17162e-08
CUX1_IPI00419894	0.000425913
CWC15_IPI00009009	0.00412994
CWC22_IPI00177381	1.06746e-06
CWF19L1_IPI00101600	2.76257e-06
CWF19L2_IPI00065515	8.95405e-06
CXORF15_IPI00019994	1.52928e-06
CXORF26_IPI00107104	0.000808651
CXORF38_IPI00152089	0.0120013
CXORF48_IPI00107708	0.173612
CXORF56_IPI00005055	0.583328
CXXC1_IPI00641026	1.42331e-05
CYB5R2_IPI00008234	4.23965e-07
CYB5R3_IPI003284151	1.00023e-05
CYB5R4_IPI00008236	3.10508e-07
CYCS_IPI00465315	1
CYFIP1_IPI00903062	9.03626e-10
CYFIP2_IPI00789699	6.0728e-07
CYTH1_IPI00478608	0.000232995
CYTSA_IPI00178072	1.26486e-06
DAB2_IPI00179438	0.00621349
DAK_IPI00551024	9.81004e-09
DAP_IPI00018117	0.999492
DAP3_IPI00018120	2.49091e-05
DARS_IPI00216951	0.00112975
DARS2_IPI00100460	5.82807e-06
DAXX_IPI00915456	0.000928644
DAZAP1_IPI00165230	0.000218915
DBN1_IPI00794221	0.000157549
DBNL_IPI00101968	0.105675
DBR1_IPI00305545	1.79579e-06
DBT_IPI00003944	5.34778e-06
DCD_IPI00847793	4.08808e-12
DCI_IPI00300567	0.00523965
DCK_IPI00020454	1.84591e-07
DCP1A_IPI00164672	1.39725e-07
DCP2_IPI00292382	7.98001e-05
DCPS_IPI00335385	9.40236e-10
DCTD_IPI00554705	0.00155429
DCTN1_IPI00872359	6.28371e-05
DCTN2_IPI00220503	1.07719e-06
DCTN3_IPI00027014	9.00839e-09
DCTN4_IPI00914016	1.18153e-07
DCTN5_IPI00032498	0.00148784
DCUN1D1_IPI00291893	4.21555e-08
DCUN1D5_IPI00165361	0.000163613
DCXR_IPI00448095	3.86494e-11
DDA1_IPI00031563	0.013535
DDB1_IPI00293464	0.00438697
DDHD1_IPI00376941	0.0749021
DDHD2_IPI00871731	0.00733143
DDI2_IPI00031618	1.31703e-08
DDOST_IPI00297084	2.34666e-06
DDRGK1_IPI00028387	0.000716744
DDT_IPI00878984	3.40663e-05
DDX1_IPI00293655	6.78802e-09
DDX17_IPI00023785	6.51093e-06
DDX19A_IPI00008943	6.77808e-06
DDX20_IPI00005904	0.000965642
DDX21_IPI00015953	6.02199e-06
DDX23_IPI00006725	5.38468e-06
DDX39_IPI00644431	5.28998e-06
DDX3X_IPI00215637	7.39738e-08
DDX41_IPI00007208	0.0698973
DDX42_IPI00409671	5.84674e-12
DDX46_IPI00329791	0.243907
DDX49_IPI00003739	2.22558e-07
DDX5_IPI00017617	4.69021e-08
DDX54_IPI00152510	0.999991
DDX56_IPI00302281	8.58992e-07
DDX59_IPI00217157	2.72283e-06
DDX6_IPI00030320	8.42646e-08
DECR1_IPI00003482	6.81855e-07
DEF6_IPI00004924	2.31597e-08
DEF8_IPI00410572	0.999911
DEK_IPI00871695	0.117575
DENND1A_IPI00170641	0.151856
DENND2C_IPI00025178	2.84584e-07
DENND4A_IPI00396063	2.40505e-05
DENND4B_IPI00847759	7.16861e-06
DENND4C_IPI00746398	0.000937297
DENR_IPI00306280	0.01236
DEPDC5_IPI00426066	0.00447363
DERA_IPI00219677	5.87459e-06
DES_IPI00465084	0.105786
DFFA_IPI00010882	0.999528
DFFB_IPI00513824	1.50972e-08
DGCR14_IPI00165171	2.22927e-06
DGCR8_IPI00165970	0.00053515
DGKH_IPI00745381	0.000295184
DGKQ_IPI00005565	7.81332e-06
DGKZ_IPI00013835	0.969851
DGUOK_IPI00004461	0.00191286
DHFR_IPI00887771	4.3672e-07
DHPS_IPI00026829	0.00614545
DHRS11_IPI00034280	9.43977e-08
DHRS2_IPI00376377	0.34104
DHRS4_IPI00106913	9.95038e-07
DHTKD1_IPI00063408	5.95017e-05
DHX15_IPI00396435	1.52772e-08
DHX16_IPI00297178	0.000723791
DHX29_IPI00217413	1.72318e-05
DHX36_IPI00027415	4.24355e-07
DHX38_IPI00294211	7.81738e-08
DHX40_IPI00410110	3.70152e-07
DHX57_IPI00168885	2.73226e-05
DHX8_IPI00031508	2.70415e-07
DHX9_IPI00844578	2.26788e-07
DIABLO_IPI00008418	0.00187329
DIAPH1_IPI00852685	2.79364e-06
DIAPH3_IPI00871704	8.86492e-07
DICER1_IPI00219036	0.183962
DIDO1_IPI00619921	0.000125437
DIMT1L_IPI00004459	5.55643e-08
DIP2A_IPI00654865	0.000136868
DIP2B_IPI00465045	8.34966e-05
DIS3_IPI00746351	2.19953e-05
DIS3L_IPI00879677	1.18988e-06
DIS3L2_IPI00880048	0.995319
DJ-1_IPI00298547	0.00471721
DKC1_IPI00873935	4.67432e-06
DKFZP434B0335_IPI00893793	0.00209907
DKFZP761E198_IPI00386243	0.000153873
DLAT_IPI00021338	0.0011301
DLD_IPI00015911	1.36771e-05
DLG1_IPI00218729	3.3912e-07
DLG3_IPI00552701	1.3421e-05
DLGAP4_IPI00220581	1.86988e-05
DLGAP5_IPI00647892	7.71146e-07
DLST_IPI00420108	9.51216e-05
DMAP1_IPI00219919	2.802e-06
DMD_IPI00006091	0.000433581
DMXL1_IPI00294728	7.21617e-06
DNAJA1_IPI00012535	0.0243736
DNAJA2_IPI00032406	0.017116
DNAJA3_IPI00294610	1.93193e-05
DNAJB1_IPI00015947	4.02282e-06
DNAJB11_IPI00008454	0.000120323
DNAJB14_IPI00178504	4.79007e-05
DNAJB4_IPI00003848	5.32063e-06
DNAJB6_IPI00024523	0.000719688
DNAJC1_IPI00074870	0.00153483
DNAJC10_IPI00293260	5.54085e-07
DNAJC12_IPI00029149	0.92225
DNAJC13_IPI003072591	2.50677e-08
DNAJC14_IPI00795769	0.00353059
DNAJC17_IPI00018798	1.10799e-07
DNAJC2_IPI00830108	8.59562e-10
DNAJC21_IPI00413366	4.93493e-07
DNAJC24_IPI00055046	0.174927
DNAJC3_IPI00006713	2.40491e-06
DNAJC6_IPI00184119	0.00462938
DNAJC7_IPI00329629	1.82859e-06
DNAJC8_IPI00003438	0.985627
DNAJC9_IPI00154975	1.66122e-05
DNASE2_IPI00010348	0.000362454
DNM1L_IPI00235412	2.68174e-14
DNM2_IPI00033022	8.76558e-06
DNMBP_IPI00174025	2.95345e-06
DNMT1_IPI00031519	1.29921e-06
DNPEP_IPI00015856	1.26883e-06
DNTTIP2_IPI00290410	0.406346
DOCK11_IPI00411452	3.28535e-10
DOCK2_IPI00022449	0.00273163
DOCK6_IPI00184772	4.41287e-06
DOCK7_IPI00513791	0.00685028
DOCK8_IPI00797373	1.93722e-05
DOCK9_IPI00216408	1.92463e-07
DOHH_IPI00171856	0.0100158
DOK1_IPI00015287	8.55839e-07
DOK3_IPI00156649	5.37574e-07
DOK3_IPI00449361	0.915368
DOM3Z_IPI00894310	0.00202972
DONSON_IPI00021092	6.46377e-05
DPF2_IPI00023322	0.0138878
DPH1_IPI00908772	0.00693443
DPH2_IPI00106549	1.45374e-07
DPH5_IPI00375824	1.3615e-08
DPP3_IPI00020672	1.37366e-08
DPP7_IPI00296141	3.71098e-06
DPP8_IPI00377128	3.84585e-06
DPP9_IPI00604777	1.12307e-07
DPYSL2_IPI00257508	6.73644e-06
DR1_IPI00008991	0.00129257
DRAP1_IPI00477494	0.108974
DRG1_IPI00031836	6.39192e-10
DRG2_IPI00022697	2.26578e-07
DSCC1_IPI00299884	4.72569e-05
DSCR3_IPI00298946	3.13012e-07
DSG2_IPI00028931	0.0047685
DSN1_IPI00016580	0.994741
DST_IPI00642259	0.740228
DSTN_IPI00473014	9.44404e-05
DTD1_IPI00152692	0.00340207
DTL_IPI00643808	0.000134706
DTNA_IPI00000845	3.00369e-07
DTNBP1_IPI00479571	7.93541e-06
DTWD1_IPI00328939	0.882533
DTYMK_IPI00013862	1.08083e-07
DUS1L_IPI00335251	0.989363
DUS2L_IPI00015804	3.4941e-05
DUS3L_IPI00784107	6.49023e-06
DUSP12_IPI00009210	8.73008e-09
DUSP22_IPI00646309	0.000116051
DUSP23_IPI00306353	0.0474298
DUSP3_IPI00790757	1.38535e-06
DUT_IPI00749113	2.66542e-06
DVL2_IPI00023103	0.0345658
DVL3_IPI00643141	1.40554e-07
DYM_IPI00296211	2.37209e-06
DYNC1H1_IPI00456969	6.86434e-07
DYNC1I2_IPI00744015	9.42892e-06
DYNC1LI1_IPI00007675	8.65483e-06
DYNC1LI2_IPI00011592	0.00010066
DYNLL1_IPI00019329	0.364124
DYNLRB1_IPI00412497	0.0852762
DYNLT1_IPI00019495	0.00103797
DYRK1A_IPI00014344	0.999998
E2F4_IPI00292880	1
EARS2_IPI00384707	1.7686e-06
ECD_IPI00913873	1.08921e-06
ECH1_IPI00011416	3.90674e-13
ECHDC1_IPI00513761	0.000258389
ECHDC3_IPI00256376	7.11585e-06
ECHS1_IPI00024993	5.12147e-09
EDC3_IPI00018009	1.04804e-05
EDC4_IPI00376317	1.15727e-05
EDD1_IPI00026320	0.000159205
EDEM3_IPI00009410	0.000857959
EDF1_IPI00021570	0.00102422
EEA1_IPI00329536	6.21397e-05
EED_IPI00432040	1.11285e-07
EEF1A1_IPI00396485	3.38304e-05
EEF1A2_IPI00014424	0.00231084
EEF1B2_IPI00178440	3.67078e-07
EEF1D_IPI00642971	9.31674e-07
EEF1E1_IPI00003588	0.00384722
EEF1G_IPI00000875	1.44299e-05
EEF2_IPI00186290	2.13066e-07
EEF2K_IPI00011689	1.48753e-07
EEFSEC_IPI00028050	1.65654e-11
EFCAB4B_IPI00884187	5.34494e-05
EFHD1_IPI00031091	0.920229
EFHD2_IPI00060181	0.186446
EFTUD1_IPI00293026	5.5692e-05
EFTUD2_IPI00003519	0.00387213
EGLN1_IPI00004928	0.000268815
EHBP1_IPI00178187	0.000549594
EHBP1L1_IPI00296421	0.000320505
EHD1_IPI00017184	7.448e-09
EHD2_IPI00100980	0.0104121
EHD4_IPI00005578	1.33994e-07
EHMT1_IPI00015526	0.716799
EHMT2_IPI00893814	2.07333e-05
EIF1_IPI00015077	0.110269
EIF1AD_IPI00298618	0.000250467
EIF1AP1_IPI00232533	0.0217539
EIF2A_IPI00012462	2.02541e-05
EIF2AK4_IPI00163851	0.897789
EIF2B1_IPI00221300	3.68201e-10
EIF2B2_IPI00028083	0.000164244
EIF2B3_IPI00006504	8.15588e-05
EIF2B4_IPI00220232	0.000396905
EIF2B5_IPI00011898	0.0580735
EIF2C1_IPI00007736	4.38615e-05
EIF2C2_IPI00745433	0.000178033
EIF2C3_IPI00304181	8.84283e-06
EIF2S1_IPI00219678	2.6e-10
EIF2S2_IPI00021728	6.60991e-06
EIF2S3_IPI00297982	6.70463e-08
EIF3A_IPI00029012	7.33276e-10
EIF3B_IPI00719752	0.0020631
EIF3C_IPI00646839	4.76343e-05
EIF3D_IPI00006181	3.35641e-07
EIF3E_IPI00013068	1.71546e-07
EIF3F_IPI00654777	2.63219e-05
EIF3G_IPI00290460	0.0478269
EIF3H_IPI00647650	0.000231119
EIF3I_IPI00012795	3.30294e-10
EIF3J_IPI00290461	2.89955e-07
EIF3K_IPI00033143	1.90437e-06
EIF3L_IPI00465233	6.77224e-06
EIF3M_IPI00102069	8.23531e-07
EIF4A1_IPI00025491	5.91153e-08
EIF4A2_IPI00409717	9.79025e-05
EIF4A3_IPI00009328	1.63549e-07
EIF4B_IPI00012079	3.67706e-05
EIF4E_IPI00908416	3.90223e-07
EIF4E2_IPI00744211	0.00902548
EIF4EBP1_IPI00002569	9.43484e-06
EIF4G1_IPI00552639	1.66376e-06
EIF4G2_IPI00015952	8.40048e-14
EIF4G3_IPI00646377	8.04464e-05
EIF4H_IPI00014263	0.490955
EIF5_IPI00022648	7.99195e-11
EIF5A_IPI00376005	2.24887e-05
EIF5B_IPI00299254	5.24568e-06
EIF6_IPI00010105	1.17373e-06
ELAC1_IPI00302979	0.00947744
ELAC2_IPI00396627	5.31724e-05
ELAVL1_IPI00301936	7.37216e-05
ELF1_IPI00167002	0.000268253
ELF2_IPI00607557	0.936909
ELL_IPI00023467	1.15488e-06
ELMO2_IPI00260090	0.105869
ELP2_IPI00642369	0.269558
ELP3_IPI00165477	3.34231e-05
ELP4_IPI00748935	4.14397e-06
EMD_IPI00032003	0.999639
EMG1_IPI00025347	0.00448498
EML2_IPI00015944	2.49719e-05
EML3_IPI00910363	5.56751e-06
EML4_IPI00001466	1.55774e-06
ENDOG_IPI00290614	6.31457e-07
ENO1_IPI00465248	3.45339e-06
ENO2_IPI00216171	0.00205238
ENO3_IPI00218474	0.602
ENOPH1_IPI00038378	1.76601e-08
ENOSF1_IPI00418794	9.59086e-06
ENSA_IPI00410177	1.55309e-06
ENY2_IPI00024620	0.133352
EP300_IPI00020985	2.60637e-05
EP400_IPI00167535	2.24913e-05
EPB41_IPI00003921	1.61159e-07
EPB41L1_IPI00024062	6.73473e-06
EPB41L2_IPI00015973	1.10836e-05
EPB41L3_IPI00032230	0.000282625
EPB49_IPI00797253	0.999869
EPHX2_IPI00104341	0.874444
EPN1_IPI00647389	3.69934e-06
EPN2_IPI00915466	0.000825737
EPPK1_IPI00010951	0.00494935
EPRS_IPI00013452	0.549997
EPS15_IPI00292134	3.02322e-06
EPS15L1_IPI00163849	0.737142
ERAL1_IPI00026512	0.0537529
ERAP1_IPI00165949	0.000144631
ERBB2IP_IPI00438286	0.703663
ERC1_IPI00216719	0.000243472
ERCC2_IPI00029728	2.17458e-06
ERCC3_IPI00747053	3.02167e-06
ERCC4_IPI00219179	0.0923272
ERCC5_IPI00477535	0.0194406
ERCC8_IPI00012284	5.09557e-05
ERH_IPI00029631	0.396681
ERI3_IPI00641679	2.34735e-06
ERICH1_IPI00329142	1.61231e-05
ERO1L_IPI00872773	3.32632e-07
ERP29_IPI00024911	6.80445e-07
ESD_IPI00411706	6.40443e-10
ESF1_IPI00024167	0.987434
ETF1_IPI00429191	7.25406e-12
ETFA_IPI00010810	0.000297596
ETFB_IPI00556451	1.29112e-07
ETHE1_IPI00003766	2.18914e-06
ETNK1_IPI00030090	1.39926e-06
EVL_IPI00902832	1.24768e-05
EWSR1_IPI00009841	0.0331678
EXOC1_IPI00019427	8.55477e-07
EXOC2_IPI00783559	0.0161124
EXOC3_IPI00157734	2.01913e-08
EXOC4_IPI00059279	2.53131e-07
EXOC5_IPI00719051	0.000100543
EXOC6_IPI00163337	1.64484e-08
EXOC6B_IPI00852806	2.47949e-05
EXOC7_IPI00103064	2.85224e-06
EXOC8_IPI00028264	1.89961e-06
EXOSC1_IPI00032823	0.00259775
EXOSC10_IPI00009464	3.40526e-05
EXOSC2_IPI00015905	0.000117181
EXOSC3_IPI00015956	7.60589e-05
EXOSC4_IPI00745613	0.369396
EXOSC5_IPI00644775	0.187457
EXOSC6_IPI00073602	0.00229953
EXOSC7_IPI00014198	0.974575
EXOSC8_IPI00552920	0.999998
EXOSC9_IPI00029697	0.000330703
EYA3_IPI00015990	8.77207e-06
EZR_IPI00872684	2.03973e-11
FABP5_IPI00007797	0.000270139
FADD_IPI00011919	0.000314262
FAF1_IPI00070643	3.81949e-07
FAF2_IPI00172656	3.09557e-05
FAH_IPI00031708	0.132564
FAHD1_IPI00604759	0.0369354
FAHD2A_IPI00329742	4.86876e-05
FAIM_IPI00394989	0.00147339
FAM102B_IPI00374018	9.98371e-05
FAM105B_IPI00101734	2.87296e-07
FAM107B_IPI00027799	0.0325913
FAM113B_IPI00063131	0.000167967
FAM114A2_IPI00828172	0.00103311
FAM116A_IPI00291723	1.69024e-06
FAM117A_IPI00006580	0.538696
FAM117B_IPI00298373	0.968597
FAM119A_IPI00550300	3.22342e-05
FAM120B_IPI00335946	2.82425e-08
FAM122A_IPI00061087	0.00075286
FAM122B_IPI00152151	0.158407
FAM125A_IPI00744702	3.64542e-05
FAM126A_IPI00102291	0.00164534
FAM129A_IPI00328350	1.46847e-06
FAM129B_IPI00647286	5.09521e-09
FAM136A_IPI00303722	0.00940969
FAM160A2_IPI00149375	0.00244496
FAM160B1_IPI00289031	0.998107
FAM172A_IPI00102909	1.43417e-06
FAM175A_IPI00030384	0.000319685
FAM175B_IPI00299517	7.46852e-06
FAM21B_IPI00792422	0.389029
FAM21C_IPI00514705	0.725182
FAM29A_IPI00719210	0.000618064
FAM40A_IPI00549766	3.61288e-07
FAM40B_IPI00607651	0.00134688
FAM44A_IPI00797574	0.000174677
FAM49A_IPI00006574	0.0065402
FAM49B_IPI00303318	1.21411e-09
FAM50A_IPI00871385	2.18447e-08
FAM62A_IPI00746655	8.32213e-06
FAM63A_IPI00292905	0.000362444
FAM76A_IPI00020559	0.000280671
FAM76B_IPI00552849	0.000636057
FAM82A2_IPI00410079	1.1896e-05
FAM82B_IPI00329696	1.31782e-09
FAM83A_IPI00328846	0.00762828
FAM83H_IPI00784320	0.874793
FAM89A_IPI00746669	0.33299
FAM91A1_IPI00152671	1.78906e-05
FAM96A_IPI00030985	0.999977
FAM98B_IPI00760837	2.24114e-07
FANCB_IPI00645780	3.08421e-06
FANCD2_IPI00075081	7.9768e-08
FANCI_IPI00306518	2.43186e-12
FARS2_IPI00008579	0.00321331
FARSA_IPI00031820	6.71905e-07
FARSB_IPI00300074	2.53295e-08
FASN_IPI00026781	1.35378e-06
FASTKD2_IPI00013735	0.000401958
FASTKD5_IPI00414973	1.56799e-06
FBL_IPI00025039	3.08371e-05
FBXL11_IPI00166009	0.643651
FBXL12_IPI00015011	0.887114
FBXL18_IPI00329057	2.03427e-08
FBXL8_IPI00161196	5.43806e-09
FBXO18_IPI00375254	0.000181114
FBXO22_IPI00183208	8.87894e-06
FBXO3_IPI00296789	0.977575
FBXO30_IPI00290571	7.0519e-06
FBXO4_IPI00073357	3.62508e-07
FBXO42_IPI00011371	5.08357e-09
FBXO5_IPI00016633	5.99918e-05
FBXO6_IPI00171291	1.80072e-06
FBXO7_IPI00513879	5.64373e-09
FBXO9_IPI00296788	4.10927e-07
FBXW9_IPI00787355	8.47065e-07
FCHO1_IPI00182164	0.998588
FCHO2_IPI00472794	9.76233e-05
FCHSD1_IPI00020758	1.46355e-11
FDFT1_IPI00909060	0.000134652
FDPS_IPI00914566	1.00849e-09
FDX1_IPI00019326	0.000164091
FDXR_IPI00911050	0.0273626
FECH_IPI00554589	1
FEM1B_IPI00033419	1.253e-06
FEN1_IPI00026215	8.24647e-08
FER_IPI00029263	1
FERMT2_IPI00913848	5.92495e-09
FERMT3_IPI00397834	2.71193e-08
FGF2_IPI00154603	2.62672e-06
FGFR1OP_IPI00013076	0.375324
FGGY_IPI00479683	0.4856
FH_IPI00296053	3.81608e-11
FHL2_IPI00396967	0.100295
FHL3_IPI00014399	0.00112089
FHOD1_IPI00001730	4.76915e-08
FIBP_IPI00012443	1.95892e-05
FIG4_IPI00022022	2.68159e-05
FIGNL1_IPI00335421	1
FILIP1L_IPI00297578	0.927077
FIP1L1_IPI00395337	0.994864
FIS1_IPI00007052	0.000152224
FKBP14_IPI00017331	0.110606
FKBP15_IPI00853400	2.18728e-05
FKBP1A_IPI00873810	0.996073
FKBP2_IPI00002535	0.0370822
FKBP3_IPI00024157	0.00096228
FKBP4_IPI00219005	1.16209e-09
FKBP5_IPI00218775	9.27382e-07
FKBP7_IPI00001914	0.998074
FKBP8_IPI00328161	1.59871e-06
FKBPL_IPI00892998	1.54254e-05
FKSG27_IPI00103925	3.00208e-05
FLAD1_IPI00220299	1.75666e-06
FLCN_IPI00329635	0.00844644
FLII_IPI00031023	5.20051e-06
FLJ11151_IPI00305010	0.00125159
FLJ11506_IPI00100193	7.54656e-08
FLJ12529_IPI00915356	0.00201803
FLJ20323_IPI00301987	4.08143e-06
FLJ21865_IPI00168838	0.000116017
FLJ22374_IPI00396306	0.000130364
FLJ22662_IPI00016255	3.21122e-15
FLNA_IPI00333541	7.66409e-07
FLNB_IPI00900293	2.13218e-06
FLNC_IPI00178352	7.77513e-07
FLOT1_IPI00027438	0.000133942
FLOT2_IPI00795979	0.0058729
FMC1_IPI00000570	6.45917e-07
FMNL1_IPI00025202	0.00030863
FN1_IPI00855785	0.00489818
FN3K_IPI00023729	5.12207e-05
FN3KRP_IPI00099986	1.78734e-05
FNBP1_IPI00807625	0.694619
FNBP1L_IPI00807364	1.73331e-07
FNBP4_IPI00170778	4.37131e-05
FNIP1_IPI00386797	0.000145853
FNTA_IPI00026813	7.02281e-06
FNTB_IPI00909112	0.00200532
FOXK1_IPI00556645	1.95943e-05
FOXK2_IPI00006029	4.08851e-05
FOXRED1_IPI00549357	1.77047e-05
FPGS_IPI00016745	6.92382e-05
FPGT_IPI00021943	0.00172002
FRYL_IPI00739940	0.00108718
FSCN1_IPI00747810	0.00112777
FSD1L_IPI00513845	3.21128e-06
FTH1_IPI00554521	1.58641e-05
FTL_IPI00375676	0.000453327
FTO_IPI00641635	7.07295e-06
FTSJ1_IPI00004308	2.66797e-07
FTSJD2_IPI00166153	3.23398e-08
FUBP1_IPI00641948	0.00018946
FUBP3_IPI00377261	1.00158e-06
FUCA2_IPI00012440	0.00677675
FUK_IPI00645739	8.27379e-06
FUS_IPI00260715	0.00466258
FXR1_IPI00016249	0.118226
FYB_IPI00073110	2.27993e-07
FYCO1_IPI00001580	5.11381e-05
G3BP1_IPI00012442	1.67455e-05
G3BP2_IPI00009057	1.293e-07
G3P1_HUMAN_IPI00383758	0.000117878
G6PD_IPI00216008	4.64629e-09
GAA_IPI00293088	0.00124972
GAB2_IPI00749276	2.54588e-07
GABARAPL2_IPI00026358	0.0224868
GABPA_IPI00299413	2.86344e-06
GABPB1_IPI00031516	0.84585
GABPB1_IPI00219016	0.198381
GAK_IPI00298949	0.998044
GALE_IPI00553131	3.94212e-08
GALK1_IPI00019383	7.02372e-08
GALK2_IPI00873851	3.72095e-09
GALM_IPI00060200	6.37256e-06
GALNS_IPI00029605	0.000111919
GALNT5_IPI00005401	0.00046479
GALT_IPI00013925	0.00628415
GAMT_IPI00334683	2.58754e-07
GAN_IPI00022758	7.53474e-06
GANAB_IPI00383581	0.132889
GAPDH_IPI00788737	1.2683e-07
GAPVD1_IPI00292753	2.87308e-05
GARNL1_IPI00456722	0.994259
GARS_IPI00783097	4.35804e-07
GART_IPI00025273	8.24978e-05
GAS2_IPI00015130	0.966569
GATAD2A_IPI00478128	1.5242e-05
GATAD2B_IPI00103554	1.34409e-05
GATC_IPI00013832	2.74069e-05
GBA_IPI00021807	1.04263e-06
GBAS_IPI00016077	1.95608e-05
GBE1_IPI00296635	7.72134e-07
GBF1_IPI00021954	3.10598e-05
GBL_IPI00657689	3.77932e-06
GBP2_IPI00028565	0.0146821
GC_IPI00742696	0.000182792
GCA_IPI00004524	3.35694e-09
GCAT_IPI00879060	6.97e-06
GCC1_IPI00165138	0.000350729
GCC2_IPI00333197	0.00633546
GCDH_IPI00024317	5.43243e-05
GCLC_IPI00215768	2.26931e-08
GCLM_IPI00010090	4.97581e-07
GCN1L1_IPI000011590	0.00464274
GCOM1_IPI00552141	0.000240062
GCSH_IPI00011604	0.975555
GDAP2_IPI00014952	0.018987
GDI1_IPI00010154	3.35017e-10
GDI2_IPI00031461	7.07209e-09
GEMIN4_IPI00789740	6.78721e-06
GEMIN5_IPI00291783	5.30396e-05
GEMIN6_IPI00103087	0.903643
GFM1_IPI00154473	9.9209e-06
GFM2_IPI00071703	8.87372e-07
GFOD2_IPI00154833	0.00270258
GFPT1_IPI00217952	9.25104e-08
GGA1_IPI00384670	1.98917e-09
GGA2_IPI00296772	2.44897e-06
GGA3_IPI00021174	1.06861e-06
GGCT_IPI00031564	7.02549e-05
GGH_IPI00023728	2.4475e-08
GGNBP2_IPI00016284	2.48441e-06
GGPS1_IPI00032892	1.65073e-07
GIGYF1_IPI00021739	5.02188e-05
GIGYF2_IPI00647635	1.33499e-06
GINS1_IPI00032387	2.68299e-08
GINS2_IPI00007146	6.09682e-06
GINS3_IPI00893172	3.94849e-06
GINS4_IPI00031614	5.74505e-08
GIPC1_IPI00024705	3.67013e-07
GIPC3_IPI00307688	0.249352
GIT1_IPI00795611	2.95411e-07
GIT2_IPI00238218	0.0490248
GLA_IPI00025869	0.000311544
GLB1_IPI00441344	0.000169647
GLMN_IPI00074604	2.72654e-06
GLO1_IPI00220766	1.02289e-06
GLOD4_IPI00007102	5.81831e-14
GLRX_IPI00219025	4.23156e-06
GLRX2_IPI00007045	0.419578
GLRX3_IPI00008552	4.92723e-08
GLRX5_IPI00333763	0.096967
GLS_IPI00289159	0.010312
GLT25D1_IPI00168262	0.00013539
GLT25D2_IPI00872640	5.5667e-07
GLTP_IPI00184363	1.50361e-08
GLTPD1_IPI00455408	1.98612e-06
GLTSCR2_IPI00910443	0.0188522
GLUD1_IPI00016801	7.26301e-05
GLUD2_IPI00027146	3.39903e-07
GLUL_IPI00010130	1.92656e-09
GM2A_IPI00018236	0.711996
GMDS_IPI00030207	1.69793e-06
GMEB1_IPI00008601	0.063066
GMEB2_IPI00159770	0.00018316
GMFB_IPI004129870	0.000725032
GMFG_IPI00028414	2.88518e-06
GMIP_IPI00292376	0.575255
GMNN_IPI00026309	0.9997
GMPPA_IPI00657888	9.48305e-07
GMPPB_IPI00002496	7.00025e-08
GMPR_IPI00304803	0.00486701
GMPR2_IPI00449197	0.000289162
GMPS_IPI00029079	1.73377e-08
GNA13_IPI00290928	1.21025e-05
GNAI2_IPI00465121	0.0181814
GNAI3_IPI00220578	1.68512e-06
GNB1_IPI00026268	4.88891e-05
GNB1L_IPI00107339	0.00275128
GNB2L1_IPI00641950	1.33899e-07
GNE_IPI00896504	4.57441e-06
GNL1_IPI00396387	3.65416e-08
GNL3_IPI003063800	3.92751e-06
GNPDA1_IPI00009305	2.3255e-08
GNPDA2_IPI00550894	5.80368e-05
GNPNAT1_IPI00061525	0.0010683
GNS_IPI00908404	2.53379e-06
GOLGA2_IPI00413895	1
GOLGA3_IPI00305267	0.00986963
GOLGA4_IPI00013272	3.92635e-06
GOLGB1_IPI00796891	0.10048
GOLPH3_IPI00005490	1.1115e-08
GOLPH3L_IPI00514951	1.38352e-06
GOPC_IPI00186721	5.13236e-06
GORASP2_IPI00743931	0.000336958
GOSR1_IPI00029447	0.0350272
GOT1_IPI00219029	3.66973e-05
GOT2_IPI00018206	3.78342e-05
GPATCH1_IPI00550477	5.37962e-05
GPATCH3_IPI00514759	1.43377e-05
GPATCH8_IPI00457284	1.54032e-06
GPBP1L1_IPI00550026	0.000359072
GPD1L_IPI00032959	2.72688e-07
GPHN_IPI00184477	0.000862443
GPI_IPI00910781	5.29983e-09
GPKOW_IPI00024255	1.49567e-07
GPN1_IPI00027035	1.12091e-06
GPN2_IPI00551059	8.02626e-08
GPN3_IPI00856080	0.000162446
GPRIN1_IPI00332155	0.751848
GPS1_IPI00300386	1.23551e-06
GPS2_IPI00012301	2.87273e-06
GPSM1_IPI00479065	1.42938e-06
GPT2_IPI00152432	6.30926e-07
GRAP2_IPI00026928	4.88988e-05
GRB10_IPI00012752	4.85721e-05
GRB2_IPI00021327	3.1738e-06
GRHPR_IPI00550682	4.64186e-08
GRIPAP1_IPI00873904	0.000159362
GRLF1_IPI00334715	0.000112131
GRPEL1_IPI00029557	6.34487e-07
GRPEL2_IPI00549666	0.000183439
GRSF1_IPI00478657	6.73248e-05
GRWD1_IPI00027831	2.45909e-06
GSE1_IPI00215963	8.58876e-06
GSK3A_IPI00292228	0.999998
GSK3B_IPI00216190	1
GSN_IPI00026314	4.69578e-08
GSPT1_IPI00910513	1.0813e-08
GSR_IPI00016862	0.703476
GSS_IPI00010706	3.44027e-06
GSTCD_IPI00478068	7.98415e-07
GSTK1_IPI00440703	3.05587e-07
GSTM3_IPI00246975	0.000864663
GSTO1_IPI00019755	5.28566e-05
GSTP1_IPI002197573	1.9168e-09
GSTT1_IPI00741097	0.000101742
GSTZ1_IPI00874143	2.44529e-09
GTF2A1_IPI00004350	0.99998
GTF2A2_IPI00004353	0.00379285
GTF2B_IPI00022820	1.26932e-07
GTF2E1_IPI00019977	2.7846e-06
GTF2E2_IPI00019981	7.46942e-06
GTF2F1_IPI00017450	4.3634e-05
GTF2F2_IPI00876896	1.10536e-06
GTF2H1_IPI00030380	6.01505e-06
GTF2H2_IPI00426640	0.00937107
GTF2H3_IPI00100791	1.78592e-07
GTF2H4_IPI00016839	0.00956969
GTF2I_IPI00054042	6.50472e-05
GTF3C1_IPI00414482	5.07864e-06
GTF3C2_IPI00878252	6.7803e-06
GTF3C3_IPI00015806	1.30863e-05
GTF3C4_IPI00016725	4.7156e-06
GTF3C5_IPI00879210	6.15816e-07
GTPBP1_IPI00010463	1
GTPBP10_IPI00167638	0.995119
GTPBP2_IPI00151360	5.10288e-05
GTPBP3_IPI00783945	0.000152837
GTSE1_IPI00160901	0.041852
GTSF1_IPI00795267	0.000147765
GUSB_IPI00027745	0.00010628
GYG1_IPI00180386	4.4203e-06
H1FX_IPI00021924	2.4695e-06
H2AFX_IPI00219037	0.000135689
H2AFY_IPI00304171	0.000429215
H2AFZ_IPI00218448	6.22206e-05
H3F3A_IPI00219038	7.07569e-07
H6PD_IPI00607861	1.75514e-07
HADH_IPI00298406	8.62382e-08
HADHA_IPI00031522	1.97179e-05
HADHB_IPI00022793	3.33027e-08
HAGH_IPI00003933	1.81228e-07
HAGHL_IPI00329667	0.0620981
HARS_IPI00021808	2.03756e-07
HAT1_IPI00024719	5.94554e-08
HBA1_IPI00710783	0.736995
HBD_IPI00473011	7.20829e-05
HBE1_IPI00217471	4.21526e-07
HBG1_IPI00744503	0.000113082
HBQ1_IPI00217472	0.000589719
HBS1L_IPI00009070	2.25133e-07
HBZ_IPI00217473	0.000180181
HCFC1_IPI00641743	1.56441e-06
HCG_1745121_IPI00894461	0.000242525
HCG_2004593_IPI00478208	0.000223468
HCG_21078_IPI00398135	8.74786e-06
HCLS1_IPI00026156	8.29327e-06
HDAC1_IPI00013774	3.92906e-07
HDAC10_IPI00012439	3.49081e-06
HDAC2_IPI002896010	2.08149e-08
HDAC3_IPI00217965	0.00126055
HDAC4_IPI00010088	0.000136447
HDAC5_IPI00871583	2.61935e-06
HDAC6_IPI00005711	0.000627344
HDAC7_IPI00909569	0.0213358
HDDC2_IPI00872352	0.00011743
HDDC3_IPI00789618	1.58848e-08
HDGF_IPI00514127	7.13821e-05
HDGF2_IPI00013290	8.44953e-05
HDHD1A_IPI00913889	2.08108e-08
HDHD2_IPI00783874	0.0117248
HDHD3_IPI00009931	6.49058e-06
HDLBP_IPI00022228	2.69995e-13
HEATR2_IPI00242630	3.2109e-07
HEATR3_IPI00100984	1.71591e-08
HEATR5A_IPI00783902	4.07676e-05
HEATR5B_IPI00479069	1.97112e-06
HEATR6_IPI00464999	3.53758e-06
HEATR7A_IPI00889514	6.45514e-06
HEBP1_IPI00148063	0.999865
HEBP2_IPI00644697	0.0804398
HECTD1_IPI00328911	1.32452e-05
HECTD3_IPI00456642	0.0030182
HECW2_IPI00017163	5.37027e-06
HELB_IPI00168877	0.000148441
HELZ_IPI00000897	9.97551e-07
HEMGN_IPI00464963	1.30972e-05
HEPH_IPI00107855	0.0335599
HERC1_IPI00022479	0.000503959
HERC4_IPI00333067	5.84436e-05
HEXA_IPI00027851	1.20818e-05
HEXB_IPI00012585	1.76667e-06
HEXIM1_IPI00007941	0.000829504
HEXIM2_IPI00180465	0.000463274
HGS_IPI00006176	8.4726e-06
HIBADH_IPI00013860	4.52221e-08
HIBCH_IPI00874185	1.70502e-12
HIC2_IPI00376570	0.206898
HIF1AN_IPI00941238	9.91225e-09
HINT1_IPI00239077	0.00509086
HINT2_IPI00000335	5.68722e-06
HIP1_IPI00782965	0.000877994
HIP1R_IPI00024417	9.73124e-09
HIRIP3_IPI00304875	0.00272139
HISPPD1_IPI00908639	2.40542e-06
HISPPD2A_IPI00398511	3.40262e-05
HIST1H1B_IPI00217468	5.31128e-06
HIST1H1C_IPI00217467	3.12925e-06
HIST1H1D_IPI00217466	1.5644e-06
HIST1H2AD_IPI00902514	1.99058e-06
HIST1H4A_IPI00453473	3.56406e-06
HIST2H2BA_IPI00646240	5.35676e-06
HIVEP1_IPI00783879	0.0164397
HK1_IPI00903226	5.30916e-06
HK2_IPI00102864	2.43425e-05
HLCS_IPI00301907	0.00016438
HMBS_IPI00028160	0.0009212
HMG20A_IPI00018924	7.54082e-06
HMG20B_IPI00464951	4.04518e-06
HMGB1_IPI00419258	0.689647
HMGB2_IPI00219097	0.982991
HMGB3_IPI00217477	0.345623
HMGCL_IPI00293564	0.000165779
HMGCS1_IPI00008475	1.29446e-07
HMGN2_IPI00217950	0.0730098
HMHA1_IPI00022471	0.0359812
HMMR_IPI00337772	4.96137e-06
HN1_IPI00384857	0.000102143
HN1L_IPI00909195	3.94458e-06
HNRNPA0_IPI00011913	3.82948e-06
HNRNPA2B1_IPI00874030	0.00129341
HNRNPA3_IPI00419373	1.1088e-06
HNRNPAB_IPI00334587	7.29042e-07
HNRNPC_IPI00477313	4.40113e-06
HNRNPD_IPI00028888	3.22707e-06
HNRNPF_IPI00003881	4.6185e-09
HNRNPH1_IPI00479191	5.96609e-07
HNRNPH2_IPI00026230	2.67138e-07
HNRNPH3_IPI00013877	1.11613e-06
HNRNPK_IPI00216746	1.88174e-07
HNRNPL_IPI00027834	1.44298e-06
HNRNPM_IPI00171903	1.54225e-06
HNRNPR_IPI00644055	1.42842e-05
HNRNPU_IPI00644079	1.62193e-05
HNRNPUL1_IPI00013070	2.97552e-06
HNRNPUL2_IPI00456887	7.48713e-05
HNRPA1L-2_IPI00215965	0.018145
HNRPDL_IPI00011274	8.17257e-08
HNRPLL_IPI00103247	0.00292412
HOMER1_IPI00003566	0.0264315
HOOK1_IPI00026305	1.04842e-05
HOOK2_IPI00002432	2.82895e-05
HOOK3_IPI00031768	7.55359e-05
HP1BP3_IPI00642238	3.00073e-05
HPCAL1_IPI00219344	0.0614084
HPRT1_IPI00873466	8.69221e-05
HPS1_IPI00607579	3.52706e-05
HPS3_IPI00056324	2.0941e-09
HPS6_IPI00015505	5.43143e-05
HRSP12_IPI00005038	1.74974e-05
HS1BP3_IPI00328868	0.000627397
HSCB_IPI00217313	0.380186
HSD17B10_IPI00017726	8.57356e-12
HSD17B11_IPI00329598	0.000138771
HSD17B4_IPI00909582	2.98087e-07
HSD17B8_IPI00021890	0.00308171
HSDL2_IPI00414384	1.5705e-08
HSF1_IPI00024071	1.18898e-06
HSP90AA1_IPI00382470	1.75881e-08
HSP90AA4P_IPI00555957	1.0923e-13
HSP90AB1_IPI00414676	1.51993e-06
HSP90AB4P_IPI00555565	0.00746279
HSP90B1_IPI00027230	0.000182079
HSPA13_IPI00299299	7.63307e-05
HSPA14_IPI00292499	3.32413e-07
HSPA1A_IPI00304925	1.61098e-08
HSPA4_IPI00002966	1.86674e-08
HSPA4L_IPI00828021	0.00017562
HSPA5_IPI00003362	1.09311e-08
HSPA6_IPI00339269	0.00234147
HSPA8_IPI00003865	1.21117e-09
HSPA9_IPI00007765	5.05608e-09
HSPB1_IPI00025512	4.25207e-07
HSPB11_IPI00098827	4.23319e-06
HSPBP1_IPI00100748	1.2818e-06
HSPC152_IPI00009010	0.0715612
HSPD1_IPI00784154	3.81054e-07
HSPE1_IPI00220362	7.54555e-05
HSPG2_IPI00024284	3.1667e-05
HSPH1_IPI00514983	0.00735903
HTATIP2_IPI00847689	9.20635e-10
HTATSF1_IPI00013788	0.00191018
HTRA2_IPI00001663	0.000236809
HTT_IPI00002335	2.29791e-06
HUS1_IPI00004712	0.455617
HUWE1_IPI00179298	1.53418e-05
HYOU1_IPI00000877	3.54045e-12
HYPK_IPI00335001	0.997216
IARS_IPI00644127	0.00743236
IARS2_IPI00017283	0.00215144
ICA1_IPI00900288	1.33225e-05
ICAM1_IPI00008494	6.87542e-05
ID1_IPI00012718	0.883332
IDE_IPI00220373	0.223698
IDH1_IPI00027223	1.48613e-05
IDH2_IPI00011107	3.70611e-06
IDH3A_IPI00030702	2.17477e-06
IDH3B_IPI00304417	1.03857e-06
IDH3G_IPI00220150	3.44575e-06
IDI1_IPI00220014	0.0751819
IFI30_IPI00007853	0.253536
IFI35_IPI00218475	1.83687e-06
IFT122_IPI00307430	3.05828e-07
IFT74_IPI00018090	1.85341e-06
IGBP1_IPI00019148	3.50324e-08
IGF2BP1_IPI00008557	1.76198e-05
IGF2BP2_IPI00179713	7.91167e-06
IGF2BP3_IPI00658000	6.55984e-06
IGF2R_IPI00903213	3.91691e-05
IK_IPI00883647	4.57438e-06
IKBKAP_IPI00293735	0.000418872
IKBKB_IPI00024709	0.896688
IKBKG_IPI00641117	7.83485e-05
IKZF1_IPI00013232	0.00169775
ILF2_IPI00872107	0.00275867
ILF3_IPI00418313	9.29348e-06
ILK_IPI00013219	0.000138926
ILKAP_IPI00006164	2.98818e-06
IMPA1_IPI00020906	0.00168231
IMPACT_IPI00020451	0.0465211
IMPDH1_IPI00375527	1.38286e-07
IMPDH2_IPI00291510	6.1965e-07
INA_IPI00001453	0.00155713
INF2_IPI00878985	1.02315e-06
INPP1_IPI00027139	0.00949042
INPP4A_IPI00641812	0.000322404
INPP5B_IPI00478376	6.29568e-06
INPP5F_IPI00480159	0.0116081
INPPL1_IPI00016932	2.31736e-05
INTS1_IPI00740961	6.19833e-06
INTS10_IPI00550272	8.49981e-06
INTS12_IPI00060379	0.00255274
INTS3_IPI00792312	4.24007e-05
INTS4_IPI00446765	1.34554e-06
INTS5_IPI00304676	9.52347e-06
INTS7_IPI00743871	4.85481e-05
INTS8_IPI00375653	1.0652e-06
INTS9_IPI00290514	2.70615e-07
IPI00070448.1_IPI00070448	0.000209846
IPI00102316.3_IPI00102316	0.000538026
IPO11_IPI00913938	4.60522e-05
IPO13_IPI00005651	0.00750842
IPO4_IPI00398009	0.348249
IPO5_IPI00793443	0.00129789
IPO7_IPI00007402	0.0032537
IPO8_IPI00007401	0.02916
IPO9_IPI00185146	0.998206
IQGAP1_IPI00009342	2.22383e-06
IQGAP2_IPI00299048	2.03478e-06
IQSEC1_IPI00797572	6.78053e-06
IQSEC2_IPI00872831	1.56729e-06
IQWD1_IPI00164246	5.40735e-06
IRAK1_IPI00293652	1
IRAK4_IPI00007641	1
IREB2_IPI00008726	4.98958e-05
IRF2BP1_IPI00645608	1.08736e-05
IRF2BP2_IPI00376199	0.106198
IRF3_IPI00291901	0.000382089
ISCA1_IPI00329615	0.073552
ISCA2_IPI00376195	4.47308e-05
ISCU_IPI00022240	0.987075
ISG15_IPI00375631	6.47501e-09
ISOC1_IPI00304082	9.42332e-07
ISOC2_IPI00003031	3.21446e-06
ISY1_IPI00744858	0.000790443
ISYNA1_IPI00549569	8.32e-05
ITCH_IPI00061780	0.100858
ITFG2_IPI00299911	9.45333e-07
ITGB1_IPI00217561	0.294851
ITIH2_IPI00305461	0.000139895
ITIH4_IPI00294193	0.732615
ITPA_IPI00018783	9.77242e-10
ITPK1_IPI00100329	3.07945e-06
ITPKA_IPI00012538	0.00480967
ITSN1_IPI00304740	0.0103269
ITSN2_IPI00414027	3.82985e-05
IVNS1ABP_IPI00014319	2.91913e-06
IWS1_IPI00296432	3.74495e-05
JARID1C_IPI00013185	1.39771e-06
JMJD1B_IPI00298935	1.45108e-07
JMJD1C_IPI00384202	0.000722159
JMJD2B_IPI00013205	3.77957e-06
JMJD4_IPI00011132	1.42137e-06
JMJD5_IPI00296340	3.66965e-07
JMJD6_IPI00604598	2.48677e-06
JTV1_IPI00011916	0.0201847
KARS_IPI00307092	5.94107e-05
KATNA1_IPI00013075	8.87899e-07
KATNAL1_IPI00789455	0.934108
KATNB1_IPI00746256	0.00053768
KBTBD2_IPI00293363	1.51184e-06
KBTBD8_IPI00168944	3.34276e-06
KCMF1_IPI00306661	3.58369e-07
KCNAB2_IPI00442307	5.43594e-08
KCTD10_IPI00011209	1.86365e-07
KCTD15_IPI00234793	0.00159614
KCTD3_IPI00410103	5.78326e-05
KCTD5_IPI00004506	0.0012987
KCTD9_IPI00014825	8.07904e-08
KDELC1_IPI00005270	8.45537e-05
KDELC2_IPI00143921	1.05072e-05
KEAP1_IPI00106502	8.62102e-06
KELCHL_IPI00156791	7.84376e-06
KHDRBS1_IPI00008575	1.81953e-07
KHSRP_IPI00479786	6.79855e-05
KIAA0174_IPI00386516	1.72174e-08
KIAA0196_IPI00748472	7.97319e-06
KIAA0323_IPI00829596	0.0169304
KIAA0368_IPI00157790	0.00088336
KIAA0406_IPI00011702	5.84555e-06
KIAA0415_IPI00465123	1.07614e-05
KIAA0427_IPI00902575	3.31269e-09
KIAA0430_IPI00792904	0.0080272
KIAA0513_IPI00028516	1.0554e-05
KIAA0528_IPI00783895	0.0120037
KIAA0564_IPI00900366	0.00036524
KIAA0652_IPI00006080	0.0245918
KIAA0664_IPI00024425	8.45877e-09
KIAA0776_IPI00844000	2.99759e-06
KIAA0841_IPI00014220	4.25203e-06
KIAA0859_IPI00514340	3.47719e-08
KIAA0892_IPI00000656	0.000282865
KIAA0907_IPI00401900	3.36026e-05
KIAA0999_IPI00657720	0.807948
KIAA1012_IPI00007253	1.23729e-07
KIAA1033_IPI00298991	1.09172e-05
KIAA1109_IPI00852643	1.16579e-05
KIAA1143_IPI00410618	0.910388
KIAA1191_IPI00551053	0.00229538
KIAA1219_IPI00409601	2.11253e-06
KIAA1279_IPI00477355	4.45341e-07
KIAA1303_IPI00166044	4.91349e-06
KIAA1429_IPI00036742	7.37767e-06
KIAA1468_IPI00023330	7.19534e-05
KIAA1522_IPI00001632	0.999865
KIAA1524_IPI00154283	2.27612e-08
KIAA1598_IPI00448751	9.87909e-05
KIAA1609_IPI00412243	4.75094e-06
KIAA1618_IPI00642126	9.10418e-07
KIAA1632_IPI00400765	5.27515e-07
[truncated: 2,506 more rows]

## Sheet: PosteriorProbabiltiesDat5sig
	x
37500_IPI00871851	9.83729e-06
38596_IPI00383573	2.01066e-06
38961_IPI00872486	5.16377e-06
39326_IPI00033025	3.95957e-08
39692_IPI00549434	7.44926e-06
40057_IPI00784614	4.65419e-07
40787_IPI00019376	2.12283e-06
42 KDA PROTEIN._IPI00328587	1.21974e-06
42248_IPI00030877	1.10739e-05
A2LD1_IPI00900332	1.62579e-05
A8MSH2_HUMAN_IPI00472718	1.43609e-23
AACS_IPI00217272	6.9038e-09
AAK1_IPI00916402	0.001102
AAMP_IPI00014481	0.968747
AARS_IPI00910701	2.37721e-07
AARS2_IPI00394788	3.93872e-05
AARSD1_IPI00748490	1.95875e-08
AASDH_IPI00419992	2.46363e-05
AASDHPPT_IPI00250297	4.79638e-08
ABCC1_IPI00719178	9.63352e-07
ABCC4_IPI00006675	6.83298e-07
ABCE1_IPI00303207	1.39005e-05
ABCF1_IPI00873899	4.09853e-06
ABCF2_IPI00068506	7.64009e-07
ABCF3_IPI00465160	2.50244e-09
ABHD10_IPI00020075	1.16672e-12
ABHD11_IPI00171692	0.00017554
ABHD14B_IPI00063827	1.1025e-05
ABI1_IPI00480028	8.49298e-09
ABL1_IPI00221171	4.98932e-07
ABL2_IPI00329488	6.38435e-05
ABT1_IPI00002938	1.98477e-08
ACAA1_IPI00012828	5.31505e-06
ACAA2_IPI00873829	4.06725e-07
ACACA_IPI00396015	1.22036e-05
ACAD10_IPI00914926	0.0137733
ACAD8_IPI00747159	1.77751e-06
ACAD9_IPI00152981	8.20468e-05
ACADM_IPI00513827	1.9625e-05
ACADS_IPI00027701	1.12765e-05
ACADSB_IPI00024623	1.9338e-07
ACADVL_IPI00028031	6.41452e-06
ACAP2_IPI00014264	1.6027e-05
ACAT1_IPI00030363	4.05765e-06
ACAT2_IPI00291419	2.15849e-06
ACBD3_IPI00009315	2.79251e-09
ACBD6_IPI00031680	3.71792e-06
ACCS_IPI00411817	1.60387e-05
ACIN1_IPI00007334	3.43336e-08
ACLY_IPI00394838	6.4279e-09
ACN9_IPI00743454	5.2406e-05
ACO1_IPI00008485	3.67795e-05
ACO2_IPI00790739	2.07486e-07
ACOT7_IPI00010415	1.36753e-07
ACOT8_IPI00298202	7.4922e-06
ACOT9_IPI00646015	4.84321e-09
ACOX1_IPI00296907	6.024e-10
ACP1_IPI00219861	2.34283e-06
ACP2_IPI00003807	7.26612e-05
ACSF2_IPI00909579	1.04205e-05
ACSF3_IPI00166395	2.00071e-06
ACSL1_IPI00012728	3.50464e-05
ACSL3_IPI00031397	0.00195943
ACSL4_IPI00029737	4.70726e-06
ACSM3_IPI00297635	3.32204e-06
ACSS2_IPI00549564	2.01535e-10
ACTB_IPI00894498	2.21167e-07
ACTL6A_IPI00003627	7.78241e-07
ACTL8_IPI00329820	1.0055e-05
ACTN1_IPI00759776	5.71398e-06
ACTN4_IPI00013808	3.05847e-06
ACTR10_IPI00302690	3.94421e-08
ACTR1A_IPI00029468	1.03108e-05
ACTR2_IPI00470573	8.32773e-06
ACTR3_IPI00028091	5.24093e-06
ACTR6_IPI00171779	0.066723
ACY1_IPI00009268	5.68187e-08
ACYP1_IPI00221117	7.46179e-07
ADA_IPI00872639	6.72685e-07
ADAL_IPI00783550	3.21303e-07
ADAT2_IPI00217631	3.68651e-05
ADAT3_IPI00061802	0.00424538
ADD1_IPI00220158	3.57571e-05
ADD2_IPI00019904	1.79862e-05
ADD3_IPI00004408	0.000133459
ADFP_IPI00293307	1.39106e-06
ADH5_IPI00746777	3.26225e-07
ADI1_IPI00651738	0.00424741
ADK_IPI00290279	0.0047146
ADNP_IPI00022215	1.97508e-07
ADO_IPI00045939	3.77064e-06
ADPRH_IPI00009258	1.85945e-06
ADPRHL2_IPI00015865	1.22527e-06
ADRBK1_IPI00012497	2.27364e-06
ADRM1_IPI00033030	6.37476e-08
ADSL_IPI00026904	3.98526e-06
ADSS_IPI00026833	9.49582e-07
ADSSL1_IPI00170914	0.320046
AES_IPI00395596	5.16025e-06
AFTPH_IPI00554740	3.75544e-07
AGA_IPI00026259	4.85347e-07
AGFG1_IPI00903328	4.74197e-06
AGFG2_IPI00418238	0.938303
AGL_IPI00328318	1.75066e-05
AGXT2L2_IPI00216928	0.00549738
AHCY_IPI00012007	9.34956e-07
AHCYL1_IPI00182938	1.62197e-06
AHCYL2_IPI00101645	8.1762e-07
AHNAK_IPI00021812	1.08424e-06
AHSA1_IPI00030706	2.11666e-08
AIDA_IPI00303602	8.38472e-07
AIF1_IPI00795705	0.0139638
AIFM1_IPI00000690	7.24383e-25
AIP_IPI00010460	1.26615e-08
AK1_IPI00640817	4.98858e-07
AK2_IPI00215901	2.21892e-08
AK3_IPI00465256	1.75491e-06
AK3L1_IPI00016568	3.62293e-07
AKAP8_IPI00014474	1.4623e-06
AKAP8L_IPI00297455	0.00159394
AKAP9_IPI00220628	0.899988
AKR1A1_IPI00220271	4.95017e-10
AKR1B1_IPI00413641	6.57592e-07
AKR1C1_IPI00029733	5.91915e-05
AKR1C3_IPI00291483	1.08944e-08
AKR7A2_IPI00305978	2.68543e-08
AKT1_IPI00012866	5.5154e-06
AKT1S1_IPI00306195	4.98065e-07
AKT2_IPI00012870	0.992011
ALAD_IPI00442121	1.44499e-07
ALDH16A1_IPI00217920	2.26512e-06
ALDH18A1_IPI00008982	3.65163e-07
ALDH1A1_IPI00218914	4.48988e-07
ALDH1A2_IPI00216805	2.52111e-06
ALDH1B1_IPI00103467	8.61698e-08
ALDH1L2_IPI00298308	0.00161762
ALDH2_IPI00006663	3.23106e-08
ALDH4A1_IPI00217871	4.50025e-07
ALDH5A1_IPI00336008	1.4112e-07
ALDH6A1_IPI00024990	5.29967e-07
ALDH9A1_IPI00479877	5.98254e-06
ALDOA_IPI00796333	2.82966e-06
ALDOC_IPI00418262	3.89014e-06
ALKBH3_IPI00076597	1.31997e-07
ALKBH4_IPI00033770	3.00782e-06
AMDHD2_IPI00103028	0.00110224
AMMECR1_IPI00022258	1.24866e-07
AMPD2_IPI00007722	7.6441e-06
AMPD3_IPI00411384	4.2494e-07
AMZ2_IPI00010239	1.50999e-05
ANAPC1_IPI00033907	5.44961e-06
ANAPC10_IPI00007088	0.0171501
ANAPC2_IPI00002549	5.39138e-06
ANAPC4_IPI00002551	7.47128e-07
ANAPC5_IPI00008247	2.62008e-07
ANAPC7_IPI00008248	5.30442e-06
ANK1_IPI00748895	4.03918e-06
ANK3_IPI00472779	0.00264162
ANKFY1_IPI00159899	5.37149e-07
ANKHD1-EIF4EBP3_IPI00217442	3.68761e-05
ANKMY2_IPI00470422	8.3146e-09
ANKRD13A_IPI00217831	1.62141e-06
ANKRD16_IPI00418468	0.00152332
ANKRD17_IPI00784020	3.58791e-05
ANKRD27_IPI00102377	6.75621e-05
ANKRD28_IPI00477505	1.99822e-06
ANKRD50_IPI00221285	0.0196001
ANKRD52_IPI00398957	0.0094976
ANKRD54_IPI00025746	0.000144817
ANKS1A_IPI00395663	3.8475e-08
ANKZF1_IPI00335437	5.76375e-05
ANLN_IPI00743594	2.87735e-07
ANP32A_IPI00025849	1.21144e-07
ANP32B_IPI00007423	1.4856e-06
ANP32E_IPI00165393	1.41285e-07
ANTXR2_IPI00375552	1.01538e-09
ANXA1_IPI00218918	1.56757e-13
ANXA11_IPI00414320	0.999753
ANXA2_IPI00418169	0.129004
ANXA3_IPI00024095	1.07469e-08
ANXA4_IPI00793199	0.999484
ANXA5_IPI003298012	2.92973e-09
ANXA6_IPI00221226	0.999995
ANXA7_IPI00002460	2.58729e-11
AOF1_IPI00784464	0.0489989
AP1B1_IPI00328257	2.7094e-06
AP1G1_IPI00643591	6.4114e-08
AP1GBP1_IPI00444646	3.30477e-06
AP1M1_IPI00910088	1.18711e-06
AP1S1_IPI00152898	0.0412458
AP1S2_IPI00009244	0.000958473
AP2A1_IPI00304577	3.69111e-06
AP2A2_IPI00016621	7.77526e-06
AP2B1_IPI00784366	1.0135e-06
AP2M1_IPI00909772	8.06326e-07
AP2S1_IPI00219840	3.9718e-05
AP3B1_IPI00021129	4.34068e-05
AP3D1_IPI00719680	2.42465e-05
AP3M1_IPI00032459	0.0388993
AP3S1_IPI00014624	1.06209e-06
AP3S2_IPI00449132	9.02434e-06
AP4E1_IPI00010213	9.91305e-07
APAF1_IPI00023630	5.90438e-06
APEH_IPI00337741	5.50489e-07
APEX1_IPI00215911	8.29857e-07
API5_IPI00855856	7.7267e-11
APIP_IPI00911064	2.30604e-06
APOA1BP_IPI00168479	3.71548e-07
APOB_IPI00022229	4.48478e-08
APOB48R_IPI00399183	2.78708e-07
APOBEC3G_IPI00396656	7.01138e-09
APOL2_IPI00220007	0.000133079
APPL1_IPI00015836	4.4168e-05
APPL2_IPI00172513	2.26126e-08
APRT_IPI00218693	3.90529e-06
AQR_IPI00297572	3.7953e-06
ARAF_IPI00020578	8.29833e-07
ARAP1_IPI00828080	1.14682e-06
ARCN1_IPI00298520	1.60495e-09
ARD1A_IPI00013184	9.44944e-07
ARD1B_IPI00455623	0.000172517
ARF3_IPI00215917	4.31561e-05
ARF4_IPI00215918	3.25983e-06
ARF5_IPI00215919	5.70254e-06
ARF6_IPI00215920	1.69573e-06
ARFGAP2_IPI00297322	5.62738e-06
ARFGAP3_IPI00299263	3.01726e-07
ARFGEF1_IPI00002188	7.08443e-06
ARFGEF2_IPI00002186	6.48433e-07
ARFIP1_IPI00021258	3.15782e-05
ARFIP2_IPI00910034	0.610711
ARG2_IPI00020332	6.00442e-08
ARGLU1_IPI00478834	3.37787e-12
ARHGAP1_IPI00020567	1.36769e-09
ARHGAP12_IPI00328279	1.01917e-05
ARHGAP17_IPI00064767	4.34388e-07
ARHGAP18_IPI00296353	5.15721e-10
ARHGAP25_IPI00479720	0.593075
ARHGAP4_IPI00328842	4.69964e-07
ARHGAP5_IPI00646885	0.000391905
ARHGAP6_IPI00011219	2.1943e-06
ARHGDIA_IPI00794402	9.52897e-09
ARHGDIB_IPI00003817	3.08074e-07
ARHGEF1_IPI00433169	0.000352159
ARHGEF12_IPI00022164	0.246944
ARHGEF18_IPI00179437	0.00457786
ARHGEF2_IPI00472160	1.82338e-06
ARHGEF6_IPI00843979	5.0372e-08
ARHGEF7_IPI00449909	4.94637e-06
ARID1A_IPI00643722	3.40376e-08
ARID1B_IPI00396577	2.4601e-07
ARID3A_IPI00018500	1.29667e-07
ARID4B_IPI00328828	7.1183e-06
ARIH1_IPI00294943	2.02848e-05
ARIH2_IPI00007304	1.5336e-07
ARL1_IPI00219518	1.36205e-06
ARL2_IPI00908403	8.36444e-07
ARL2BP_IPI00015866	2.46073e-06
ARL3_IPI00003327	0.00049564
ARL5A_IPI00412787	0.138161
ARL5B_IPI00102036	1.59115e-05
ARL6IP4_IPI00796038	3.51631e-07
ARL8B_IPI00018871	7.91683e-09
ARMC1_IPI00018260	9.33514e-07
ARMC6_IPI00020196	7.18037e-11
ARMC8_IPI00795553	4.34584e-09
ARMCX3_IPI00009906	4.68666e-06
ARMET_IPI00328748	4.99195e-13
ARNT_IPI00184523	1.75025e-06
ARPC1A_IPI00333068	2.18595e-07
ARPC1B_IPI00005160	0.000130843
ARPC2_IPI00005161	4.25047e-06
ARPC3_IPI00005162	1.45921e-05
ARPC4_IPI00554811	5.80752e-06
ARPC5_IPI000072800	1.23504e-05
ARPC5L_IPI00414554	7.61567e-07
ARPP-19_IPI00792984	8.04464e-09
ARRB1_IPI00293857	1.42098e-07
ARRDC1_IPI00166858	0.999918
ARS2_IPI00375144	1.97433e-06
ARSA_IPI003296850	1.85212e-06
ARSB_IPI00306576	3.79012e-07
ASAH1_IPI00418446	8.59204e-08
ASAP1_IPI00873747	2.85336e-05
ASAP3_IPI00152667	1.84617e-06
ASF1A_IPI00292168	5.79735e-06
ASF1B_IPI00041127	1.55201e-07
ASH2L_IPI00328658	2.96772e-08
ASL_IPI00872103	2.63567e-06
ASMTL_IPI00479385	1.08472e-07
ASNA1_IPI00013466	6.05897e-05
ASNS_IPI00554777	3.87097e-07
ASPSCR1_IPI00065276	1.21898e-06
ASRGL1_IPI00555734	3.32006e-06
ASS1_IPI00020632	1.49757e-07
Ataxin-10_IPI00913912	1.12728e-08
ATE1_IPI00029472	4.78747e-07
ATF1_IPI00002501	7.51785e-08
ATF7IP_IPI00795654	3.79119e-06
ATG12_IPI00005881	2.37388e-06
ATG16L1_IPI00790974	5.40037e-06
ATG2A_IPI00878288	0.00285506
ATG2B_IPI00152990	0.000407906
ATG3_IPI00022254	6.54065e-05
ATG4B_IPI00787501	7.85132e-05
ATG5_IPI00006800	2.19841e-06
ATG7_IPI00007404	1.29523e-08
ATHL1_IPI00917437	0.00107482
ATIC_IPI00289499	7.24703e-07
ATN1_IPI00005502	3.36801e-05
ATOX1_IPI00010863	0.000911644
ATP1A1_IPI00006482	5.44968e-05
ATP1B3_IPI00008167	9.64356e-06
ATP2B4_IPI00012490	2.41822e-05
ATP5A1_IPI00440493	1.04414e-30
ATP5B_IPI00303476	6.72668e-15
ATP5C1_IPI00478410	5.01935e-19
ATP5E_IPI00215878	1.38016e-12
ATP6V0D1_IPI00034159	3.42528e-07
ATP6V1A_IPI00007682	5.13278e-06
ATP6V1B2_IPI00007812	4.64752e-06
ATP6V1C1_IPI00007814	1.46291e-05
ATP6V1D_IPI00001568	5.66082e-06
ATP6V1E1_IPI00003856	1.12964e-06
ATP6V1F_IPI00004488	1.33881e-06
ATP6V1G1_IPI00025285	1.4982e-05
ATP6V1H_IPI00296191	1.01952e-06
ATPAF1_IPI00302673	1.94391e-05
ATPBD3_IPI00062882	8.53518e-05
ATPIF1_IPI00553153	5.57495e-09
ATR_IPI00412298	2.34605e-05
ATXN2_IPI00180154	0.000219407
ATXN2L_IPI00456363	6.09949e-05
ATXN3_IPI00005495	6.31084e-07
AURKA_IPI00298940	1.14083e-05
AVL9_IPI00397348	3.72003e-06
AZI1_IPI00298883	2.36851e-08
B2M_IPI00796379	0.00122993
BACH1_IPI00024235	5.97855e-08
BAG1_IPI003005310	1.03131e-05
BAG2_IPI00000643	2.65601e-06
BAG3_IPI00641582	1.9471e-07
BAG4_IPI00030695	9.45831e-05
BAG5_IPI00556027	4.14369e-05
BAIAP2_IPI00299088	4.70265e-06
BAIAP2L1_IPI00179326	0.000802024
BANF1_IPI00026087	1.33044e-09
BAP1_IPI00465087	2.65532e-05
BAT1_IPI00641829	2.04071e-07
BAT2_IPI00894143	1.37497e-11
BAT2D1_IPI00083708	1.99374e-07
BAT3_IPI00645431	2.17966e-05
BAX_IPI00444945	7.39003e-07
BCAP31_IPI00642984	0
BCAR1_IPI00645994	6.98845e-05
BCAS3_IPI00332097	0.0670036
BCAT1_IPI00382412	6.09072e-07
BCAT2_IPI00788925	7.19638e-05
BCCIP_IPI00002203	1.8073e-06
BCKDHA_IPI00444329	5.71033e-05
BCKDHB_IPI00011276	2.07759e-06
BCL10_IPI00022477	1.03389e-05
BCL2L1_IPI00019983	0.000310696
BCL7A_IPI00025786	2.26761e-10
BCL9L_IPI00328798	1.94243e-06
BCLAF1_IPI00006079	5.34115e-08
BDH2_IPI00607799	4.04641e-07
BECN1_IPI00748342	2.56496e-06
BGLAP_IPI00514336	5.47177e-06
BICD2_IPI00337667	1.14085e-09
BID_IPI00871585	8.36023e-08
BIRC2_IPI00013418	1.53424e-07
BIRC6_IPI00299635	1.11457e-07
BLMH_IPI00873294	6.96588e-08
BLOC1S1_IPI00020319	1.22956e-05
BLOC1S2_IPI00411983	3.12293e-05
BLOC1S3_IPI00397721	1.1051e-05
BLVRA_IPI00294158	1.29556e-07
BLVRB_IPI00219910	2.8137e-08
BMP2K_IPI00337426	8.06579e-06
BOLA2_IPI00301434	6.92948e-06
BOLA3_IPI00412229	0.0001769
BOP1_IPI00028955	0.000163133
BPGM_IPI00215979	7.81992e-07
BPHL_IPI00384428	0.00298337
BPNT1_IPI00410215	1.06105e-06
BPTF_IPI00785110	2.80083e-05
BRAF_IPI00303797	1.13003e-05
BRAP_IPI00792737	3.79254e-08
BRCC3_IPI00218992	2.25348e-06
BRD4_IPI00440727	0.00588886
BRD8_IPI00019226	4.94734e-06
BRE_IPI00149276	2.9885e-07
BSDC1_IPI00018026	0.016856
BSG_IPI00218019	1.50193e-11
BTAF1_IPI00024802	3.48593e-05
BTBD1_IPI00033866	3.18619e-05
BTF3_IPI00221035	1.62068e-12
BTF3L4_IPI00412792	7.35648e-10
BTK_IPI00029132	0.999997
BUB1_IPI00783305	1.80345e-05
BUB1B_IPI00141933	1.316e-08
BUB3_IPI00013468	3.14655e-06
BUD31_IPI00013180	2.42869e-07
BYSL_IPI00328987	1.17356e-06
BZW1_IPI00916503	5.22101e-09
BZW2_IPI00022305	1.61359e-06
C10ORF119_IPI00478758	9.45888e-08
C10ORF4_IPI00429178	1.96033e-08
C10ORF54_IPI00872222	3.32354e-08
C10ORF97_IPI00549993	7.69973e-07
C11ORF2_IPI00001710	1.6161e-07
C11ORF31_IPI00218054	0.000142507
C11ORF46_IPI00167549	1.29074e-07
C11ORF54_IPI00072044	8.27456e-06
C11ORF58_IPI00003419	8.04037e-07
C11ORF67_IPI00100775	1.08657e-06
C11ORF68_IPI00914048	2.22629e-05
C11ORF73_IPI00410091	2.53556e-06
C12ORF11_IPI00550986	5.90768e-07
C12ORF29_IPI00795287	1.19326e-06
C12ORF30_IPI00025890	1.00492e-07
C12ORF43_IPI00100930	8.49162e-16
C12ORF44_IPI00305296	1.75792e-08
C12ORF45_IPI00166861	8.06829e-09
C12ORF57_IPI00016925	0.000638193
C13ORF3_IPI00333014	2.29059e-07
C14ORF126_IPI00062050	5.35185e-08
C14ORF129_IPI00009374	4.34952e-05
C14ORF133_IPI00004958	2.99746e-06
C14ORF149_IPI00386591	5.21219e-05
C14ORF156_IPI00009922	1.35586e-06
C14ORF166_IPI00792100	9.38873e-07
C14ORF4_IPI00019205	2.13813e-05
C14ORF94_IPI00302658	7.73142e-07
C15ORF23_IPI00294680	3.81693e-06
C15ORF40_IPI00783753	1.48237e-07
C15ORF44_IPI00306017	3.64781e-07
C15ORF58_IPI00418644	5.54679e-06
C16ORF13_IPI00745105	1.32015e-07
C16ORF62_IPI00465238	9.79648e-07
C16ORF80_IPI00001655	1.13188e-06
C16ORF84_IPI00418412	3.87788e-06
C17ORF37_IPI00031616	0.0172978
C17ORF56_IPI00043327	0.99999
C17ORF70_IPI00783034	7.76625e-06
C17ORF71_IPI00867503	0.000519799
C17ORF75_IPI00029473	5.114e-06
C17ORF89_IPI00807537	2.6533e-05
C18ORF24_IPI00059912	0.937888
C18ORF25_IPI00059687	3.47347e-08
C18ORF8_IPI00149964	9.44232e-07
C19ORF10_IPI00056357	2.20368e-06
C19ORF25_IPI00298662	4.05679e-38
C19ORF43_IPI00031526	1.07111e-07
C19ORF53_IPI00022317	1.77716e-07
C19ORF62_IPI00791060	3.9528e-07
C1ORF107_IPI00004290	8.76372e-08
C1ORF116_IPI00028392	0.000204835
C1ORF123_IPI00016605	7.77268e-07
C1ORF128_IPI00015351	0.00011841
C1ORF144_IPI00470594	3.16481e-07
C1ORF163_IPI00303753	0.000438043
C1ORF198_IPI00013912	1.61035e-07
C1ORF25_IPI00334914	1.2671e-05
C1ORF38_IPI00514477	2.14729e-05
C1ORF50_IPI00012198	1.37354e-05
C1ORF52_IPI00291401	6.06057e-09
C1ORF55_IPI00167998	1.36295e-06
C1ORF57_IPI00514501	8.84877e-06
C1ORF58_IPI00065500	4.65379e-09
C1ORF69_IPI00145260	7.70646e-07
C1ORF93_IPI00383997	0.000208686
C20ORF11_IPI00016634	3.49302e-07
C20ORF43_IPI00218962	5.23141e-07
C20ORF7_IPI00106573	2.00782e-05
C20ORF72_IPI00001287	0.000344804
C21ORF33_IPI00024913	1.20991e-09
C21ORF45_IPI00021095	2.33507e-07
C21ORF70_IPI00027898	9.8522e-06
C22ORF25_IPI00879566	6.88157e-07
C22ORF28_IPI00550689	4.15809e-06
C2ORF29_IPI00014194	6.58171e-05
C2ORF44_IPI00018786	0.00158528
C2ORF56_IPI00412670	0.000596358
C2ORF69_IPI00167546	2.11235e-05
C2ORF79_IPI00430803	1.15963e-05
C3ORF10_IPI00816044	1.28128e-06
C3ORF19_IPI001870032	3.56352e-08
C3ORF37_IPI00024618	1.74463e-06
C3ORF60_IPI00399053	1.73614e-06
C3ORF64_IPI00396231	2.32053e-05
C3ORF75_IPI00107155	2.30508e-08
C4ORF14_IPI00385928	0.000927261
C4ORF15_IPI00029372	1.20142e-11
C4ORF27_IPI00016532	0.00081217
C4ORF33_IPI00166127	9.83091e-06
C4ORF41_IPI00396048	9.84207e-06
C4ORF43_IPI00019962	0.000168195
C5ORF22_IPI00019966	9.49252e-05
C5ORF33_IPI00845432	3.68565e-07
C5ORF44_IPI00848035	7.90391e-07
C5ORF51_IPI00374272	7.47106e-08
C6ORF106_IPI00013269	0.0121565
C6ORF108_IPI00007926	3.10585e-07
C6ORF125_IPI00031617	0.0264933
C6ORF130_IPI00184871	1.25106e-06
C6ORF211_IPI00002270	1.63661e-08
C6ORF66_IPI00023064	1.26894e-05
C7ORF20_IPI00419575	6.19801e-06
C7ORF27_IPI00658145	1.37317e-05
C7ORF28A_IPI00477526	1.47149e-06
C7ORF28A_IPI00787649	7.00229e-06
C8ORF30A_IPI00009335	5.92006e-06
C8ORF33_IPI00867735	0.000304111
C8ORF41_IPI00306207	2.31597e-07
C8ORF76_IPI00064351	5.9964e-05
C8ORF82_IPI00166638	1.20819e-05
C9ORF142_IPI00030968	6.27966e-06
C9ORF167_IPI00015101	2.28298e-05
C9ORF41_IPI00175028	2.177e-07
C9ORF6_IPI00016408	0.00046403
C9ORF64_IPI00170972	1.73783e-08
C9ORF78_IPI00550191	8.18987e-11
C9ORF86_IPI00827967	0.0003424
CA1_IPI00215983	4.06499e-07
CA13_IPI00394767	3.45482e-07
CA8_IPI00219669	2.30735e-07
CAB39_IPI00032561	1.80217e-06
CABC1_IPI00176469	0.00448848
CACYBP_IPI00395627	1.2005e-07
CAD_IPI00301263	8.96539e-06
CALB1_IPI00220361	8.9026e-08
CALCOCO1_IPI00011232	0.000137115
CALCOCO2_IPI00910883	7.59598e-07
CALR_IPI00020599	1.1017e-07
CALU_IPI00789155	2.39573e-14
CAMKK1_IPI00792960	3.2514e-06
CAMKK2_IPI00290239	8.09171e-07
CAMSAP1_IPI00884928	0.00272456
CAND1_IPI00100160	2.39832e-05
CAND2_IPI00374208	2.00453e-07
CANX_IPI00020984	4.90105e-08
CAP1_IPI00008274	2.22115e-09
CAPG_IPI00027341	2.28722e-08
CAPN1_IPI00011285	8.15745e-06
CAPN2_IPI00872686	8.25534e-07
CAPN7_IPI00003765	5.83509e-07
CAPNS1_IPI00025084	1.118e-05
CAPZA1_IPI00005969	1.0513e-06
CAPZA2_IPI00026182	5.01351e-05
CAPZB_IPI00218782	3.04902e-07
CARD9_IPI00641496	0.000117685
CARHSP1_IPI00304409	0.000119719
CARKD_IPI00873027	2.60497e-07
CARM1_IPI00639957	2.1457e-06
CARS_IPI00027443	2.44663e-07
CARS2_IPI00336016	1.18368e-06
CASC3_IPI00289491	1.97781e-42
CASC5_IPI00220694	3.51127e-07
CASP10_IPI00868860	1.98998e-07
CASP2_IPI00291570	5.09277e-06
CASP3_IPI00292140	2.87744e-07
CASP6_IPI00023876	1.24442e-06
CASP8_IPI00220726	3.9334e-08
CASP9_IPI00748304	1.32378e-05
CAST_IPI00761160	4.15114e-08
CAT_IPI00465436	8.42454e-07
CBFA2T2_IPI00332991	0.0022979
CBFA2T3_IPI00306845	2.66676e-05
CBFB_IPI00024871	4.59428e-08
CBL_IPI00027269	7.17441e-06
CBLL1_IPI00290429	5.07145e-06
CBR1_IPI00295386	1.15872e-06
CBR4_IPI00384297	2.17382e-06
CBS_IPI00219649	5.43285e-07
CBX1_IPI00010320	4.99711e-06
CBX3_IPI00297579	1.20908e-08
CBX5_IPI00024662	7.3617e-08
CC2D1A_IPI00302647	0.00486091
CC2D1B_IPI00644671	0.00100154
CCAR1_IPI00217357	6.9309e-06
CCBL1_IPI00002523	3.91122e-06
CCBL2_IPI00465373	5.14055e-06
CCDC101_IPI00061680	0.000110601
CCDC104_IPI00412539	2.47071e-07
CCDC117_IPI00641570	3.56323e-07
CCDC12_IPI00910342	2.51539e-08
CCDC124_IPI00060627	4.25532e-13
CCDC132_IPI00553067	3.69998e-08
CCDC134_IPI00302674	2.8801e-06
CCDC22_IPI00022265	9.9186e-06
CCDC25_IPI00396174	1.16297e-05
CCDC43_IPI00792109	1.36469e-06
CCDC44_IPI00019903	8.43966e-06
CCDC5_IPI00431082	4.67652e-06
CCDC50_IPI00871979	1.61349e-08
CCDC55_IPI00790230	1.82444e-07
CCDC58_IPI00046828	1.83168e-07
CCDC6_IPI00000634	2.20938e-06
CCDC75_IPI00657642	4.34953e-06
CCDC76_IPI00005149	6.55094e-06
CCDC88A_IPI00171134	3.34584e-05
CCDC91_IPI00333908	1.29809e-07
CCDC93_IPI00154668	1.55594e-06
CCDC94_IPI00306471	3.44121e-05
CCDC99_IPI00061356	3.76581e-08
CCNA2_IPI00022865	9.17535e-07
CCNB1_IPI00745793	1.59722e-05
CCNB2_IPI00028266	2.24108e-05
CCND3_IPI00025817	3.09056e-06
CCNDBP1_IPI00015923	0.719974
CCNH_IPI00021305	4.16634e-08
CCNT1_IPI00030247	3.50912e-08
CCNT2_IPI00030313	3.88345e-06
CCNY_IPI00465457	1.18203e-06
CCS_IPI00021389	2.02153e-06
CCT2_IPI00297779	1.19567e-07
CCT3_IPI00553185	6.4459e-08
CCT4_IPI00302927	3.22848e-08
CCT5_IPI00010720	3.30223e-07
CCT6A_IPI00027626	1.4172e-07
CCT7_IPI00018465	3.83775e-08
CCT8_IPI00784090	1.5568e-06
CD2AP_IPI00872533	3.40287e-07
CD47_IPI00413696	1.45594e-12
CD55_IPI00216550	1.39645e-09
CD59_IPI00011302	1.34622e-11
CD63_IPI00215998	3.23959e-23
CDAN1_IPI00386747	1.08647e-05
CDC123_IPI00005670	0.000116681
CDC16_IPI00022091	1.2753e-06
CDC2_IPI00026689	1.77859e-07
CDC20_IPI00329526	0.000283001
CDC23_IPI00005822	2.76825e-06
CDC27_IPI00794278	9.66164e-08
CDC2L1_IPI00215999	1.32059e-05
CDC37_IPI00013122	5.29583e-08
CDC37L1_IPI00302028	4.53666e-06
CDC40_IPI00026307	8.37182e-06
CDC42_IPI00909484	3.59755e-07
CDC42BPA_IPI00903296	1.07092e-17
CDC42BPB_IPI00477763	3.59744e-05
CDC42EP1_IPI00023605	1.52621e-05
CDC42EP4_IPI00015894	3.39073e-08
CDC45L_IPI00909930	1.1257e-08
CDC5L_IPI00465294	0.971093
CDC73_IPI00300659	2.42072e-06
CDK2_IPI00031681	1.09839e-06
CDK2AP1_IPI00027439	6.39045e-08
CDK4_IPI00007811	1.84548e-06
CDK5_IPI00023530	6.63376e-08
CDK5RAP3_IPI00414442	2.96766e-05
CDK6_IPI00023529	3.00035e-06
CDK7_IPI00000685	6.53477e-08
CDK9_IPI00552413	1.01281e-05
CDKN2AIP_IPI00020991	5.3184e-06
CDKN2C_IPI00001564	1.5551e-05
CDV3_IPI00014197	3.51125e-07
CDYL_IPI00293963	1.15649e-06
CECR5_IPI00011511	1.99311e-07
CENPE_IPI00296365	0.000226234
CENPF_IPI00855998	0.000615425
CENPH_IPI00009668	2.19836e-06
CEP110_IPI00657962	0.00122837
CEP135_IPI00550987	0.00010627
CEP170_IPI00647185	6.59124e-06
CEP250_IPI00160622	4.50589e-06
CEP27_IPI00018198	1.45718e-05
CEP76_IPI00154553	5.64627e-06
CFDP1_IPI00007306	1.98045e-07
CFL1_IPI00012011	7.49598e-07
CFL2_IPI00413344	0.000109306
ch-TOG_IPI00028275	2.16111e-06
CHAC2_IPI00103047	1.02652e-05
CHAF1B_IPI00011857	1.94794e-08
CHCHD2_IPI00872610	5.32319e-08
CHCHD3_IPI00015833	7.54685e-60
CHCHD5_IPI00305552	4.06326e-07
CHCHD7_IPI00552793	1.88021e-08
CHCHD8_IPI00009817	1.02887e-05
CHD1_IPI00297851	2.41307e-07
CHD1L_IPI00329088	2.85366e-07
CHD4_IPI00455210	4.39749e-06
CHEK1_IPI00023664	9.20964e-07
CHEK2_IPI00423156	1.02167e-06
CHFR_IPI00023513	0.0086768
CHKA_IPI00409761	0.00386907
CHKB_IPI00031758	1.16635e-06
CHM_IPI00028099	0.00307752
CHML_IPI00031587	1.64639e-07
CHMP1A_IPI00382452	7.16744e-06
CHMP1B_IPI00156984	4.24136e-07
CHMP2A_IPI00004416	1.12312e-06
CHMP2B_IPI00550181	1.40859e-05
CHMP4A_IPI00794397	1.29015e-07
CHMP4B_IPI00025974	2.0572e-07
CHMP5_IPI00100796	6.33065e-10
CHMP7_IPI00395463	3.83026e-08
CHORDC1_IPI00015897	1.0534e-08
CHP_IPI00218924	2.6778e-08
CHRAC1_IPI00010158	7.02205e-06
CHUK_IPI00005104	1.94835e-05
CIAO1_IPI00008791	3.32786e-06
CIAPIN1_IPI00903105	1.60858e-08
CIRBP_IPI00641579	2.50471e-08
CIRH1A_IPI00239815	2.42525e-14
CIT_IPI00719285	6.72918e-07
CIZ1_IPI00514295	8.05535e-06
CKB_IPI00022977	4.46284e-08
CLASP1_IPI00396279	2.62682e-07
CLASP2_IPI00871686	8.14285e-05
CLEC16A_IPI00169441	0.00142675
CLIC1_IPI00010896	5.3185e-07
CLIC2_IPI00221328	0.000246143
CLIC4_IPI00001960	2.82824e-06
CLIC5_IPI00027193	2.5594e-06
CLINT1_IPI00291930	7.07439e-06
CLIP1_IPI00013455	1.33662e-05
CLNS1A_IPI00004795	3.07968e-05
CLP1_IPI00024381	3.50484e-07
CLPB_IPI00006615	3.70451e-07
CLPP_IPI00003870	1.39648e-05
CLPX_IPI00008728	0.000113999
CLSPN_IPI00879588	4.50958e-09
CLTA_IPI00014587	8.19538e-15
CLTB_IPI00014589	2.95313e-16
CLTC_IPI00024067	1.7402e-09
CLYBL_IPI00477957	5.48898e-06
CMAS_IPI00303158	3.04137e-05
CMBL_IPI00383046	9.85506e-05
CMIP_IPI00028438	3.43079e-09
CMPK1_IPI00219953	8.8141e-09
CMPK2_IPI00410404	1.03942e-07
CMTM6_IPI00015801	1.61006e-14
CNBP_IPI00895806	1.16899e-08
CNDP2_IPI00177728	4.28868e-07
CNN2_IPI00910593	3.21963e-08
CNO_IPI00020002	0.00062012
CNOT1_IPI00166010	1.32462e-05
CNOT10_IPI00790411	4.78726e-07
CNOT2_IPI00789121	1.34431e-07
CNOT3_IPI00005015	4.39402e-06
CNOT4_IPI00410685	1.43689e-05
CNP_IPI00306667	3.21779e-07
CNPY2_IPI00443909	3.33334e-07
CNPY3_IPI00551062	2.20391e-12
COASY_IPI00909064	8.01849e-10
COBRA1_IPI00103483	2.1784e-08
COG1_IPI00141561	1.46355e-06
COG2_IPI00000057	1.88257e-06
COG3_IPI00414858	8.62538e-07
COG4_IPI00149849	5.54183e-06
COG5_IPI00377050	0.00324819
COG6_IPI00642611	1.24389e-09
COG7_IPI00164005	1.3496e-06
COG8_IPI00007060	2.49724e-08
COG8_IPI00140201	2.48862e-07
COL4A3BP_IPI00657692	2.5713e-08
COMMD1_IPI00171117	4.93288e-05
COMMD10_IPI00412811	0.0297398
COMMD2_IPI00456048	1.29917e-06
COMMD3_IPI00015773	1.33014e-05
COMMD4_IPI00413500	0.000101293
COMMD5_IPI00101106	3.41078e-06
COMMD7_IPI00743772	1.07513e-06
COMMD9_IPI00305212	0.00376089
COMT_IPI00011284	1.09349e-05
COPA_IPI00646493	1.13133e-06
COPB1_IPI00295851	3.55221e-07
COPB2_IPI00220219	2.07843e-07
COPE_IPI00465132	6.58277e-07
COPG_IPI00783982	1.2825e-05
COPG2_IPI00002557	2.13794e-07
COPS2_IPI00018813	1.54551e-09
COPS3_IPI00025721	5.93927e-08
COPS4_IPI00171844	3.77679e-08
COPS5_IPI00009958	2.16247e-06
COPS6_IPI00163230	3.49967e-06
COPS7A_IPI00301419	2.86431e-07
COPS7B_IPI00009301	7.52189e-08
COPS8_IPI00009480	1.81609e-06
COPZ1_IPI00032851	1.64053e-06
COQ9_IPI00470631	5.13795e-05
CORO1A_IPI00010133	4.20642e-07
CORO1B_IPI00007058	1.64697e-06
CORO1C_IPI00867509	5.52443e-08
CORO2A_IPI00023736	1.51023e-06
CORO7_IPI00027996	0.00110911
COTL1_IPI00017704	4.92963e-05
COX17_IPI00218144	1.54688e-06
COX4I1_IPI00006579	1.24534e-08
COX4NB_IPI00005740	5.87945e-07
COX5A_IPI00025086	2.31016e-06
COX5B_IPI00021785	1.46932e-08
COX6B1_IPI00797738	0.000671528
CP110_IPI00011933	0.000566707
CPNE1_IPI00550308	2.73963e-07
CPNE1_IPI00894409	1.33731e-07
CPNE3_IPI00024403	0.94305
CPOX_IPI00093057	2.1734e-06
CPS1_IPI00889534	2.57909e-05
CPSF1_IPI00026219	2.38451e-06
CPSF2_IPI00419531	2.02987e-06
CPSF3_IPI00007818	6.65806e-07
CPSF3L_IPI00063404	2.94471e-06
CPSF6_IPI00030654	0.000434185
CPT2_IPI00012912	1.23711e-08
CRADD_IPI00789201	0.0270207
CRAT_IPI00016457	4.04457e-07
CRBN_IPI00045917	0.000318631
CREB1_IPI00027713	0.000560986
CREBBP_IPI00023339	0.000157857
CRELD2_IPI00796204	9.06201e-10
CRK_IPI00004838	0.0591231
CRKL_IPI00004839	1
CRKRS_IPI00021175	1.33904e-05
CRLF3_IPI00295387	1.42053e-08
CROP_IPI00107745	1.56328e-06
CRTAP_IPI00748502	4.41863e-06
CRYZ_IPI00000792	3.19886e-08
CRYZL1_IPI00438923	1.30092e-06
CS_IPI00025366	1.96272e-05
CSDA_IPI00031801	2.7114e-09
CSDE1_IPI00844264	2.1835e-07
CSE1L_IPI00022744	1.77197e-09
CSK_IPI00013212	0.000204172
CSNK1A1_IPI00448798	2.37315e-06
CSNK2A1_IPI00016613	2.04001e-05
CSNK2A2_IPI00020602	2.70498e-06
CSRP1_IPI00442073	4.08583e-07
CST3_IPI00032293	4.3837e-07
CSTA_IPI00032325	7.00761e-08
CSTB_IPI00021828	1.64876e-06
CSTF1_IPI00011528	8.68e-08
CSTF2_IPI00902991	7.37881e-07
CSTF2T_IPI00550906	5.15172e-06
CSTF3_IPI00015195	4.71169e-10
CT47 7_IPI00167090	1.93968e-05
CTAGE6_IPI00845515	1.67903e-05
CTBP1_IPI00012835	1.11564e-06
CTCF_IPI00027988	1.07977e-08
CTDP1_IPI00410256	4.67185e-06
CTF8_IPI00171540	8.25171e-08
CTH_IPI00031557	2.67381e-07
CTNNA1_IPI00473136	1.08298e-06
CTNNBL1_IPI00844214	6.87604e-07
CTNND1_IPI00182540	4.45641e-07
CTPS_IPI00290142	1.60304e-06
CTPS2_IPI00645702	2.91516e-06
CTR9_IPI00477468	1.3688e-06
CTSA_IPI00640525	3.716e-05
CTSB_IPI00295741	2.07627e-06
CTSC_IPI00022810	3.81515e-06
CTSD_IPI00011229	2.0363e-05
CTSH_IPI00297487	0.00406738
CTSL1_IPI00012887	1.3588e-06
CTSS_IPI00299150	0.000325074
CTSZ_IPI00002745	0.000338558
CTTN_IPI00746806	9.45901e-08
CUEDC2_IPI00100463	7.90893e-05
CUGBP1_IPI00853009	1.71233e-06
CUL1_IPI00014310	3.02727e-06
CUL2_IPI00014311	5.3581e-09
CUL3_IPI00014312	2.27034e-08
CUL4A_IPI00419273	1.72625e-08
CUL4B_IPI00480142	3.9863e-08
CUL5_IPI00216003	1.11585e-06
CUTA_IPI00034319	2.29588e-07
CUTC_IPI00300408	6.36806e-05
CWC15_IPI00009009	1.68189e-16
CWC22_IPI00177381	8.48284e-06
CWF19L1_IPI00101600	9.2536e-09
CXORF15_IPI00019994	1.73937e-08
CXORF26_IPI00107104	3.66119e-06
CXORF38_IPI00152089	3.24548e-07
CXORF48_IPI00107708	3.38417e-05
CXORF56_IPI00005055	5.11607e-06
CYB5R2_IPI00008234	4.69156e-07
CYB5R4_IPI00008236	3.28726e-07
CYCS_IPI00465315	1.27869e-05
CYFIP1_IPI00903062	3.86255e-07
CYFIP2_IPI00789699	1.94701e-05
CYTSB_IPI00291032	1.26875e-08
DAK_IPI00551024	3.34538e-06
DAP_IPI00018117	1.85042e-10
DAP3_IPI00018120	1.67523e-06
DARS_IPI00216951	2.55947e-06
DARS2_IPI00100460	7.55309e-06
DAXX_IPI00915456	2.02663e-06
DAZAP1_IPI00165230	0.000487277
DBI_IPI00218836	0.00128745
DBN1_IPI00794221	3.34237e-13
DBNL_IPI00101968	9.45743e-09
DBR1_IPI00305545	8.45947e-06
DBT_IPI00003944	1.2871e-05
DCD_IPI00847793	4.42999e-11
DCI_IPI00300567	4.53854e-14
DCK_IPI00020454	1.25353e-05
DCPS_IPI00335385	6.23075e-06
DCTD_IPI00554705	3.89267e-06
DCTN1_IPI00872359	4.78947e-06
DCTN2_IPI00220503	4.40845e-10
DCTN3_IPI00027014	7.43313e-08
DCTN4_IPI00914016	2.13084e-05
DCTN5_IPI00032498	3.73831e-06
DCTN6_IPI00220770	5.00155e-06
DCUN1D1_IPI00291893	6.58335e-09
DCUN1D5_IPI00165361	3.53272e-10
DCXR_IPI00448095	1.74127e-05
DDA1_IPI00031563	0.000385488
DDAH2_IPI00000760	5.71605e-06
DDB1_IPI00293464	4.76067e-06
DDHD2_IPI00871731	5.82805e-06
DDI2_IPI00031618	3.00016e-06
DDX1_IPI00293655	3.91482e-08
DDX11_IPI00872853	0.727419
DDX17_IPI00023785	1.03828e-08
DDX19A_IPI00008943	4.56928e-09
DDX21_IPI00015953	4.61429e-05
DDX23_IPI00006725	8.90754e-08
DDX39_IPI00644431	1.66025e-05
DDX3X_IPI00215637	3.86407e-06
DDX41_IPI00007208	0.00108168
DDX42_IPI00409671	1.05887e-07
DDX46_IPI00329791	1.99064e-05
DDX49_IPI00003739	5.41683e-13
DDX5_IPI00017617	1.27113e-08
DDX55_IPI00185361	1.59824e-08
DDX59_IPI00217157	5.02115e-08
DDX6_IPI00030320	3.86775e-07
DECR1_IPI00003482	2.22125e-14
DEF6_IPI00004924	5.27264e-08
DEK_IPI00871695	2.91106e-07
DENND2C_IPI00025178	9.52986e-07
DENND4A_IPI00396063	2.32121e-06
DENND4B_IPI00847759	6.39976e-05
DENND4C_IPI00746398	4.39248e-05
DENR_IPI00306280	5.87829e-06
DERA_IPI00219677	3.80655e-06
DFFA_IPI00010882	1.05022e-05
DFFB_IPI00513824	3.43122e-05
DGCR14_IPI00165171	6.05413e-06
DGKA_IPI00333143	1.00215e-05
DGKQ_IPI00005565	1.14268e-06
DGKZ_IPI00013835	2.71785e-05
DGUOK_IPI00004461	1.4277e-07
DHFR_IPI00887771	7.17349e-07
DHPS_IPI00026829	1.36043e-05
DHRS11_IPI00034280	3.52352e-05
DHRS2_IPI00376377	1.68275e-07
DHRS4_IPI00106913	1.65058e-06
DHTKD1_IPI00063408	1.86878e-05
DHX15_IPI00396435	1.20469e-07
DHX16_IPI00297178	0.0518166
DHX29_IPI00217413	0.000162438
DHX34_IPI00789639	2.9643e-05
DHX36_IPI00027415	0.00472105
DHX38_IPI00294211	5.99465e-06
DHX40_IPI00410110	1.86485e-10
DHX8_IPI00031508	3.83804e-05
DHX9_IPI00844578	9.33861e-06
DIABLO_IPI00008418	5.83813e-11
DIAPH1_IPI00852685	2.32286e-07
DIAPH3_IPI00871704	8.27225e-10
DICER1_IPI00219036	2.50175e-06
DIDO1_IPI00619921	0.260858
DIP2A_IPI00654865	1.88613e-06
DIP2B_IPI00465045	0.000134121
DIS3_IPI00746351	0.000767504
DIS3L2_IPI00880048	7.24295e-06
DJ-1_IPI00298547	3.38452e-06
DKC1_IPI00873935	1.60188e-09
DLAT_IPI00021338	6.79727e-19
DLD_IPI00015911	1.00805e-06
DLG1_IPI00218729	6.70673e-06
DLGAP4_IPI00220581	4.76494e-05
DLGAP5_IPI00647892	2.21083e-05
DLST_IPI00420108	2.79257e-49
DMD_IPI00006091	1.96638e-06
DMXL1_IPI00294728	0.00306077
DNA2_IPI00216142	0.998343
DNAJA1_IPI00012535	4.61401e-06
DNAJA2_IPI00032406	2.7094e-06
DNAJA3_IPI00294610	4.18267e-05
DNAJB1_IPI00015947	6.73264e-07
DNAJB11_IPI00008454	0.000415467
DNAJB4_IPI00003848	0.000219021
DNAJC12_IPI00029149	1.55345e-06
DNAJC14_IPI00795769	2.1641e-09
DNAJC17_IPI00018798	5.87458e-05
DNAJC2_IPI00830108	8.70162e-05
DNAJC21_IPI00413366	5.86626e-06
DNAJC3_IPI00006713	1.94677e-05
DNAJC6_IPI00184119	2.78082e-05
DNAJC7_IPI00329629	2.42179e-06
DNAJC8_IPI00003438	3.79385e-06
DNAJC9_IPI00154975	4.03994e-06
DNASE2_IPI00010348	8.68122e-07
DNLZ_IPI00401285	2.02952e-06
DNM1_IPI00413140	1.21305e-05
DNM1L_IPI00235412	1.0418e-11
DNM2_IPI00033022	3.07205e-05
DNMBP_IPI00174025	0.000668135
DNMT1_IPI00031519	7.29059e-06
DNPEP_IPI00015856	1.01944e-06
DOCK11_IPI00411452	1.23895e-05
DOCK2_IPI00022449	4.63985e-05
DOCK8_IPI00797373	5.93677e-07
DOCK9_IPI00216408	0.0761598
DOHH_IPI00171856	0.555442
DOK1_IPI00015287	0.38069
DOK3_IPI00156649	0.157024
DOM3Z_IPI00894310	3.59768e-06
DPAGT1_IPI00023500	2.03112e-18
DPF2_IPI00023322	2.09982e-06
DPH1_IPI00908772	3.61976e-06
DPH2_IPI00106549	1.53609e-06
DPH5_IPI00375824	0.0646596
DPP3_IPI00020672	2.14559e-09
DPP7_IPI00296141	1.23844e-07
DPP8_IPI00377128	3.03977e-06
DPP9_IPI00604777	2.03493e-08
DPYSL2_IPI00257508	4.51335e-05
DR1_IPI00008991	0.000114295
DRAP1_IPI00477494	5.40877e-06
DRG1_IPI00031836	2.01939e-07
DRG2_IPI00022697	1.84998e-07
DSCC1_IPI00299884	0.0177667
DSCR3_IPI00298946	8.23256e-07
DSG2_IPI00028931	2.16808e-06
DSN1_IPI00016580	3.93755e-06
DSTN_IPI00473014	0.000129366
DSTYK_IPI00465346	0.00466988
DTD1_IPI00152692	2.63372e-06
DTNBP1_IPI00479571	1.11616e-06
DTWD2_IPI00168209	5.08794e-07
DTYMK_IPI00013862	1.08986e-06
DUS1L_IPI00335251	0.995676
DUS2L_IPI00015804	3.33634e-06
DUS3L_IPI00784107	4.72952e-05
DUS4L_IPI00021410	1.59437e-05
DUSP23_IPI00306353	0.00562364
DUSP3_IPI00790757	1.91284e-08
DUSP9_IPI00294486	0.00671785
DUT_IPI00749113	9.85111e-08
DYM_IPI00296211	4.70524e-08
DYNC1H1_IPI00456969	4.64995e-07
DYNC1I2_IPI00744015	3.81724e-06
DYNC1LI1_IPI00007675	8.21257e-09
DYNC1LI2_IPI00011592	1.20167e-06
DYNLL1_IPI00019329	2.97545e-06
DYNLRB1_IPI00412497	4.7849e-06
DYNLT1_IPI00019495	2.23903e-07
DYRK1A_IPI00014344	4.34139e-05
EARS2_IPI00384707	1.86716e-07
ECD_IPI00913873	0.00808467
ECH1_IPI00011416	1.67695e-08
ECHDC1_IPI00513761	2.12191e-06
ECHS1_IPI00024993	2.32981e-08
EDARADD_IPI00103484	3.4013e-06
EDC3_IPI00018009	0.000270166
EDC4_IPI00376317	1.94664e-05
EDD1_IPI00026320	1.07227e-05
EDF1_IPI00021570	4.59923e-09
EEA1_IPI00329536	1.27443e-06
EED_IPI00432040	2.34389e-05
EEF1A1_IPI00382804	1.06858e-06
EEF1A1_IPI00396485	8.07718e-06
EEF1A2_IPI00014424	0.00118768
EEF1B2_IPI00178440	7.56831e-09
EEF1D_IPI00642971	1.4028e-09
EEF1E1_IPI00003588	1.25989e-07
EEF1G_IPI00000875	6.68523e-14
EEF2_IPI00186290	5.09945e-06
EEF2K_IPI00011689	1.56382e-06
EEFSEC_IPI00028050	2.51367e-05
EFHD2_IPI00060181	6.01349e-06
EFTUD1_IPI00293026	3.46534e-07
EFTUD2_IPI00003519	1.97711e-18
EGLN1_IPI00004928	5.10437e-06
EHBP1_IPI00178187	0.00686527
EHBP1L1_IPI00296421	0.00017625
EHD1_IPI00017184	5.72573e-09
EHD2_IPI00100980	8.07493e-07
EHD4_IPI00005578	9.70383e-08
EHMT1_IPI00015526	0.0178008
EHMT2_IPI00893814	3.01322e-06
EIF1_IPI00015077	0.0574303
EIF1AD_IPI00298618	5.42093e-06
EIF1AP1_IPI00232533	2.13751e-06
EIF2A_IPI00012462	2.6795e-06
EIF2AK4_IPI00163851	2.76802e-05
EIF2B1_IPI00221300	7.95251e-10
EIF2B2_IPI00028083	2.04277e-08
EIF2B3_IPI00006504	2.26905e-06
EIF2B4_IPI00220232	1.3124e-09
EIF2B5_IPI00011898	4.23065e-09
EIF2C2_IPI00745433	6.64983e-07
EIF2S1_IPI00219678	5.02526e-08
EIF2S2_IPI00021728	1.27777e-07
EIF2S3_IPI00297982	3.6814e-08
EIF3A_IPI00029012	9.54996e-11
EIF3B_IPI00719752	9.50085e-05
EIF3C_IPI00646839	8.21824e-07
EIF3D_IPI00006181	7.13085e-07
EIF3E_IPI00013068	0.000267579
EIF3F_IPI00654777	5.97057e-07
EIF3G_IPI00290460	1.76285e-06
EIF3H_IPI00647650	2.0974e-07
EIF3I_IPI00012795	3.21541e-06
EIF3J_IPI00290461	9.66913e-09
EIF3K_IPI00033143	3.71861e-05
EIF3L_IPI00465233	8.6599e-33
EIF3M_IPI00102069	0.331006
EIF4A1_IPI00025491	4.86475e-08
EIF4A2_IPI00409717	6.27333e-07
EIF4A3_IPI00009328	1.06425e-07
EIF4B_IPI00012079	4.29561e-06
EIF4E_IPI00908416	2.99791e-07
EIF4EBP1_IPI00002569	3.10959e-06
EIF4G1_IPI00552639	0.101867
EIF4G2_IPI00015952	5.03035e-05
EIF4G3_IPI00646377	5.87594e-05
EIF4H_IPI00014263	1.00192e-05
EIF4H_IPI00375127	0.000828975
EIF5_IPI00022648	5.62375e-10
EIF5A_IPI00376005	1.04883e-06
EIF5B_IPI00299254	0.000477894
EIF6_IPI00010105	3.7195e-08
ELAC2_IPI00396627	1.52201e-06
ELAVL1_IPI00301936	2.96503e-07
ELF1_IPI00167002	0.00631211
ELF2_IPI00607557	1.61182e-05
ELL_IPI00023467	0.000162613
ELMO2_IPI00260090	1.29422e-08
ELP2_IPI00642369	4.01914e-07
ELP3_IPI00165477	1.70837e-06
ELP4_IPI00748935	0.000503941
EMD_IPI00032003	8.02576e-05
EMG1_IPI00025347	1.82786e-08
EML2_IPI00015944	5.18515e-07
EML3_IPI00910363	1.56117e-05
EML4_IPI00001466	0.000167098
ENDOG_IPI00290614	6.18565e-05
ENO1_IPI00465248	4.02599e-07
ENO2_IPI00216171	4.09987e-07
ENO3_IPI00218474	3.34036e-08
ENOPH1_IPI00038378	0.000255851
ENOSF1_IPI00418794	1.0459e-05
ENSA_IPI00410177	1.24101e-08
ENTPD5_IPI00215952	0.00558138
ENY2_IPI00024620	5.94286e-07
EP300_IPI00020985	4.17972e-05
EPB41_IPI00003921	7.09137e-09
EPB41L2_IPI00015973	2.89255e-10
EPCAM_IPI00893715	7.18531e-10
EPHX2_IPI00104341	9.17992e-06
EPM2AIP1_IPI00419721	5.35499e-07
EPN1_IPI00647389	1.29755e-08
EPPK1_IPI00010951	1.05301e-07
EPRS_IPI00013452	2.44708e-06
EPS15_IPI00292134	0.000278878
EPS15L1_IPI00163849	0.141529
ERAL1_IPI00026512	0.0186447
ERAP1_IPI00165949	9.97079e-06
ERCC1_IPI00401902	0.00434718
ERCC2_IPI00029728	6.49701e-06
ERCC4_IPI00219179	9.61464e-05
ERCC6L_IPI00552569	1.9217e-06
ERCC8_IPI00012284	0.000146515
ERH_IPI00029631	3.34011e-08
ERI1_IPI00216873	6.89662e-07
ERI3_IPI00641679	9.49445e-05
ERO1L_IPI00872773	2.5133e-06
ERP29_IPI00024911	2.38747e-07
ESD_IPI00411706	8.55801e-05
ESPL1_IPI00397474	0.000508169
ETF1_IPI00429191	2.52654e-07
ETFA_IPI00010810	1.54616e-05
ETFB_IPI00556451	3.58137e-05
ETHE1_IPI00003766	1.31899e-06
ETNK1_IPI00030090	0.0221544
EVL_IPI00902832	0.00972775
EWSR1_IPI00009841	3.36309e-09
EXOC1_IPI00019427	1.11733e-06
EXOC2_IPI00783559	6.66179e-05
EXOC3_IPI00157734	0.000807197
EXOC4_IPI00059279	1.54189e-06
EXOC5_IPI00719051	5.35788e-07
EXOC6_IPI00163337	1.80346e-07
EXOC7_IPI00103064	3.89264e-06
EXOC8_IPI00028264	1.24901e-06
EXOSC1_IPI00032823	1.50109e-08
EXOSC10_IPI00009464	2.16669e-07
EXOSC2_IPI00015905	1.94201e-21
EXOSC3_IPI00015956	3.92051e-18
EXOSC4_IPI00745613	2.42591e-21
EXOSC5_IPI00644775	2.73255e-39
EXOSC6_IPI00073602	3.2106e-32
EXOSC7_IPI00014198	1.24382e-21
EXOSC8_IPI00552920	2.88268e-23
EXOSC9_IPI00029697	6.15178e-38
EYA3_IPI00015990	4.59972e-08
EZR_IPI00872684	6.22636e-11
FABP5_IPI00007797	1.22113e-05
FADD_IPI00011919	3.15285e-05
FAF1_IPI00070643	3.46401e-06
FAH_IPI00031708	3.6243e-08
FAHD1_IPI00604759	3.98672e-11
FAHD2A_IPI00329742	1.20974e-06
FAM102B_IPI00374018	5.61389e-07
FAM105B_IPI00101734	2.8402e-08
FAM107B_IPI00027799	1.11817e-07
FAM114A2_IPI00828172	1.18038e-07
FAM116A_IPI00291723	7.74615e-07
FAM117A_IPI00006580	0.0343716
FAM118A_IPI00304214	0.000894706
FAM118B_IPI00002240	6.32103e-05
FAM120B_IPI00335946	0.000102196
FAM122A_IPI00061087	6.17674e-06
FAM125A_IPI00744702	4.19301e-06
FAM129A_IPI00328350	2.95528e-08
FAM129B_IPI00647286	4.21184e-09
FAM136A_IPI00303722	7.22513e-06
FAM152B_IPI00166130	8.2391e-05
FAM160B1_IPI00289031	0.00305214
FAM175B_IPI00299517	8.24996e-07
FAM21B_IPI00792422	1.81743e-07
FAM29A_IPI00719210	5.46351e-08
FAM40A_IPI00549766	5.8554e-06
FAM40B_IPI00607651	0.00624704
FAM44A_IPI00797574	1.29386e-05
FAM49A_IPI00006574	1.12202e-06
FAM49B_IPI00303318	1.19133e-06
FAM50A_IPI00871385	2.08292e-05
FAM62A_IPI00746655	0.0303782
FAM62B_IPI00827920	0.000158399
FAM76A_IPI00020559	0.599968
FAM82B_IPI00329696	2.31027e-08
FAM83A_IPI00328846	2.06387e-05
FAM83D_IPI00480103	1.50564e-05
FAM89A_IPI00746669	4.16282e-08
FAM91A1_IPI00152671	4.22594e-05
FAM96A_IPI00030985	5.61258e-06
FAM98B_IPI00760837	2.08364e-07
FAM98C_IPI00470776	3.66476e-07
FANCB_IPI00645780	5.37756e-06
FANCD2_IPI00075081	2.46757e-05
FANCI_IPI00306518	4.94512e-06
FARS2_IPI00008579	1.72378e-05
FARSA_IPI00031820	4.46753e-06
FARSB_IPI00300074	2.57038e-06
FASN_IPI00026781	1.95424e-07
FASTKD1_IPI00300186	2.36237e-05
FASTKD2_IPI00013735	7.42104e-09
FASTKD5_IPI00414973	0.00168432
FBL_IPI00025039	0.980587
FBRS_IPI00790251	0.999772
FBXL12_IPI00015011	1.06265e-05
FBXL18_IPI00329057	1.7632e-06
FBXL20_IPI00174757	0.0309556
FBXL8_IPI00161196	8.47099e-07
FBXO22_IPI00183208	9.1121e-06
FBXO3_IPI00296789	1.3065e-05
FBXO30_IPI00290571	4.58525e-07
FBXO4_IPI00073357	0.00217331
FBXO42_IPI00011371	9.87573e-06
FBXO5_IPI00016633	0.00120188
FBXO6_IPI00171291	5.4917e-07
FBXO7_IPI00513879	4.9308e-06
FBXW9_IPI00787355	2.68922e-05
FCGR2C_IPI00013971	9.04804e-11
FCHO1_IPI00182164	8.07086e-06
FCHSD1_IPI00020758	4.68432e-06
FDPS_IPI00914566	3.13555e-07
FDX1_IPI00019326	2.95275e-07
FDX1L_IPI00440693	0.000113989
FDXR_IPI00911050	3.57512e-06
FECH_IPI00554589	0.000184547
FEM1B_IPI00033419	2.66373e-08
FEN1_IPI00026215	2.39986e-06
FER_IPI00029263	5.13812e-09
FERMT2_IPI00913848	1.30052e-05
FERMT3_IPI00397834	7.88733e-07
FGF2_IPI00154603	0.944428
FGFR1OP_IPI00013076	0.000147014
FH_IPI00296053	2.49052e-08
FHL2_IPI00396967	4.94935e-08
FHL3_IPI00014399	6.30104e-08
FHOD1_IPI00001730	2.05977e-06
FIGNL1_IPI00335421	0.000219804
FIP1L1_IPI00395337	3.99904e-12
FIS1_IPI00007052	4.25258e-07
FKBP15_IPI00853400	3.76203e-06
FKBP1A_IPI00873810	1.37912e-05
FKBP2_IPI00002535	3.75629e-06
FKBP3_IPI00024157	9.30176e-08
FKBP4_IPI00219005	1.52247e-11
FKBP5_IPI00218775	4.69878e-09
FKBP7_IPI00001914	6.63514e-07
FKBPL_IPI00892998	1.75178e-06
FKSG27_IPI00103925	3.57753e-08
FLAD1_IPI00220299	6.32586e-08
FLCN_IPI00329635	4.41612e-05
FLII_IPI00031023	4.82213e-06
FLJ11151_IPI00305010	2.37529e-07
FLJ11506_IPI00100193	2.58548e-07
FLJ12529_IPI00915356	0.000539672
FLJ20323_IPI00301987	2.32016e-06
FLJ21865_IPI00168838	0.00130228
FLJ22662_IPI00016255	1.08197e-05
FLNA_IPI00333541	0.000446327
FLNB_IPI00900293	0.000219103
FLNC_IPI00178352	2.26204e-05
FLOT1_IPI00027438	5.77406e-07
FLOT2_IPI00795979	2.40715e-06
FLYWCH2_IPI00060521	9.45868e-06
FMC1_IPI00000570	5.02157e-06
FMNL1_IPI00025202	1.72155e-10
FN1_IPI00855785	0.0528031
FN3K_IPI00023729	1.13506e-06
FN3KRP_IPI00099986	2.84205e-08
FNBP1_IPI00807625	2.99438e-07
FNBP4_IPI00170778	4.00671e-10
FNIP1_IPI00386797	3.07626e-05
FNTA_IPI00026813	4.72646e-06
FNTB_IPI00909112	3.80997e-06
FOXK1_IPI00556645	0.000141391
FOXRED1_IPI00549357	2.39601e-06
FPGT_IPI00021943	2.18176e-05
FRG1_IPI00004655	0.000685594
FRYL_IPI00739940	1.49588e-07
FSCN1_IPI00747810	3.34494e-07
FTH1_IPI00554521	1.75303e-07
FTL_IPI00375676	9.28565e-06
FTO_IPI00641635	1.6572e-06
FTSJ1_IPI00004308	4.57375e-05
FTSJD2_IPI00166153	0.000145477
FUBP1_IPI00641948	4.09706e-08
FUBP3_IPI00377261	0.00103093
FUCA1_IPI00843910	1.37614e-05
FUCA2_IPI00012440	0.00331855
FUK_IPI00645739	0.00460949
FUS_IPI00260715	1.57021e-09
FXN_IPI00293425	9.77996e-05
FXR1_IPI00016249	4.93864e-06
FYB_IPI00073110	2.36278e-05
FYCO1_IPI00001580	0.000995434
G3BP1_IPI00012442	0.000100605
G3BP2_IPI00009057	2.44476e-06
G3P1_HUMAN_IPI00383758	1.26883e-07
G6PD_IPI00216008	4.86187e-07
GAB1_IPI00410383	0.000140012
GAB2_IPI00749276	0.991369
GABARAP_IPI00027253	7.33965e-05
GABARAPL2_IPI00026358	3.12496e-06
GABPA_IPI00299413	6.44804e-08
GABPB1_IPI00219016	1.3615e-05
GAK_IPI00298949	0.00531929
GALC_IPI00008790	1.17248e-05
GALE_IPI00553131	2.21895e-07
GALK1_IPI00019383	1.53438e-06
GALK2_IPI00873851	3.9045e-06
GALM_IPI00060200	7.86014e-07
GALNS_IPI00029605	3.69541e-08
GALT_IPI00013925	2.0187e-06
GAMT_IPI00334683	3.10569e-06
GAN_IPI00022758	3.15816e-07
GANAB_IPI00383581	3.39309e-05
GAPDH_IPI00788737	1.01226e-07
GAPVD1_IPI00292753	3.68817e-06
GAR1_IPI00872985	1.73797e-08
GARNL1_IPI00456722	2.09989e-05
GARS_IPI00783097	4.47511e-07
GART_IPI00025273	3.21648e-06
GATAD2A_IPI00478128	4.76752e-07
GATAD2B_IPI00103554	0.00123028
GATC_IPI00013832	1.28755e-05
GBA_IPI00021807	0.000952688
GBAS_IPI00016077	3.21945e-08
GBE1_IPI00296635	3.09041e-06
GBF1_IPI00021954	1.4313e-05
GBL_IPI00657689	0.88506
GBP2_IPI00028565	1.90303e-07
GCAT_IPI00879060	1.37809e-05
GCC1_IPI00165138	9.5442e-08
GCC2_IPI00333197	1.86305e-05
GCDH_IPI00024317	0.000236596
GCLC_IPI00215768	4.47173e-08
GCLM_IPI00010090	6.1106e-07
GCN1L1_IPI000011590	5.05966e-08
GCSH_IPI00011604	3.5106e-06
GDI1_IPI00010154	1.06247e-07
GDI2_IPI00031461	5.49154e-08
GEMIN4_IPI00789740	0.000224963
GEMIN5_IPI00291783	1.89027e-08
GEMIN6_IPI00103087	0.000118772
GFM1_IPI00154473	1.20155e-06
GFM2_IPI00071703	1.13227e-05
GFPT1_IPI00217952	2.53478e-06
GGA1_IPI00384670	1.80949e-07
GGA2_IPI00296772	0.00105646
GGA3_IPI00021174	0.000165758
GGCT_IPI00031564	2.50057e-06
GGH_IPI00023728	6.4986e-07
GGPS1_IPI00032892	4.02758e-06
GIGYF2_IPI00647635	5.42748e-05
GINS1_IPI00032387	3.64177e-07
GINS2_IPI00007146	0.00516712
GINS3_IPI00893172	2.1619e-06
GIPC1_IPI00024705	4.42934e-07
GIT1_IPI00795611	9.44236e-05
GK_IPI00216067	1.25222e-07
GLA_IPI00025869	1.76353e-05
GLB1_IPI00441344	5.30258e-05
GLMN_IPI00074604	3.63701e-07
GLO1_IPI00220766	1.12989e-05
GLOD4_IPI00007102	1.12887e-08
GLRX_IPI00219025	2.48146e-07
GLRX3_IPI00008552	3.6554e-09
GLS_IPI00289159	9.27486e-08
GLT25D1_IPI00168262	9.01564e-07
GLTP_IPI00184363	1.17314e-06
GLTPD1_IPI00455408	4.20809e-09
GLUD1_IPI00016801	2.4828e-06
GLUD2_IPI00027146	4.11142e-06
GLUL_IPI00010130	1.90722e-06
GM2A_IPI00018236	8.91393e-08
GMDS_IPI00030207	7.78072e-07
GMEB1_IPI00008601	4.7026e-05
GMEB2_IPI00159770	2.30329e-05
GMFB_IPI004129870	3.49865e-05
GMFG_IPI00028414	3.35934e-05
GMIP_IPI00292376	0.00139197
GMNN_IPI00026309	2.17864e-06
GMPPA_IPI00657888	1.61233e-06
GMPPB_IPI00002496	3.73354e-05
GMPR_IPI00304803	9.28876e-08
GMPR2_IPI00449197	8.82752e-07
GMPS_IPI00029079	2.6657e-09
GNA13_IPI00290928	4.07164e-07
GNAI2_IPI00465121	5.95434e-05
GNAI3_IPI00220578	2.54384e-05
GNB1_IPI00026268	2.35291e-06
GNB1L_IPI00107339	2.83374e-06
GNB2_IPI00003348	3.11867e-05
GNB2L1_IPI00641950	2.10333e-06
GNE_IPI00896504	9.53629e-07
GNG5_IPI00027240	1.66845e-09
GNL1_IPI00396387	7.19165e-09
GNPDA1_IPI00009305	4.03553e-07
GNPDA2_IPI00550894	6.20745e-08
GNPNAT1_IPI00061525	1.2012e-05
GNS_IPI00908404	1.81018e-07
GOLGA2_IPI00413895	2.37777e-17
GOLGA3_IPI00305267	9.93081e-06
GOLGA4_IPI00013272	5.03054e-06
GOLGA7_IPI00480022	2.93645e-06
GOLPH3_IPI00005490	1.42949e-06
GOLPH3L_IPI00514951	2.99754e-09
GOPC_IPI00186721	1.70256e-08
GORASP2_IPI00743931	1.79568e-07
GOT1_IPI00219029	2.69579e-07
GOT2_IPI00018206	1.42269e-12
GPATCH8_IPI00457284	2.51822e-05
GPBP1L1_IPI00550026	2.32713e-05
GPD1L_IPI00032959	1.22166e-06
GPHN_IPI00184477	2.31225e-06
GPI_IPI00910781	1.30694e-07
GPKOW_IPI00024255	1.56339e-05
GPN1_IPI00027035	2.73373e-09
GPN2_IPI00551059	1.28406e-07
GPN3_IPI00856080	6.14412e-06
GPRIN1_IPI00332155	6.85076e-08
GPS1_IPI00300386	2.9965e-09
GPSM1_IPI00479065	2.3322e-06
GPT2_IPI00152432	1.03992e-05
GPX4_IPI00884192	7.26532e-06
GRAP2_IPI00026928	8.3313e-08
GRB10_IPI00012752	2.82815e-09
GRB2_IPI00021327	7.02127e-07
GRHPR_IPI00550682	5.76616e-07
GRIPAP1_IPI00873904	1.04462e-06
GRK6_IPI00220242	8.56579e-06
GRLF1_IPI00334715	2.14053e-06
GRPEL1_IPI00029557	2.49215e-08
GRPEL2_IPI00549666	9.31655e-07
GRSF1_IPI00478657	3.04518e-06
GRWD1_IPI00027831	5.25897e-05
GSE1_IPI00215963	1.11662e-05
GSK3A_IPI00292228	2.74726e-06
GSK3B_IPI00216190	0.000514818
GSN_IPI00026314	2.67871e-05
GSPT1_IPI00910513	3.74527e-08
GSR_IPI00016862	7.29308e-09
GSS_IPI00010706	1.39693e-06
GSTCD_IPI00478068	2.97213e-06
GSTK1_IPI00440703	9.2026e-08
GSTM2_IPI00645711	5.96873e-05
GSTM3_IPI00246975	1.08199e-06
GSTM4_IPI00008770	3.15626e-06
GSTO1_IPI00019755	5.3875e-06
GSTP1_IPI002197573	4.34097e-07
GSTT1_IPI00741097	2.78195e-06
GSTZ1_IPI00874143	6.39514e-07
GTF2A1_IPI00004350	5.04497e-07
GTF2A2_IPI00004353	3.50762e-06
GTF2B_IPI00022820	1.2136e-07
GTF2E1_IPI00019977	6.36453e-09
GTF2E2_IPI00019981	1.77679e-08
GTF2F1_IPI00017450	4.08019e-05
GTF2F2_IPI00876896	8.43323e-06
GTF2H2_IPI00426640	4.58411e-05
GTF2I_IPI00054042	1.58575e-07
GTF3A_IPI00294241	1.24614e-06
GTF3C3_IPI00015806	0.000113529
GTF3C4_IPI00016725	6.31576e-08
GTF3C5_IPI00879210	1.56833e-05
GTPBP1_IPI00010463	1.28546e-06
GTPBP2_IPI00151360	3.51492e-06
GTPBP3_IPI00783945	0.000231099
GTSF1_IPI00795267	4.97141e-07
GUSB_IPI00027745	4.78762e-09
GYG1_IPI00180386	0.00465226
GYS1_IPI00303868	4.39709e-06
H1FX_IPI00021924	3.49677e-16
H2AFX_IPI00219037	0.00688212
H2AFY_IPI00304171	0.919192
H2AFZ_IPI00218448	5.15652e-07
H3F3A_IPI00219038	0.773029
H6PD_IPI00607861	0.000512825
HACE1_IPI00337371	0.00457412
HACL1_IPI00296535	2.07474e-08
HADH_IPI00298406	2.62686e-07
HADHA_IPI00031522	3.19888e-07
HADHB_IPI00022793	1.71654e-07
HAGH_IPI00003933	5.68255e-06
HARS_IPI00021808	3.30513e-06
HARS2_IPI00027445	2.55632e-08
HAT1_IPI00024719	1.31695e-09
HBA1_IPI00410714	5.19932e-06
HBD_IPI00473011	1.95751e-05
HBE1_IPI00217471	7.12919e-06
HBG1_IPI00744503	1.86016e-07
HBQ1_IPI00217472	4.94982e-06
HBS1L_IPI00009070	2.29052e-07
HBZ_IPI00217473	1.84791e-06
HCFC1_IPI00641743	5.3948e-06
HCG_1745121_IPI00894461	3.78379e-07
HCG_1787519_IPI00738898	3.6323e-52
HCG_2004593_IPI00478208	5.13732e-35
HCG_21078_IPI00398135	8.21805e-38
HCLS1_IPI00026156	6.0518e-09
HDAC1_IPI00013774	3.26986e-06
HDAC10_IPI00012439	0.00133692
HDAC2_IPI002896010	4.00193e-06
HDAC3_IPI00217965	8.93184e-06
HDAC4_IPI00010088	2.18677e-05
HDAC6_IPI00005711	0.000169793
HDAC7_IPI00909569	0.000188136
HDAC8_IPI00747259	9.45599e-07
HDDC2_IPI00872352	3.69865e-06
HDDC3_IPI00789618	0.00151807
HDGF_IPI00514127	5.92363e-08
HDGF2_IPI00013290	5.49584e-08
HDGFRP3_IPI00007063	3.01081e-07
HDHD1A_IPI00913889	5.37489e-06
HDHD2_IPI00783874	5.62654e-07
HDHD3_IPI00009931	8.00447e-06
HDLBP_IPI00022228	1.81186e-06
HEATR2_IPI00242630	8.38489e-09
HEATR3_IPI00100984	2.06713e-08
HEATR5A_IPI00783902	0.0208465
HEATR5B_IPI00479069	1.05529e-05
HEATR6_IPI00464999	1.96758e-06
HEBP1_IPI00148063	1.0496e-05
HEBP2_IPI00644697	9.38869e-05
HECTD1_IPI00328911	0.067034
HECTD3_IPI00456642	4.38822e-06
HEL308_IPI00152527	0.000340203
HELB_IPI00168877	1.16247e-05
HEMGN_IPI00464963	6.52128e-08
HERC1_IPI00022479	1.73569e-06
HERC4_IPI00333067	1.36373e-06
HEXA_IPI00027851	2.75599e-06
HEXB_IPI00012585	2.88338e-06
HEXIM1_IPI00007941	1.9306e-06
HGS_IPI00006176	1.7769e-06
HHEX_IPI00008771	0.0684966
HIBADH_IPI00013860	1.68427e-07
HIBCH_IPI00874185	4.8702e-08
HIC2_IPI00376570	4.59266e-06
HIF1AN_IPI00941238	7.55835e-06
HINT1_IPI00239077	3.0611e-05
HINT2_IPI00000335	3.62954e-07
HINT3_IPI00170924	1.01212e-05
HIP1_IPI00782965	0.0033037
HIP1R_IPI00024417	0.00428284
HIRIP3_IPI00304875	7.47924e-05
HISPPD1_IPI00908639	5.36248e-05
HISPPD2A_IPI00398511	6.46901e-05
HIST1H1B_IPI00217468	1.63845e-35
HIST1H1C_IPI00217467	6.24193e-55
HIST1H1D_IPI00217466	2.62855e-06
HIST1H2AD_IPI00902514	0.000195255
HIST1H4A_IPI00453473	0.999549
HIST2H2BA_IPI00646240	0.00363162
HK1_IPI00903226	9.28389e-05
HK2_IPI00102864	1.19605e-05
HLCS_IPI00301907	2.81156e-08
HLTF_IPI00339381	0.0533562
HMBS_IPI00028160	1.87324e-07
HMG20B_IPI00464951	7.143e-06
HMGA1_IPI00179700	2.54906e-07
HMGB1_IPI00419258	2.93214e-07
HMGB2_IPI00219097	4.86282e-07
HMGB3_IPI00217477	2.0982e-06
HMGCL_IPI00293564	2.07841e-06
HMGCS1_IPI00008475	2.2444e-06
HMHA1_IPI00022471	7.77876e-05
HMMR_IPI00337772	1.51148e-05
HN1_IPI00384857	4.35142e-08
HN1L_IPI00909195	3.51016e-09
HNMT_IPI00030023	6.71727e-07
HNRNPA0_IPI00011913	6.84915e-05
HNRNPA2B1_IPI00874030	5.81673e-07
HNRNPA3_IPI00419373	1.02957e-05
HNRNPAB_IPI00334587	2.0322e-07
HNRNPC_IPI00477313	0.000192389
HNRNPD_IPI00028888	6.33193e-07
HNRNPF_IPI00003881	1.35224e-07
HNRNPH1_IPI00479191	0.000178664
HNRNPH3_IPI00013877	0.0865645
HNRNPK_IPI00216746	1.67652e-06
HNRNPL_IPI00027834	0.0114649
HNRNPM_IPI00171903	2.15805e-06
HNRNPR_IPI00644055	0.858305
HNRNPU_IPI00644079	0.0012607
HNRNPUL1_IPI00013070	5.90152e-06
HNRNPUL2_IPI00456887	9.49298e-06
HNRPA1L-2_IPI00215965	2.33753e-05
HNRPDL_IPI00011274	1.28693e-08
HNRPLL_IPI00103247	0.000239464
HOMER1_IPI00003566	0.00082985
HOOK3_IPI00031768	6.47326e-06
HOXB9_IPI00014539	1.8264e-07
HP1BP3_IPI00642238	4.32754e-05
HPCAL1_IPI00219344	0.00116505
HPRT1_IPI00873466	1.73454e-10
HPS4_IPI00375190	9.90224e-06
HRC_IPI00914561	5.71774e-10
HRSP12_IPI00005038	1.85882e-07
HS1BP3_IPI00328868	0.000158485
HSD17B10_IPI00017726	8.58075e-08
HSD17B11_IPI00329598	2.4723e-07
HSD17B4_IPI00909582	3.3202e-05
HSD17B8_IPI00021890	7.26862e-06
HSDL2_IPI00414384	2.11043e-06
HSF1_IPI00024071	8.37167e-07
HSP90AA1_IPI00382470	6.46345e-10
HSP90AB1_IPI00414676	2.19225e-10
HSP90AB4P_IPI00555565	9.10023e-10
HSP90B1_IPI00027230	1.38559e-05
HSPA13_IPI00299299	9.32687e-07
HSPA14_IPI00292499	1.62136e-05
HSPA1A_IPI00304925	5.0311e-06
HSPA4_IPI00002966	9.72625e-10
HSPA4L_IPI00828021	1.74404e-06
HSPA5_IPI00003362	3.06913e-07
HSPA8_IPI00003865	1.2208e-06
HSPA9_IPI00007765	1.0282e-06
HSPB1_IPI00025512	5.2724e-05
HSPB11_IPI00098827	0.00173495
HSPBP1_IPI00100748	0.0043359
HSPC152_IPI00009010	3.26159e-06
HSPD1_IPI00784154	0.000125572
HSPE1_IPI00220362	1.0497e-07
HSPG2_IPI00024284	5.91673e-05
HSPH1_IPI00514983	9.78207e-08
HTATIP2_IPI00847689	9.57882e-05
HTATSF1_IPI00013788	3.32717e-06
HTRA2_IPI00001663	3.66899e-08
HTT_IPI00002335	0.996075
HUS1_IPI00004712	3.60466e-06
HUWE1_IPI00179298	0.000163933
HYOU1_IPI00000877	2.42468e-06
HYPK_IPI00335001	3.80319e-08
HYPOTHETICAL PROTEIN (FRAGMENT)._IPI00185742	4.28429e-07
IARS_IPI00644127	1.98978e-05
IARS2_IPI00017283	7.4288e-05
ICA1_IPI00900288	1.78729e-07
ICAM1_IPI00008494	3.70282e-09
ICT1_IPI00791262	1.13711e-07
ID1_IPI00012718	3.75016e-05
IDE_IPI00220373	1.50679e-06
IDH1_IPI00027223	7.73169e-07
IDH2_IPI00011107	5.20668e-08
IDH3A_IPI00030702	9.27091e-07
IDH3B_IPI00304417	0.000155035
IDH3G_IPI00220150	1.46358e-06
IDI1_IPI00220014	1.73576e-07
IDI1_IPI00645307	2.65186e-07
IFI30_IPI00007853	5.90557e-07
IFI35_IPI00218475	3.90928e-05
IFITM1_IPI00007191	2.8616e-17
IGBP1_IPI00019148	4.40879e-07
IGF2BP1_IPI00008557	1.30806e-07
IGF2BP2_IPI00179713	2.64089e-06
IGF2BP3_IPI00658000	5.09409e-07
IGF2R_IPI00903213	4.2428e-05
IK_IPI00883647	4.88244e-07
IKBKAP_IPI00293735	1.53639e-06
IKBKB_IPI00024709	1.09494e-07
IKBKG_IPI00641117	2.75287e-09
IL18_IPI00290198	3.47074e-06
ILF2_IPI00872107	8.29202e-06
ILF3_IPI00418313	1.18477e-07
ILK_IPI00013219	4.39839e-06
ILKAP_IPI00006164	6.33123e-10
IMMT_IPI00009960	2.69891e-20
IMPA1_IPI00020906	1.06569e-08
IMPDH1_IPI00375527	8.11978e-07
IMPDH2_IPI00291510	4.87313e-07
INF2_IPI00878985	6.6285e-06
INPP1_IPI00027139	1.34447e-05
INPP4A_IPI00641812	8.18559e-07
INPP5B_IPI00478376	5.02091e-07
INPP5D_IPI00329213	0.620251
INPP5F_IPI00480159	8.98024e-05
INPPL1_IPI00016932	0.999796
INTS3_IPI00792312	0.00376702
INTS4_IPI00446765	5.85233e-19
INTS7_IPI00743871	1.42955e-05
INTS8_IPI00375653	2.48775e-05
INTS9_IPI00290514	3.60992e-06
IP6K1_IPI00452669	7.87434e-07
IPI00070448.1_IPI00070448	2.56622e-05
IPI00102316.3_IPI00102316	0.00636308
IPO11_IPI00913938	9.11514e-07
IPO13_IPI00005651	1.11042e-06
IPO4_IPI00398009	0.000111922
IPO5_IPI00793443	3.13855e-07
IPO7_IPI00007402	0.000162846
IPO8_IPI00007401	1.00408e-07
IPO9_IPI00185146	9.98131e-07
IQGAP1_IPI00009342	2.6883e-05
IQGAP2_IPI00299048	6.01824e-06
IQGAP3_IPI00328905	4.72133e-06
IQSEC1_IPI00797572	5.67223e-05
IQSEC2_IPI00872831	0.000395422
IQWD1_IPI00164246	2.4499e-06
IRAK1_IPI00293652	4.05728e-07
IRAK4_IPI00007641	1.47176e-08
IREB2_IPI00008726	9.23068e-07
IRF2_IPI00293657	0.000850978
IRF2BP1_IPI00645608	5.26985e-06
IRF2BP2_IPI00376199	1.59708e-05
IRF3_IPI00291901	6.07208e-06
ISCA2_IPI00376195	4.62612e-06
ISCU_IPI00022240	2.96082e-07
ISG15_IPI00375631	1.41307e-06
ISOC1_IPI00304082	1.2313e-06
ISOC2_IPI00003031	0.000860126
ISY1_IPI00744858	1.73396e-12
ISYNA1_IPI00549569	4.02153e-07
ITFG2_IPI00299911	4.97413e-07
ITGA5_IPI00306604	8.45148e-11
ITGB1_IPI00217561	5.05463e-11
ITPA_IPI00018783	1.45196e-07
ITPK1_IPI00100329	9.72307e-06
ITPKA_IPI00012538	0.135813
ITSN1_IPI00304740	0.000275983
ITSN2_IPI00414027	4.13617e-06
IWS1_IPI00296432	2.24075e-07
JARID1C_IPI00013185	7.63316e-06
JMJD1A_IPI00479545	0.000292586
JMJD1B_IPI00298935	5.60285e-06
JMJD1C_IPI00384202	4.57685e-06
JMJD2A_IPI00005666	2.29278e-06
JMJD2B_IPI00013205	0.994374
JMJD4_IPI00011132	3.16661e-05
JMJD5_IPI00296340	3.07001e-05
JMJD6_IPI00604598	9.86415e-08
JTV1_IPI00011916	0.00020399
KARS_IPI00307092	4.44814e-06
KATNA1_IPI00013075	2.38295e-06
KATNB1_IPI00746256	2.54386e-06
KBTBD2_IPI00293363	6.64658e-07
KBTBD4_IPI00410255	1.73638e-05
KCMF1_IPI00306661	2.97508e-07
KCNAB2_IPI00442307	3.67752e-06
KCTD15_IPI00234793	2.12083e-05
KCTD3_IPI00410103	1.8865e-05
KCTD9_IPI00014825	0.0450156
KDELC2_IPI00143921	5.96754e-06
KEAP1_IPI00106502	0.00202882
KHDRBS1_IPI00008575	1.49436e-05
KHK_IPI00216136	3.81171e-07
KHSRP_IPI00479786	4.32042e-07
KIAA0174_IPI00386516	4.90466e-08
KIAA0196_IPI00748472	0.000178997
KIAA0368_IPI00157790	5.63112e-06
KIAA0406_IPI00011702	1.82564e-05
KIAA0415_IPI00465123	9.28763e-05
KIAA0513_IPI00028516	0.0669038
KIAA0528_IPI00783895	1.0139e-05
KIAA0652_IPI00006080	9.54513e-09
KIAA0664_IPI00024425	4.80992e-06
KIAA0776_IPI00844000	0.000220192
KIAA0841_IPI00014220	5.14184e-05
KIAA0859_IPI00514340	1.03724e-07
KIAA0907_IPI00401900	3.29334e-05
KIAA1012_IPI00007253	9.98883e-06
KIAA1033_IPI00298991	0.000130173
KIAA1143_IPI00410618	3.19474e-08
KIAA1219_IPI00409601	2.18949e-06
KIAA1279_IPI00477355	1.0052e-08
KIAA1303_IPI00166044	1.42495e-05
KIAA1429_IPI00036742	0.0438527
KIAA1468_IPI00023330	1.979e-06
KIAA1524_IPI00154283	2.6536e-08
KIAA1598_IPI00448751	8.03448e-07
KIAA1609_IPI00412243	2.24223e-06
KIAA1618_IPI00642126	0.0027257
KIAA1627_IPI00887097	3.68221e-07
KIAA1704_IPI00304664	1.4272e-07
KIAA1712_IPI00877156	5.72314e-07
KIAA1949_IPI00152853	9.95479e-06
KIAA1967_IPI001827570	1.49097e-05
KIF11_IPI00305289	0.000977397
KIF13A_IPI00295487	5.04531e-06
KIF13B_IPI00479529	4.78739e-05
KIF14_IPI00299554	1.38483e-06
KIF15_IPI00024975	3.39433e-07
KIF1B_IPI00397383	0.000537035
KIF21A_IPI00425404	0.0388154
KIF21B_IPI00397809	0.311124
KIF23_IPI00291579	0.997752
KIF2A_IPI00848334	0.00534279
KIF2C_IPI00290435	1.13303e-05
KIF3A_IPI00867739	0.000159591
KIF3B_IPI00004533	2.82958e-06
KIF4A_IPI00178150	4.42092e-08
KIF5A_IPI00029722	1.14617e-05
KIF5B_IPI00012837	2.77712e-07
KIFAP3_IPI00647465	0.994631
KIFC1_IPI00306400	4.93476e-08
KLC1_IPI00337460	4.65938e-11
KLC2_IPI00021634	3.34715e-09
KLC4_IPI00743879	7.02028e-07
KLF16_IPI00011115	3.95681e-06
KLHL11_IPI00018726	0.000175931
KLHL18_IPI00789341	2.14971e-05
KLHL36_IPI00296724	4.96902e-08
KLRAQ1_IPI00396527	3.73967e-06
KNTC1_IPI00001458	1.19782e-06
KPNA1_IPI00303292	2.12866e-07
KPNA2_IPI00002214	6.68912e-08
KPNA3_IPI00299033	0.679093
KPNA4_IPI00012578	1.48305e-05
KPNA6_IPI00747764	6.63917e-06
KPNB1_IPI00001639	4.51329e-07
KSR1_IPI00651657	0.130259
KTELC1_IPI00301163	1.00829e-06
KTI12_IPI00061528	8.66823e-07
KTN1_IPI00328753	0.000249005
KYNU_IPI00003818	3.29257e-07
L2HGDH_IPI00016458	1.68278e-05
LACE1_IPI00166976	5.61204e-07
LACTB2_IPI00006952	2.21611e-06
LAGE3_IPI00032314	4.74506e-06
LAMP1_IPI00884105	3.32178e-07
LAMP2_IPI00216172	3.46477e-10
LANCL1_IPI00005724	9.64706e-06
LANCL2_IPI00032995	1.77943e-05
LAP3_IPI00419237	6.87567e-06
LARP1_IPI00185919	1.23454e-05
LARP7_IPI00294742	3.03635e-08
LARS_IPI00103994	1.78076e-05
LARS2_IPI00014213	1.10179e-06
LASP1_IPI00386803	4.86278e-07
LATS1_IPI00005858	5.8668e-05
LBR_IPI00292135	0.997113
LCMT1_IPI00414463	1.07746e-08
LCMT2_IPI00171712	7.51234e-05
LCP1_IPI00010471	3.80689e-06
LCP2_IPI00297169	0.999513
LDB1_IPI00856078	7.90873e-07
LDHA_IPI00217966	3.58788e-06
LDHB_IPI00219217	1.84321e-06
LENG8_IPI00217858	0.999582
LEO1_IPI00103090	4.69129e-05
LEPRE1_IPI00045839	2.92463e-07
LGALS1_IPI00219219	0.00695489
LGALS3BP_IPI00023673	3.20456e-09
LGALS8_IPI00165587	8.30455e-06
LGTN_IPI00013160	1.31175e-08
LHPP_IPI00005474	2.84877e-06
LIAS_IPI00216886	3.69583e-06
LIG1_IPI00219841	0.000131268
LIG3_IPI00029081	0.000726653
LIMA1_IPI00883896	5.57007e-19
LIMD1_IPI00003369	0.000977753
LIMS1_IPI00917064	8.39563e-06
LIN28B_IPI00873862	9.28254e-07
LIN7C_IPI00019997	0.000408006
LLGL1_IPI00105532	0.000571182
LMAN2_IPI00009950	3.12305e-07
LMNA_IPI00021405	2.72937e-11
LMNB1_IPI00217975	3.46488e-06
LMNB2_IPI00009771	0.001519
LMO2_IPI00915342	5.81219e-06
LMO4_IPI00873001	0.000584689
LOC100130553_IPI00013296	1.20065e-12
LOC100130562_IPI00888474	3.16471e-15
LOC100130932_IPI00745343	1.03961e-06
LOC100132129_IPI00889783	5.32292e-06
LOC100132728_IPI00887541	1.22651e-40
LOC100133623_IPI00877726	1.30839e-09
LOC100133930_IPI00887749	1.68291e-05
LOC284889_IPI002932760	1.35346e-07
LOC348262_IPI00746221	1.14522e-08
LOC349114_IPI00556590	3.80796e-12
LOC388474_IPI00397676	NA
LOC442497_IPI00554481	5.76723e-10
LOC552889_IPI00884061	0.0365683
LOC644936_IPI00556231	2.42204e-05
LOC647000_IPI00398982	4.4443e-06
LOC650788_IPI00887241	3.12482e-36
LOC653156_IPI00480032	6.14097e-65
LOC653269_IPI00740545	2.89354e-06
LOC654188_IPI00887678	1.09599e-06
LOC728658_IPI00398964	2.29178e-48
LOC90379_IPI00470781	0.000329612
LONP1_IPI00005158	0.000435695
LPIN1_IPI00790250	0.267112
LPIN2_IPI00021956	6.80128e-05
LPIN3_IPI00556641	0.00123009
LRBA_IPI00002255	3.03907e-06
LRCH3_IPI00385649	5.05856e-07
LRPAP1_IPI00026848	3.28177e-08
LRPPRC_IPI00783271	7.67045e-09
LRRC14_IPI00014239	0.00284407
LRRC20_IPI00152330	0.000236011
LRRC40_IPI00152998	1.67208e-11
LRRC41_IPI00397575	1.03688e-06
LRRC42_IPI00177655	0.0034538
LRRC47_IPI00170935	6.62501e-07
LRRC57_IPI00470576	3.3182e-06
LRRC59_IPI00396321	0.996579
LRRFIP1_IPI00785113	4.10817e-10
LRRFIP2_IPI00007277	1.03941e-09
LRSAM1_IPI00300805	8.52474e-07
LRWD1_IPI00069309	0.000257053
LSD1_IPI00217540	0.000158925
LSM1_IPI00004436	4.11933e-06
LSM12_IPI00867714	5.26795e-06
LSM14A_IPI00478300	1.13866e-07
LSM14B_IPI00032635	4.4059e-06
LSM2_IPI00032460	1.9129e-06
LSM3_IPI00219229	1.39747e-05
LSM4_IPI00294955	2.37257e-09
LSM6_IPI00001146	1.26766e-12
LSM7_IPI00007163	1.78711e-06
LSM8_IPI00219871	2.07197e-06
LTA4H_IPI00219077	9.07743e-08
LTF_IPI00298860	1.29214e-08
LTV1_IPI00153032	3.17338e-10
LUC7L_IPI00071318	1.3963e-06
LUC7L2_IPI00006932	7.95951e-06
LUZP6_IPI00179589	1.086e-06
LYN_IPI00298625	3.60021e-06
LYPLA1_IPI00007321	8.81311e-06
LYPLA2_IPI00027032	1.81628e-06
LYPLAL1_IPI00059762	1.25378e-06
LYRM1_IPI00011979	1.33682e-07
LYRM4_IPI00006979	2.15257e-05
LYRM7_IPI00873110	3.46764e-05
LYSMD1_IPI00045531	6.18927e-06
LYSMD2_IPI00216874	0.99998
LZIC_IPI00152900	2.90045e-06
LZTFL1_IPI00299465	3.22057e-07
M11S1_IPI00783872	2.17175e-25
M6PRBP1_IPI00303882	1.65026e-08
MACF1_IPI00514468	0.0209668
MACF1_IPI00902728	0.000230873
MACROD1_IPI00155601	1.46057e-05
MAD1L1_IPI00873518	0.628629
MAD2L1_IPI00012369	1.61138e-06
MAD2L1BP_IPI00455983	6.21773e-06
MADD_IPI00873960	0.000107476
MAEA_IPI00607605	1.41175e-08
MAGEA3_IPI00018041	0.0980628
MAGEA4_IPI00910524	0.99376
MAGEA9_IPI00018074	8.13097e-05
MAGEB2_IPI00006726	6.74608e-14
MAGEC1_IPI00299085	1.5979e-06
MAGEC2_IPI00008278	3.6751e-06
[truncated: 2,155 more rows]

## Sheet: posteriorProbabilitiesDat5semi
	x
37500_IPI00871851	1.64741e-07
38596_IPI00383573	2.36914e-06
38961_IPI00872486	5.00914e-11
39326_IPI00033025	2.01199e-06
39692_IPI00549434	1.61895e-06
40057_IPI00784614	3.20944e-07
40787_IPI00019376	5.33165e-09
42 KDA PROTEIN._IPI00328587	1.06045e-08
42248_IPI00030877	1.97775e-05
A2LD1_IPI00900332	4.63323e-06
A8MSH2_HUMAN_IPI00472718	4.21942e-22
AACS_IPI00217272	1.15764e-09
AAK1_IPI00916402	0.000512304
AAMP_IPI00014481	0.999998
AARS_IPI00910701	0.000621457
AARS2_IPI00394788	0.125934
AARSD1_IPI00748490	2.22147e-09
AASDH_IPI00419992	9.33747e-05
AASDHPPT_IPI00250297	3.75828e-08
ABCC1_IPI00719178	6.57717e-07
ABCC4_IPI00006675	2.10117e-06
ABCE1_IPI00303207	0.13816
ABCF1_IPI00873899	4.94243e-06
ABCF2_IPI00068506	0.000104404
ABCF3_IPI00465160	3.47791e-10
ABHD10_IPI00020075	1.28572e-06
ABHD11_IPI00171692	0.307014
ABHD14B_IPI00063827	5.51682e-07
ABI1_IPI00480028	2.29142e-09
ABL1_IPI00221171	3.35816e-07
ABL2_IPI00329488	3.88286e-05
ABT1_IPI00002938	5.27548e-05
ACAA1_IPI00012828	1.06541e-06
ACAA2_IPI00873829	5.62811e-11
ACACA_IPI00396015	2.85836e-06
ACAD10_IPI00914926	0.269942
ACAD8_IPI00747159	2.12674e-06
ACAD9_IPI00152981	0.0355869
ACADM_IPI00513827	0.0130095
ACADS_IPI00027701	2.78541e-05
ACADSB_IPI00024623	3.29935e-06
ACADVL_IPI00028031	0.0143094
ACAP2_IPI00014264	3.32812e-06
ACAT1_IPI00030363	8.04486e-06
ACAT2_IPI00291419	2.11153e-06
ACBD3_IPI00009315	4.9442e-11
ACBD6_IPI00031680	1.05251e-06
ACCS_IPI00411817	0.000176846
ACIN1_IPI00007334	1.02182e-05
ACLY_IPI00394838	4.87805e-09
ACN9_IPI00743454	0.000107805
ACO1_IPI00008485	1.73728e-06
ACO2_IPI00790739	6.15326e-06
ACOT7_IPI00010415	8.25337e-09
ACOT8_IPI00298202	0.0090263
ACOT9_IPI00646015	3.22466e-08
ACOX1_IPI00296907	2.81993e-09
ACP1_IPI00219861	7.93213e-07
ACP2_IPI00003807	0.000388913
ACSF2_IPI00909579	0.000224476
ACSF3_IPI00166395	3.5848e-07
ACSL1_IPI00012728	3.67698e-05
ACSL3_IPI00031397	0.21705
ACSL4_IPI00029737	8.41687e-07
ACSM3_IPI00297635	2.23076e-06
ACSS2_IPI00549564	4.37239e-11
ACTB_IPI00894498	2.74631e-10
ACTL6A_IPI00003627	1.88615e-08
ACTL8_IPI00329820	0.000118855
ACTN1_IPI00759776	2.91764e-06
ACTN4_IPI00013808	2.09267e-06
ACTR10_IPI00302690	2.00219e-07
ACTR1A_IPI00029468	3.45756e-06
ACTR2_IPI00470573	1.76645e-07
ACTR3_IPI00028091	7.52035e-08
ACTR6_IPI00171779	0.78164
ACY1_IPI00009268	0.000340099
ACYP1_IPI00221117	2.91718e-07
ADA_IPI00872639	6.93207e-09
ADAL_IPI00783550	4.78277e-11
ADAT2_IPI00217631	3.74394e-05
ADAT3_IPI00061802	0.00591577
ADD1_IPI00220158	2.7819e-05
ADD2_IPI00019904	6.49575e-05
ADD3_IPI00004408	0.0571624
ADFP_IPI00293307	4.25007e-07
ADH5_IPI00746777	2.08906e-08
ADI1_IPI00651738	0.00208718
ADK_IPI00290279	0.999922
ADNP_IPI00022215	7.99437e-08
ADO_IPI00045939	4.37347e-08
ADPRH_IPI00009258	1.04765e-07
ADPRHL2_IPI00015865	2.06279e-07
ADRBK1_IPI00012497	1.88559e-07
ADRM1_IPI00033030	1.93383e-07
ADSL_IPI00026904	6.96771e-07
ADSS_IPI00026833	2.18351e-09
ADSSL1_IPI00170914	0.924516
AES_IPI00395596	4.07995e-06
AFTPH_IPI00554740	1.34438e-09
AGA_IPI00026259	0.0467103
AGFG1_IPI00903328	5.76718e-05
AGFG2_IPI00418238	0.921713
AGL_IPI00328318	0.000318314
AGXT2L2_IPI00216928	0.945784
AHCY_IPI00012007	5.75944e-07
AHCYL1_IPI00182938	5.33684e-07
AHCYL2_IPI00101645	6.03265e-07
AHNAK_IPI00021812	0.676712
AHSA1_IPI00030706	1.94015e-08
AIDA_IPI00303602	2.15915e-09
AIF1_IPI00795705	0.671909
AIFM1_IPI00000690	0.604065
AIP_IPI00010460	1.02208e-09
AK1_IPI00640817	1.1625e-07
AK2_IPI00215901	2.36617e-07
AK3_IPI00465256	9.09323e-06
AK3L1_IPI00016568	7.83148e-06
AKAP8_IPI00014474	1.39411e-06
AKAP8L_IPI00297455	0.000402452
AKAP9_IPI00220628	0.893896
AKR1A1_IPI00220271	2.71547e-13
AKR1B1_IPI00413641	1.18186e-07
AKR1C1_IPI00029733	4.88748e-05
AKR1C3_IPI00291483	4.53152e-09
AKR7A2_IPI00305978	3.2387e-09
AKT1_IPI00012866	3.46999e-06
AKT1S1_IPI00306195	8.0209e-08
AKT2_IPI00012870	0.99953
ALAD_IPI00442121	1.03284e-05
ALDH16A1_IPI00217920	5.99846e-07
ALDH18A1_IPI00008982	7.05911e-07
ALDH1A1_IPI00218914	4.33112e-08
ALDH1A2_IPI00216805	1.1424e-09
ALDH1B1_IPI00103467	1.32084e-07
ALDH1L2_IPI00298308	0.0116853
ALDH2_IPI00006663	3.22591e-07
ALDH4A1_IPI00217871	2.19804e-06
ALDH5A1_IPI00336008	2.94843e-06
ALDH6A1_IPI00024990	2.53233e-08
ALDH9A1_IPI00479877	0.00115431
ALDOA_IPI00796333	0.00053142
ALDOC_IPI00418262	1.8731e-06
ALKBH3_IPI00076597	3.29808e-05
ALKBH4_IPI00033770	2.05829e-06
AMDHD2_IPI00103028	0.340708
AMMECR1_IPI00022258	2.09865e-08
AMPD2_IPI00007722	1.52497e-05
AMPD3_IPI00411384	2.41851e-07
AMZ2_IPI00010239	6.19559e-05
ANAPC1_IPI00033907	5.37651e-08
ANAPC10_IPI00007088	0.0335315
ANAPC2_IPI00002549	2.35667e-06
ANAPC4_IPI00002551	2.02484e-07
ANAPC5_IPI00008247	1.24651e-07
ANAPC7_IPI00008248	3.4467e-08
ANK1_IPI00748895	7.05765e-06
ANK3_IPI00472779	0.00130835
ANKFY1_IPI00159899	2.76908e-08
ANKHD1-EIF4EBP3_IPI00217442	1.86011e-05
ANKMY2_IPI00470422	5.20858e-09
ANKRD13A_IPI00217831	5.99536e-07
ANKRD16_IPI00418468	0.00101893
ANKRD17_IPI00784020	1.43507e-05
ANKRD27_IPI00102377	6.80813e-05
ANKRD28_IPI00477505	3.74765e-09
ANKRD50_IPI00221285	0.0108044
ANKRD52_IPI00398957	0.09132
ANKRD54_IPI00025746	0.00141881
ANKS1A_IPI00395663	4.18469e-08
ANKZF1_IPI00335437	2.2795e-05
ANLN_IPI00743594	1.46416e-08
ANP32A_IPI00025849	3.3913e-07
ANP32B_IPI00007423	1.91853e-07
ANP32E_IPI00165393	3.88864e-08
ANTXR2_IPI00375552	2.96082e-05
ANXA1_IPI00218918	4.58614e-13
ANXA11_IPI00414320	0.999854
ANXA2_IPI00418169	0.131672
ANXA3_IPI00024095	1.01936e-11
ANXA4_IPI00793199	0.999188
ANXA5_IPI003298012	4.59666e-10
ANXA6_IPI00221226	0.999987
ANXA7_IPI00002460	2.68941e-13
AOF1_IPI00784464	0.0168507
AP1B1_IPI00328257	1.56511e-12
AP1G1_IPI00643591	1.98096e-08
AP1GBP1_IPI00444646	0.000745678
AP1M1_IPI00910088	6.71161e-10
AP1S1_IPI00152898	0.0155526
AP1S2_IPI00009244	0.000521135
AP2A1_IPI00304577	5.40394e-08
AP2A2_IPI00016621	2.17668e-06
AP2B1_IPI00784366	3.23118e-09
AP2M1_IPI00909772	1.0655e-08
AP2S1_IPI00219840	6.83588e-05
AP3B1_IPI00021129	2.36385e-05
AP3D1_IPI00719680	4.13159e-06
AP3M1_IPI00032459	0.0632076
AP3S1_IPI00014624	5.74881e-07
AP3S2_IPI00449132	1.61098e-05
AP4E1_IPI00010213	2.76354e-07
APAF1_IPI00023630	4.23179e-08
APEH_IPI00337741	4.21286e-09
APEX1_IPI00215911	1.64341e-07
API5_IPI00855856	6.32823e-12
APIP_IPI00911064	0.0621646
APOA1BP_IPI00168479	7.43248e-08
APOB_IPI00022229	0.000166127
APOB48R_IPI00399183	5.80659e-07
APOBEC3G_IPI00396656	7.25476e-06
APOL2_IPI00220007	0.000253376
APPL1_IPI00015836	2.312e-05
APPL2_IPI00172513	3.12959e-09
APRT_IPI00218693	1.57602e-07
AQR_IPI00297572	2.11486e-06
ARAF_IPI00020578	8.22869e-07
ARAP1_IPI00828080	5.16322e-08
ARCN1_IPI00298520	3.34536e-11
ARD1A_IPI00013184	2.28361e-07
ARD1B_IPI00455623	0.000202045
ARF3_IPI00215917	2.03304e-05
ARF4_IPI00215918	6.0919e-06
ARF5_IPI00215919	3.78465e-06
ARF6_IPI00215920	4.5826e-07
ARFGAP2_IPI00297322	2.39092e-06
ARFGAP3_IPI00299263	1.45122e-11
ARFGEF1_IPI00002188	1.27177e-07
ARFGEF2_IPI00002186	5.44434e-08
ARFIP1_IPI00021258	1.34011e-05
ARFIP2_IPI00910034	0.9486
ARG2_IPI00020332	2.39777e-09
ARGLU1_IPI00478834	9.14204e-06
ARHGAP1_IPI00020567	2.67157e-13
ARHGAP12_IPI00328279	2.4181e-05
ARHGAP17_IPI00064767	4.63458e-08
ARHGAP18_IPI00296353	7.97743e-11
ARHGAP25_IPI00479720	0.669717
ARHGAP4_IPI00328842	9.8234e-08
ARHGAP5_IPI00646885	0.00160468
ARHGAP6_IPI00011219	4.51957e-07
ARHGDIA_IPI00794402	1.24707e-09
ARHGDIB_IPI00003817	8.29411e-08
ARHGEF1_IPI00433169	0.998977
ARHGEF12_IPI00022164	0.351831
ARHGEF18_IPI00179437	0.00256709
ARHGEF2_IPI00472160	5.28005e-07
ARHGEF6_IPI00843979	1.3446e-08
ARHGEF7_IPI00449909	1.83748e-06
ARID1A_IPI00643722	4.47925e-09
ARID1B_IPI00396577	1.1423e-07
ARID3A_IPI00018500	2.42154e-08
ARID4B_IPI00328828	1.75982e-06
ARIH1_IPI00294943	1.53955e-05
ARIH2_IPI00007304	2.53685e-09
ARL1_IPI00219518	4.17923e-07
ARL2_IPI00908403	4.69069e-05
ARL2BP_IPI00015866	5.01694e-06
ARL3_IPI00003327	0.000273416
ARL5A_IPI00412787	0.965934
ARL5B_IPI00102036	5.44478e-06
ARL6IP4_IPI00796038	0.00263248
ARL8B_IPI00018871	1.39232e-07
ARMC1_IPI00018260	6.91024e-08
ARMC6_IPI00020196	1.05277e-15
ARMC8_IPI00795553	1.47319e-08
ARMCX3_IPI00009906	1.21938e-06
ARMET_IPI00328748	0.00119532
ARNT_IPI00184523	1.64133e-05
ARPC1A_IPI00333068	3.01694e-06
ARPC1B_IPI00005160	2.90268e-05
ARPC2_IPI00005161	4.92118e-05
ARPC3_IPI00005162	2.92079e-06
ARPC4_IPI00554811	2.55168e-09
ARPC5_IPI000072800	3.35606e-06
ARPC5L_IPI00414554	1.41945e-07
ARPP-19_IPI00792984	2.2184e-06
ARRB1_IPI00293857	9.9151e-08
ARRDC1_IPI00166858	0.999943
ARS2_IPI00375144	1.24753e-07
ARSA_IPI003296850	9.17623e-06
ARSB_IPI00306576	1.16214e-06
ASAH1_IPI00418446	2.1882e-06
ASAP1_IPI00873747	2.5017e-05
ASAP3_IPI00152667	8.47807e-07
ASF1A_IPI00292168	6.78205e-06
ASF1B_IPI00041127	4.70504e-08
ASH2L_IPI00328658	1.09124e-08
ASL_IPI00872103	3.4765e-08
ASMTL_IPI00479385	8.51488e-09
ASNA1_IPI00013466	0.00142508
ASNS_IPI00554777	2.1532e-11
ASPSCR1_IPI00065276	2.37666e-09
ASRGL1_IPI00555734	4.1331e-07
ASS1_IPI00020632	5.72179e-08
Ataxin-10_IPI00913912	1.19784e-10
ATE1_IPI00029472	2.33482e-06
ATF1_IPI00002501	1.97212e-05
ATF7IP_IPI00795654	3.59352e-05
ATG12_IPI00005881	1.31867e-07
ATG16L1_IPI00790974	4.64098e-08
ATG2A_IPI00878288	0.00536566
ATG2B_IPI00152990	0.000287566
ATG3_IPI00022254	0.000930808
ATG4B_IPI00787501	1.67056e-05
ATG5_IPI00006800	9.15669e-07
ATG7_IPI00007404	4.35001e-13
ATHL1_IPI00917437	0.00492465
ATIC_IPI00289499	4.25558e-10
ATN1_IPI00005502	0.0098887
ATOX1_IPI00010863	0.999968
ATP1A1_IPI00006482	0.00011718
ATP1B3_IPI00008167	0.0159292
ATP2B4_IPI00012490	2.41783e-05
ATP5A1_IPI00440493	1.03528e-08
ATP5B_IPI00303476	1.19837e-09
ATP5C1_IPI00478410	3.99557e-12
ATP5E_IPI00215878	3.00803e-05
ATP6V0D1_IPI00034159	2.23925e-06
ATP6V1A_IPI00007682	3.95419e-06
ATP6V1B2_IPI00007812	1.53364e-07
ATP6V1C1_IPI00007814	4.92982e-05
ATP6V1D_IPI00001568	3.84044e-06
ATP6V1E1_IPI00003856	5.21522e-09
ATP6V1F_IPI00004488	1
ATP6V1G1_IPI00025285	0.000421075
ATP6V1H_IPI00296191	8.9582e-12
ATPAF1_IPI00302673	1.69142e-05
ATPBD3_IPI00062882	0.000177622
ATPIF1_IPI00553153	1.46942e-09
ATR_IPI00412298	0.000912041
ATXN2_IPI00180154	9.59697e-05
ATXN2L_IPI00456363	8.93161e-05
ATXN3_IPI00005495	9.87648e-08
AURKA_IPI00298940	8.65732e-06
AVL9_IPI00397348	0.0147006
AZI1_IPI00298883	0.000104953
B2M_IPI00796379	0.0220439
BACH1_IPI00024235	1.0491e-08
BAG1_IPI003005310	3.29872e-06
BAG2_IPI00000643	1.27686e-08
BAG3_IPI00641582	0.016383
BAG4_IPI00030695	0.000292023
BAG5_IPI00556027	5.07121e-05
BAIAP2_IPI00299088	3.32059e-06
BAIAP2L1_IPI00179326	0.000424095
BANF1_IPI00026087	0.000129211
BAP1_IPI00465087	0.000203331
BAT1_IPI00641829	1.66554e-07
BAT2_IPI00894143	1.68163e-10
BAT2D1_IPI00083708	7.18851e-08
BAT3_IPI00645431	0.00856871
BAX_IPI00444945	5.76779e-09
BCAP31_IPI00642984	4.60816e-26
BCAR1_IPI00645994	0.00010174
BCAS3_IPI00332097	0.993267
BCAT1_IPI00382412	8.90867e-09
BCAT2_IPI00788925	4.7559e-07
BCCIP_IPI00002203	1.21539e-07
BCKDHA_IPI00444329	2.90599e-05
BCKDHB_IPI00011276	2.39152e-06
BCL10_IPI00022477	2.06167e-06
BCL2L1_IPI00019983	0.00111987
BCL7A_IPI00025786	3.85188e-06
BCL9L_IPI00328798	0.00111948
BCLAF1_IPI00006079	3.93865e-05
BDH2_IPI00607799	2.19018e-07
BECN1_IPI00748342	7.66642e-07
BGLAP_IPI00514336	2.49569e-11
BICD2_IPI00337667	1.62348e-10
BID_IPI00871585	8.23113e-10
BIRC2_IPI00013418	2.50687e-07
BIRC6_IPI00299635	1.12712e-08
BLMH_IPI00873294	2.47994e-07
BLOC1S1_IPI00020319	1.87462e-05
BLOC1S2_IPI00411983	7.28226e-05
BLOC1S3_IPI00397721	4.6055e-06
BLVRA_IPI00294158	5.48974e-07
BLVRB_IPI00219910	1.29578e-09
BMP2K_IPI00337426	2.29669e-08
BOLA2_IPI00301434	1.15421e-06
BOLA3_IPI00412229	0.00354235
BOP1_IPI00028955	0.00564252
BPGM_IPI00215979	1.26085e-07
BPHL_IPI00384428	0.0318233
BPNT1_IPI00410215	5.0409e-06
BPTF_IPI00785110	0.00015084
BRAF_IPI00303797	0.000132396
BRAP_IPI00792737	1.46296e-07
BRCC3_IPI00218992	4.98684e-14
BRD4_IPI00440727	0.00367119
BRD8_IPI00019226	1.7592e-07
BRE_IPI00149276	3.25526e-09
BSDC1_IPI00018026	0.022385
BSG_IPI00218019	8.63967e-09
BTAF1_IPI00024802	7.90766e-08
BTBD1_IPI00033866	2.09541e-05
BTF3_IPI00221035	2.83155e-08
BTF3L4_IPI00412792	3.48306e-06
BTK_IPI00029132	0.999984
BUB1_IPI00783305	8.25699e-06
BUB1B_IPI00141933	3.15416e-10
BUB3_IPI00013468	0.000184627
BUD31_IPI00013180	7.4538e-08
BYSL_IPI00328987	0.00280719
BZW1_IPI00916503	8.90073e-10
BZW2_IPI00022305	2.13138e-06
C10ORF119_IPI00478758	2.81232e-08
C10ORF4_IPI00429178	9.6944e-09
C10ORF54_IPI00872222	9.62275e-09
C10ORF97_IPI00549993	7.71366e-07
C11ORF2_IPI00001710	1.69836e-09
C11ORF31_IPI00218054	0.000179155
C11ORF46_IPI00167549	3.00366e-08
C11ORF54_IPI00072044	9.11162e-06
C11ORF58_IPI00003419	0.000219199
C11ORF67_IPI00100775	5.69358e-07
C11ORF68_IPI00914048	3.52498e-05
C11ORF73_IPI00410091	3.23515e-06
C12ORF11_IPI00550986	6.73517e-07
C12ORF29_IPI00795287	2.91186e-06
C12ORF30_IPI00025890	4.19352e-09
C12ORF43_IPI00100930	4.65668e-10
C12ORF44_IPI00305296	3.45696e-06
C12ORF45_IPI00166861	7.44455e-06
C12ORF57_IPI00016925	0.0002104
C13ORF3_IPI00333014	6.54897e-08
C14ORF126_IPI00062050	1.63605e-08
C14ORF129_IPI00009374	5.67341e-05
C14ORF133_IPI00004958	2.44275e-06
C14ORF149_IPI00386591	0.00385132
C14ORF156_IPI00009922	6.23147e-07
C14ORF166_IPI00792100	7.71111e-07
C14ORF4_IPI00019205	8.58533e-06
C14ORF94_IPI00302658	3.50793e-07
C15ORF23_IPI00294680	2.07873e-06
C15ORF40_IPI00783753	1.23465e-05
C15ORF44_IPI00306017	3.18287e-07
C15ORF58_IPI00418644	4.4943e-06
C16ORF13_IPI00745105	7.4877e-09
C16ORF62_IPI00465238	1.10259e-07
C16ORF80_IPI00001655	9.56419e-06
C16ORF84_IPI00418412	1.06469e-06
C17ORF37_IPI00031616	0.0429649
C17ORF56_IPI00043327	0.999949
C17ORF70_IPI00783034	0.000194977
C17ORF71_IPI00867503	0.000276842
C17ORF75_IPI00029473	7.68366e-05
C17ORF89_IPI00807537	0.0178967
C18ORF24_IPI00059912	0.913544
C18ORF25_IPI00059687	1.74556e-06
C18ORF8_IPI00149964	3.81626e-07
C19ORF10_IPI00056357	5.61388e-05
C19ORF25_IPI00298662	0.99985
C19ORF43_IPI00031526	6.63967e-06
C19ORF53_IPI00022317	5.81841e-07
C19ORF62_IPI00791060	2.60773e-08
C1ORF107_IPI00004290	1.99408e-08
C1ORF116_IPI00028392	0.0190044
C1ORF123_IPI00016605	3.32565e-09
C1ORF128_IPI00015351	0.52881
C1ORF144_IPI00470594	0.140384
C1ORF163_IPI00303753	0.000761889
C1ORF198_IPI00013912	0.000168998
C1ORF25_IPI00334914	0.0120621
C1ORF38_IPI00514477	3.52119e-05
C1ORF50_IPI00012198	8.91189e-05
C1ORF52_IPI00291401	4.9606e-09
C1ORF55_IPI00167998	5.99721e-07
C1ORF57_IPI00514501	9.48596e-07
C1ORF58_IPI00065500	2.85585e-09
C1ORF69_IPI00145260	5.83104e-07
C1ORF93_IPI00383997	0.000822437
C20ORF11_IPI00016634	0.000184759
C20ORF43_IPI00218962	3.48083e-07
C20ORF7_IPI00106573	0.000727489
C20ORF72_IPI00001287	0.184005
C21ORF33_IPI00024913	0.00015177
C21ORF45_IPI00021095	2.69706e-08
C21ORF70_IPI00027898	2.87919e-06
C22ORF25_IPI00879566	2.73067e-07
C22ORF28_IPI00550689	3.48702e-09
C2ORF29_IPI00014194	3.36448e-06
C2ORF44_IPI00018786	0.00128894
C2ORF56_IPI00412670	0.997217
C2ORF69_IPI00167546	0.000993575
C2ORF79_IPI00430803	0.00016508
C3ORF10_IPI00816044	5.28307e-06
C3ORF19_IPI001870032	0.000354553
C3ORF37_IPI00024618	3.36333e-07
C3ORF60_IPI00399053	0.000852383
C3ORF64_IPI00396231	0.992048
C3ORF75_IPI00107155	2.38406e-05
C4ORF14_IPI00385928	0.000879089
C4ORF15_IPI00029372	2.29409e-12
C4ORF27_IPI00016532	0.00123234
C4ORF33_IPI00166127	8.66273e-06
C4ORF41_IPI00396048	1.33311e-07
C4ORF43_IPI00019962	0.0204627
C5ORF22_IPI00019966	4.28225e-05
C5ORF33_IPI00845432	6.36945e-06
C5ORF44_IPI00848035	2.63316e-07
C5ORF51_IPI00374272	1.08767e-08
C6ORF106_IPI00013269	0.0180578
C6ORF108_IPI00007926	2.50053e-10
C6ORF125_IPI00031617	0.140336
C6ORF130_IPI00184871	5.41172e-08
C6ORF211_IPI00002270	4.25642e-09
C6ORF66_IPI00023064	8.56035e-05
C7ORF20_IPI00419575	6.6818e-06
C7ORF27_IPI00658145	8.6084e-05
C7ORF28A_IPI00477526	1.12899e-06
C7ORF28A_IPI00787649	1.13632e-05
C8ORF30A_IPI00009335	4.00388e-06
C8ORF33_IPI00867735	0.000722509
C8ORF41_IPI00306207	1.97219e-07
C8ORF76_IPI00064351	0.00479653
C8ORF82_IPI00166638	2.94027e-05
C9ORF142_IPI00030968	7.30275e-10
C9ORF167_IPI00015101	6.49955e-06
C9ORF41_IPI00175028	5.1968e-09
C9ORF6_IPI00016408	0.000430861
C9ORF64_IPI00170972	4.18449e-09
C9ORF78_IPI00550191	2.13139e-06
C9ORF86_IPI00827967	0.000408036
CA1_IPI00215983	6.8922e-07
CA13_IPI00394767	8.81108e-07
CA8_IPI00219669	1.13088e-07
CAB39_IPI00032561	7.8917e-07
CABC1_IPI00176469	1
CACYBP_IPI00395627	2.74623e-07
CAD_IPI00301263	1.56035e-06
CALB1_IPI00220361	1.01891e-05
CALCOCO1_IPI00011232	0.000405345
CALCOCO2_IPI00910883	1.08499e-06
CALR_IPI00020599	3.41031e-08
CALU_IPI00789155	7.54592e-07
CAMKK1_IPI00792960	1.23854e-06
CAMKK2_IPI00290239	3.51957e-08
CAMSAP1_IPI00884928	0.0239927
CAND1_IPI00100160	0.000143648
CAND2_IPI00374208	2.77282e-08
CANX_IPI00020984	0.578924
CAP1_IPI00008274	1.36617e-09
CAPG_IPI00027341	2.07065e-09
CAPN1_IPI00011285	6.87809e-05
CAPN2_IPI00872686	6.43688e-12
CAPN7_IPI00003765	3.07707e-08
CAPNS1_IPI00025084	7.23394e-06
CAPZA1_IPI00005969	3.00445e-07
CAPZA2_IPI00026182	1.38412e-05
CAPZB_IPI00218782	2.79362e-06
CARD9_IPI00641496	3.32337e-05
CARHSP1_IPI00304409	5.96358e-05
CARKD_IPI00873027	0.00765618
CARM1_IPI00639957	3.52881e-08
CARS_IPI00027443	8.31083e-10
CARS2_IPI00336016	3.42634e-11
CASC3_IPI00289491	3.54875e-18
CASC5_IPI00220694	3.55382e-07
CASP10_IPI00868860	2.50628e-08
CASP2_IPI00291570	3.16498e-06
CASP3_IPI00292140	1
CASP6_IPI00023876	4.41868e-06
CASP8_IPI00220726	1.1266e-08
CASP9_IPI00748304	3.02714e-06
CAST_IPI00761160	1.62113e-06
CAT_IPI00465436	1.03395e-08
CBFA2T2_IPI00332991	0.00207575
CBFA2T3_IPI00306845	0.00570043
CBFB_IPI00024871	4.12531e-11
CBL_IPI00027269	7.38037e-06
CBLL1_IPI00290429	0.000136988
CBR1_IPI00295386	1.00911e-07
CBR4_IPI00384297	4.06876e-06
CBS_IPI00219649	1.57742e-06
CBX1_IPI00010320	1.89508e-05
CBX3_IPI00297579	3.33826e-09
CBX5_IPI00024662	1.20725e-08
CC2D1A_IPI00302647	0.0140425
CC2D1B_IPI00644671	0.0234921
CCAR1_IPI00217357	1.05423e-06
CCBL1_IPI00002523	2.306e-08
CCBL2_IPI00465373	2.11131e-13
CCDC101_IPI00061680	0.0720508
CCDC104_IPI00412539	1.43471e-08
CCDC117_IPI00641570	9.08004e-08
CCDC12_IPI00910342	6.33369e-06
CCDC124_IPI00060627	5.10321e-09
CCDC132_IPI00553067	1.04732e-08
CCDC134_IPI00302674	2.21426e-06
CCDC22_IPI00022265	2.18688e-06
CCDC25_IPI00396174	0.0421433
CCDC43_IPI00792109	5.44081e-06
CCDC44_IPI00019903	2.82054e-06
CCDC5_IPI00431082	5.03671e-06
CCDC50_IPI00871979	5.07839e-07
CCDC55_IPI00790230	1.00763e-05
CCDC58_IPI00046828	1.38122e-09
CCDC6_IPI00000634	6.87872e-08
CCDC75_IPI00657642	1.18423e-06
CCDC76_IPI00005149	6.29259e-07
CCDC88A_IPI00171134	0.000104747
CCDC91_IPI00333908	7.26184e-11
CCDC93_IPI00154668	3.74287e-07
CCDC94_IPI00306471	1.23124e-05
CCDC99_IPI00061356	9.04343e-09
CCNA2_IPI00022865	0.000171214
CCNB1_IPI00745793	5.98771e-05
CCNB2_IPI00028266	9.61081e-06
CCND3_IPI00025817	1.15107e-06
CCNDBP1_IPI00015923	0.884963
CCNH_IPI00021305	1.07168e-08
CCNT1_IPI00030247	1.78157e-08
CCNT2_IPI00030313	4.42594e-07
CCNY_IPI00465457	1.12874e-06
CCS_IPI00021389	2.49625e-07
CCT2_IPI00297779	2.44231e-07
CCT3_IPI00553185	2.20162e-07
CCT4_IPI00302927	1.39368e-07
CCT5_IPI00010720	1.24742e-08
CCT6A_IPI00027626	4.33616e-08
CCT7_IPI00018465	1.11259e-10
CCT8_IPI00784090	2.12613e-09
CD2AP_IPI00872533	3.07916e-09
CD47_IPI00413696	5.07428e-09
CD55_IPI00216550	1.97991e-06
CD59_IPI00011302	3.2683e-09
CD63_IPI00215998	1.85612e-16
CDAN1_IPI00386747	2.06864e-08
CDC123_IPI00005670	0.000984115
CDC16_IPI00022091	7.32572e-06
CDC2_IPI00026689	4.608e-09
CDC20_IPI00329526	0.14544
CDC23_IPI00005822	1.7601e-07
CDC27_IPI00794278	5.20849e-08
CDC2L1_IPI00215999	4.11835e-05
CDC37_IPI00013122	2.76973e-05
CDC37L1_IPI00302028	3.33734e-06
CDC40_IPI00026307	3.10356e-06
CDC42_IPI00909484	4.15861e-10
CDC42BPA_IPI00903296	1.46561e-17
CDC42BPB_IPI00477763	9.38647e-05
CDC42EP1_IPI00023605	0.0387781
CDC42EP4_IPI00015894	0.000527794
CDC45L_IPI00909930	2.2782e-09
CDC5L_IPI00465294	0.942845
CDC73_IPI00300659	1.43118e-06
CDK2_IPI00031681	1.57846e-06
CDK2AP1_IPI00027439	2.4292e-06
CDK4_IPI00007811	1.01246e-06
CDK5_IPI00023530	6.53861e-09
CDK5RAP3_IPI00414442	7.23095e-07
CDK6_IPI00023529	3.26056e-06
CDK7_IPI00000685	1.56473e-06
CDK9_IPI00552413	2.15378e-06
CDKN2AIP_IPI00020991	1.58135e-07
CDKN2C_IPI00001564	1.07358e-05
CDV3_IPI00014197	1.56418e-07
CDYL_IPI00293963	3.65537e-07
CECR5_IPI00011511	3.99237e-05
CENPE_IPI00296365	0.000822411
CENPF_IPI00855998	0.00217359
CENPH_IPI00009668	6.86911e-07
CEP110_IPI00657962	0.0537907
CEP135_IPI00550987	3.56332e-05
CEP170_IPI00647185	6.89965e-06
CEP250_IPI00160622	2.06005e-06
CEP27_IPI00018198	2.8034e-05
CEP76_IPI00154553	4.80817e-07
CFDP1_IPI00007306	0.011149
CFL1_IPI00012011	1.69783e-07
CFL2_IPI00413344	1.81958e-05
ch-TOG_IPI00028275	3.28242e-08
CHAC2_IPI00103047	0.00133471
CHAF1B_IPI00011857	0.00466435
CHCHD2_IPI00872610	4.80935e-05
CHCHD3_IPI00015833	1.66795e-06
CHCHD5_IPI00305552	2.38706e-05
CHCHD7_IPI00552793	1.2613e-05
CHCHD8_IPI00009817	6.44946e-06
CHD1_IPI00297851	4.67357e-08
CHD1L_IPI00329088	4.95841e-08
CHD4_IPI00455210	1
CHEK1_IPI00023664	5.46454e-08
CHEK2_IPI00423156	3.32819e-07
CHFR_IPI00023513	0.0151004
CHKA_IPI00409761	0.412354
CHKB_IPI00031758	1.7068e-10
CHM_IPI00028099	0.00312989
CHML_IPI00031587	3.96751e-07
CHMP1A_IPI00382452	6.03999e-09
CHMP1B_IPI00156984	3.04156e-08
CHMP2A_IPI00004416	1.6677e-07
CHMP2B_IPI00550181	6.75214e-05
CHMP4A_IPI00794397	1.60466e-06
CHMP4B_IPI00025974	2.0012e-05
CHMP5_IPI00100796	0.000260251
CHMP7_IPI00395463	2.01339e-08
CHORDC1_IPI00015897	5.70577e-11
CHP_IPI00218924	4.42863e-08
CHRAC1_IPI00010158	0.000249517
CHUK_IPI00005104	3.55996e-05
CIAO1_IPI00008791	1.70937e-09
CIAPIN1_IPI00903105	7.09054e-11
CIRBP_IPI00641579	6.75624e-07
CIRH1A_IPI00239815	3.50477e-07
CIT_IPI00719285	2.00371e-07
CIZ1_IPI00514295	2.14041e-06
CKB_IPI00022977	6.9797e-10
CLASP1_IPI00396279	5.71841e-08
CLASP2_IPI00871686	1.12698e-05
CLEC16A_IPI00169441	0.00497861
CLIC1_IPI00010896	1.63172e-06
CLIC2_IPI00221328	1.87354e-05
CLIC4_IPI00001960	1.78604e-06
CLIC5_IPI00027193	5.06163e-06
CLINT1_IPI00291930	6.68864e-08
CLIP1_IPI00013455	8.69319e-06
CLNS1A_IPI00004795	0.00133398
CLP1_IPI00024381	1.26507e-07
CLPB_IPI00006615	2.55861e-09
CLPP_IPI00003870	8.73567e-06
CLPX_IPI00008728	0.00120008
CLSPN_IPI00879588	0.00464994
CLTA_IPI00014587	1.78152e-12
CLTB_IPI00014589	6.91865e-07
CLTC_IPI00024067	6.66904e-12
CLYBL_IPI00477957	0.00497957
CMAS_IPI00303158	1.28576e-05
CMBL_IPI00383046	3.21965e-05
CMIP_IPI00028438	1.12133e-09
CMPK1_IPI00219953	5.23551e-10
CMPK2_IPI00410404	0.000100178
CMTM6_IPI00015801	1.3765e-12
CNBP_IPI00895806	2.29515e-05
CNDP2_IPI00177728	4.59445e-07
CNN2_IPI00910593	8.11142e-09
CNO_IPI00020002	0.000512811
CNOT1_IPI00166010	1.17582e-06
CNOT10_IPI00790411	4.04525e-09
CNOT2_IPI00789121	1.16987e-07
CNOT3_IPI00005015	9.44951e-07
CNOT4_IPI00410685	7.1264e-06
CNP_IPI00306667	6.15484e-08
CNPY2_IPI00443909	1.93087e-05
CNPY3_IPI00551062	5.1772e-05
COASY_IPI00909064	9.23157e-11
COBRA1_IPI00103483	6.83312e-09
COG1_IPI00141561	8.58424e-07
COG2_IPI00000057	1.70375e-07
COG3_IPI00414858	1.74508e-07
COG4_IPI00149849	1.22349e-05
COG5_IPI00377050	0.0212464
COG6_IPI00642611	3.99253e-13
COG7_IPI00164005	4.27127e-07
COG8_IPI00007060	3.1934e-05
COG8_IPI00140201	3.17823e-08
COL4A3BP_IPI00657692	2.29407e-09
COMMD1_IPI00171117	0.000273154
COMMD10_IPI00412811	0.0638442
COMMD2_IPI00456048	1.70689e-06
COMMD3_IPI00015773	6.44904e-05
COMMD4_IPI00413500	9.40938e-05
COMMD5_IPI00101106	1.22153e-06
COMMD7_IPI00743772	3.42122e-07
COMMD9_IPI00305212	0.00173163
COMT_IPI00011284	9.04538e-06
COPA_IPI00646493	3.05828e-11
COPB1_IPI00295851	7.7303e-10
COPB2_IPI00220219	2.33582e-09
COPE_IPI00465132	1.86561e-10
COPG_IPI00783982	1.55482e-07
COPG2_IPI00002557	2.99328e-10
COPS2_IPI00018813	1.10743e-08
COPS3_IPI00025721	3.49038e-15
COPS4_IPI00171844	1.57504e-08
COPS5_IPI00009958	2.90267e-05
COPS6_IPI00163230	8.36849e-06
COPS7A_IPI00301419	0.000123217
COPS7B_IPI00009301	8.1664e-08
COPS8_IPI00009480	9.02371e-09
COPZ1_IPI00032851	8.04391e-07
COQ9_IPI00470631	0.0126645
CORO1A_IPI00010133	7.26062e-08
CORO1B_IPI00007058	1.39463e-06
CORO1C_IPI00867509	3.49873e-10
CORO2A_IPI00023736	4.10706e-07
CORO7_IPI00027996	0.000154378
COTL1_IPI00017704	3.74404e-05
COX17_IPI00218144	5.56229e-06
COX4I1_IPI00006579	2.22983e-06
COX4NB_IPI00005740	3.32338e-06
COX5A_IPI00025086	0.00120713
COX5B_IPI00021785	8.15323e-06
COX6B1_IPI00797738	0.111122
CP110_IPI00011933	0.0102745
CPNE1_IPI00550308	1.99159e-08
CPNE1_IPI00894409	3.95682e-08
CPNE3_IPI00024403	0.841912
CPOX_IPI00093057	0.0049928
CPS1_IPI00889534	2.77307e-05
CPSF1_IPI00026219	2.111e-11
CPSF2_IPI00419531	7.10356e-07
CPSF3_IPI00007818	3.20849e-09
CPSF3L_IPI00063404	3.94372e-11
CPSF6_IPI00030654	0.943241
CPT2_IPI00012912	4.67927e-08
CRADD_IPI00789201	0.00573724
CRAT_IPI00016457	3.32066e-06
CRBN_IPI00045917	0.000559475
CREB1_IPI00027713	0.992868
CREBBP_IPI00023339	0.230732
CRELD2_IPI00796204	4.19036e-06
CRK_IPI00004838	0.0404997
CRKL_IPI00004839	1
CRKRS_IPI00021175	2.48657e-06
CRLF3_IPI00295387	1.70188e-09
CROP_IPI00107745	4.42724e-10
CRTAP_IPI00748502	4.66645e-05
CRYZ_IPI00000792	9.08464e-09
CRYZL1_IPI00438923	8.68637e-14
CS_IPI00025366	0.00284776
CSDA_IPI00031801	2.94759e-07
CSDE1_IPI00844264	1.2298e-07
CSE1L_IPI00022744	4.31355e-11
CSK_IPI00013212	0.000242033
CSNK1A1_IPI00448798	1.75566e-06
CSNK2A1_IPI00016613	8.50891e-05
CSNK2A2_IPI00020602	8.18195e-09
CSRP1_IPI00442073	6.54392e-06
CST3_IPI00032293	2.64602e-05
CSTA_IPI00032325	9.74793e-06
CSTB_IPI00021828	4.31657e-07
CSTF1_IPI00011528	1.55455e-07
CSTF2_IPI00902991	7.63473e-15
CSTF2T_IPI00550906	9.00217e-09
CSTF3_IPI00015195	2.04746e-09
CT47 7_IPI00167090	4.21934e-05
CTAGE6_IPI00845515	4.15551e-06
CTBP1_IPI00012835	1.46002e-11
CTCF_IPI00027988	1.72259e-05
CTDP1_IPI00410256	2.49456e-08
CTF8_IPI00171540	2.96841e-06
CTH_IPI00031557	0.182406
CTNNA1_IPI00473136	2.52709e-09
CTNNBL1_IPI00844214	2.75663e-08
CTNND1_IPI00182540	1.33975e-07
CTPS_IPI00290142	0.000201845
CTPS2_IPI00645702	4.67358e-06
CTR9_IPI00477468	1.69329e-07
CTSA_IPI00640525	4.43546e-05
CTSB_IPI00295741	5.77337e-06
CTSC_IPI00022810	2.05245e-06
CTSD_IPI00011229	3.64008e-05
CTSH_IPI00297487	0.00551651
CTSL1_IPI00012887	2.88099e-07
CTSS_IPI00299150	0.0058585
CTSZ_IPI00002745	0.000215189
CTTN_IPI00746806	3.59642e-06
CUEDC2_IPI00100463	9.15089e-06
CUGBP1_IPI00853009	1.99657e-05
CUL1_IPI00014310	8.96865e-18
CUL2_IPI00014311	1.11277e-09
CUL3_IPI00014312	2.47163e-08
CUL4A_IPI00419273	7.42959e-08
CUL4B_IPI00480142	1.13226e-08
CUL5_IPI00216003	3.04836e-07
CUTA_IPI00034319	9.54988e-08
CUTC_IPI00300408	5.57037e-05
CWC15_IPI00009009	3.52857e-06
CWC22_IPI00177381	1.74688e-06
CWF19L1_IPI00101600	7.56951e-11
CXORF15_IPI00019994	1.22136e-09
CXORF26_IPI00107104	1.13058e-06
CXORF38_IPI00152089	9.41668e-07
CXORF48_IPI00107708	1.32946e-05
CXORF56_IPI00005055	3.83689e-07
CYB5R2_IPI00008234	1.30051e-09
CYB5R4_IPI00008236	2.14433e-09
CYCS_IPI00465315	0.000163177
CYFIP1_IPI00903062	6.00032e-11
CYFIP2_IPI00789699	5.36794e-07
CYTSB_IPI00291032	1.59436e-06
DAK_IPI00551024	5.81685e-08
DAP_IPI00018117	0.000174537
DAP3_IPI00018120	6.41819e-07
DARS_IPI00216951	4.6042e-07
DARS2_IPI00100460	0.00228429
DAXX_IPI00915456	8.2555e-07
DAZAP1_IPI00165230	0.00190673
DBI_IPI00218836	0.288228
DBN1_IPI00794221	5.86075e-13
DBNL_IPI00101968	9.38959e-09
DBR1_IPI00305545	4.73879e-06
DBT_IPI00003944	3.86472e-05
DCD_IPI00847793	2.62894e-05
DCI_IPI00300567	3.65926e-05
DCK_IPI00020454	5.65516e-06
DCPS_IPI00335385	1.30871e-05
DCTD_IPI00554705	4.87414e-07
DCTN1_IPI00872359	4.95571e-10
DCTN2_IPI00220503	1.14035e-09
DCTN3_IPI00027014	2.51334e-07
DCTN4_IPI00914016	0.000205692
DCTN5_IPI00032498	9.12703e-08
DCTN6_IPI00220770	5.55666e-05
DCUN1D1_IPI00291893	1.46064e-09
DCUN1D5_IPI00165361	5.7861e-11
DCXR_IPI00448095	1.4149e-05
DDA1_IPI00031563	0.00041432
DDAH2_IPI00000760	9.77527e-07
DDB1_IPI00293464	0.00039421
DDHD2_IPI00871731	2.72549e-06
DDI2_IPI00031618	1.14065e-08
DDX1_IPI00293655	2.52788e-08
DDX11_IPI00872853	0.998877
DDX17_IPI00023785	7.58947e-10
DDX19A_IPI00008943	2.40869e-10
DDX21_IPI00015953	0.00649578
DDX23_IPI00006725	1.49653e-07
DDX39_IPI00644431	0.00551378
DDX3X_IPI00215637	9.06442e-06
DDX41_IPI00007208	0.0172872
DDX42_IPI00409671	2.50607e-08
DDX46_IPI00329791	5.016e-10
DDX49_IPI00003739	5.32115e-06
DDX5_IPI00017617	7.16204e-10
DDX55_IPI00185361	7.75334e-10
DDX59_IPI00217157	1.14984e-07
DDX6_IPI00030320	1.69925e-08
DECR1_IPI00003482	2.46465e-06
DEF6_IPI00004924	6.44942e-09
DEK_IPI00871695	9.23116e-08
DENND2C_IPI00025178	1.10562e-05
DENND4A_IPI00396063	8.77471e-06
DENND4B_IPI00847759	0.000394441
DENND4C_IPI00746398	0.00262301
DENR_IPI00306280	0.000271499
DERA_IPI00219677	1.24638e-06
DFFA_IPI00010882	1.88604e-05
DFFB_IPI00513824	2.45962e-05
DGCR14_IPI00165171	0.00559392
DGKA_IPI00333143	1.13811e-05
DGKQ_IPI00005565	4.19213e-06
DGKZ_IPI00013835	2.96368e-06
DGUOK_IPI00004461	0.0115383
DHFR_IPI00887771	8.85783e-08
DHPS_IPI00026829	4.05564e-05
DHRS11_IPI00034280	6.82308e-06
DHRS2_IPI00376377	3.93587e-05
DHRS4_IPI00106913	2.03533e-06
DHTKD1_IPI00063408	0.999952
DHX15_IPI00396435	3.89909e-09
DHX16_IPI00297178	0.129055
DHX29_IPI00217413	3.42048e-05
DHX34_IPI00789639	2.40884e-05
DHX36_IPI00027415	0.0257277
DHX38_IPI00294211	8.76451e-07
DHX40_IPI00410110	2.75336e-12
DHX8_IPI00031508	2.46426e-06
DHX9_IPI00844578	1.92937e-06
DIABLO_IPI00008418	9.17745e-06
DIAPH1_IPI00852685	6.39648e-09
DIAPH3_IPI00871704	3.37645e-10
DICER1_IPI00219036	1.62594e-06
DIDO1_IPI00619921	0.951314
DIP2A_IPI00654865	8.84393e-08
DIP2B_IPI00465045	7.02501e-06
DIS3_IPI00746351	0.000335242
DIS3L2_IPI00880048	5.5204e-08
DJ-1_IPI00298547	5.03422e-06
DKC1_IPI00873935	2.0213e-07
DLAT_IPI00021338	1.87092e-11
DLD_IPI00015911	0.0414074
DLG1_IPI00218729	3.89561e-06
DLGAP4_IPI00220581	2.40961e-05
DLGAP5_IPI00647892	0.0374994
DLST_IPI00420108	2.76833e-10
DMD_IPI00006091	2.12818e-07
DMXL1_IPI00294728	0.0196253
DNA2_IPI00216142	0.996712
DNAJA1_IPI00012535	4.03411e-05
DNAJA2_IPI00032406	3.83404e-07
DNAJA3_IPI00294610	0.000479976
DNAJB1_IPI00015947	8.08315e-06
DNAJB11_IPI00008454	0.00383508
DNAJB4_IPI00003848	0.000101147
DNAJC12_IPI00029149	1.86673e-06
DNAJC14_IPI00795769	4.26046e-09
DNAJC17_IPI00018798	4.3207e-05
DNAJC2_IPI00830108	7.05683e-05
DNAJC21_IPI00413366	4.21464e-05
DNAJC3_IPI00006713	9.90994e-06
DNAJC6_IPI00184119	5.41022e-06
DNAJC7_IPI00329629	2.60119e-09
DNAJC8_IPI00003438	3.86891e-07
DNAJC9_IPI00154975	9.18878e-10
DNASE2_IPI00010348	0.000277762
DNLZ_IPI00401285	6.94712e-07
DNM1_IPI00413140	4.84008e-05
DNM1L_IPI00235412	1.61044e-13
DNM2_IPI00033022	5.30683e-06
DNMBP_IPI00174025	0.000414222
DNMT1_IPI00031519	6.90986e-08
DNPEP_IPI00015856	5.50866e-05
DOCK11_IPI00411452	3.04953e-07
DOCK2_IPI00022449	6.17815e-06
DOCK8_IPI00797373	7.97161e-08
DOCK9_IPI00216408	0.709086
DOHH_IPI00171856	0.588095
DOK1_IPI00015287	0.42504
DOK3_IPI00156649	0.400721
DOM3Z_IPI00894310	2.33585e-05
DPAGT1_IPI00023500	1
DPF2_IPI00023322	7.89502e-06
DPH1_IPI00908772	1.56656e-06
DPH2_IPI00106549	5.63151e-07
DPH5_IPI00375824	0.440717
DPP3_IPI00020672	5.66781e-10
DPP7_IPI00296141	0.000517021
DPP8_IPI00377128	1.23012e-08
DPP9_IPI00604777	2.60501e-09
DPYSL2_IPI00257508	2.54121e-05
DR1_IPI00008991	1.64259e-05
DRAP1_IPI00477494	5.54363e-05
DRG1_IPI00031836	3.94748e-07
DRG2_IPI00022697	3.48143e-08
DSCC1_IPI00299884	0.0062712
DSCR3_IPI00298946	7.72392e-07
DSG2_IPI00028931	2.57503e-06
DSN1_IPI00016580	1.71979e-14
DSTN_IPI00473014	6.83399e-05
DSTYK_IPI00465346	0.00386735
DTD1_IPI00152692	0.363756
DTNBP1_IPI00479571	1.80305e-06
DTWD2_IPI00168209	6.41278e-08
DTYMK_IPI00013862	2.63287e-06
DUS1L_IPI00335251	0.997755
DUS2L_IPI00015804	2.93135e-06
DUS3L_IPI00784107	1.53934e-06
DUS4L_IPI00021410	6.20887e-06
DUSP23_IPI00306353	0.0442318
DUSP3_IPI00790757	3.94252e-09
DUSP9_IPI00294486	0.00284687
DUT_IPI00749113	2.64588e-08
DYM_IPI00296211	4.29974e-08
DYNC1H1_IPI00456969	1.52129e-08
DYNC1I2_IPI00744015	3.25406e-06
DYNC1LI1_IPI00007675	5.52987e-11
DYNC1LI2_IPI00011592	1.31639e-09
DYNLL1_IPI00019329	1.00797e-06
DYNLRB1_IPI00412497	4.54355e-05
DYNLT1_IPI00019495	8.04307e-08
DYRK1A_IPI00014344	3.26199e-05
EARS2_IPI00384707	4.65243e-08
ECD_IPI00913873	0.250155
ECH1_IPI00011416	1.21992e-06
ECHDC1_IPI00513761	1.02624e-06
ECHS1_IPI00024993	1.40612e-07
EDARADD_IPI00103484	2.99171e-06
EDC3_IPI00018009	0.000321257
EDC4_IPI00376317	2.21045e-05
EDD1_IPI00026320	1.33367e-07
EDF1_IPI00021570	1.1266e-06
EEA1_IPI00329536	0.00392327
EED_IPI00432040	0.000221758
EEF1A1_IPI00382804	2.86637e-07
EEF1A1_IPI00396485	0.00011402
EEF1A2_IPI00014424	0.766841
EEF1B2_IPI00178440	3.10854e-09
EEF1D_IPI00642971	9.09725e-11
EEF1E1_IPI00003588	0.000139798
EEF1G_IPI00000875	2.62429e-14
EEF2_IPI00186290	1.22426e-07
EEF2K_IPI00011689	2.28859e-06
EEFSEC_IPI00028050	2.52291e-05
EFHD2_IPI00060181	2.8211e-06
EFTUD1_IPI00293026	1.6665e-08
EFTUD2_IPI00003519	4.5505e-06
EGLN1_IPI00004928	2.13304e-06
EHBP1_IPI00178187	0.0025121
EHBP1L1_IPI00296421	0.0152737
EHD1_IPI00017184	8.1315e-11
EHD2_IPI00100980	1.69579e-07
EHD4_IPI00005578	3.31009e-06
EHMT1_IPI00015526	0.0819492
EHMT2_IPI00893814	1.35955e-07
EIF1_IPI00015077	0.983764
EIF1AD_IPI00298618	1.42011e-05
EIF1AP1_IPI00232533	1.05642e-06
EIF2A_IPI00012462	1.08637e-06
EIF2AK4_IPI00163851	3.55265e-09
EIF2B1_IPI00221300	1.98375e-10
EIF2B2_IPI00028083	6.78843e-09
EIF2B3_IPI00006504	6.20513e-09
EIF2B4_IPI00220232	1.715e-11
EIF2B5_IPI00011898	2.99215e-11
EIF2C2_IPI00745433	5.51648e-06
EIF2S1_IPI00219678	8.3419e-08
EIF2S2_IPI00021728	1.78617e-06
EIF2S3_IPI00297982	5.45218e-08
EIF3A_IPI00029012	1.21321e-09
EIF3B_IPI00719752	8.61916e-05
EIF3C_IPI00646839	1.67227e-07
EIF3D_IPI00006181	9.7556e-06
EIF3E_IPI00013068	0.000482029
EIF3F_IPI00654777	5.36055e-09
EIF3G_IPI00290460	3.12556e-07
EIF3H_IPI00647650	5.79207e-10
EIF3I_IPI00012795	1.08106e-05
EIF3J_IPI00290461	2.3341e-08
EIF3K_IPI00033143	2.57724e-06
EIF3L_IPI00465233	2.86225e-23
EIF3M_IPI00102069	0.233283
EIF4A1_IPI00025491	3.23124e-09
EIF4A2_IPI00409717	3.36763e-06
EIF4A3_IPI00009328	7.93199e-07
EIF4B_IPI00012079	2.35478e-07
EIF4E_IPI00908416	0.000220464
EIF4EBP1_IPI00002569	4.48675e-05
EIF4G1_IPI00552639	0.647108
EIF4G2_IPI00015952	1.82412e-05
EIF4G3_IPI00646377	3.06e-05
EIF4H_IPI00014263	6.78214e-06
EIF4H_IPI00375127	0.000562545
EIF5_IPI00022648	3.69441e-11
EIF5A_IPI00376005	1.36276e-07
EIF5B_IPI00299254	0.0480013
EIF6_IPI00010105	2.28925e-08
ELAC2_IPI00396627	1.39606e-08
ELAVL1_IPI00301936	0.000472322
ELF1_IPI00167002	0.00207865
ELF2_IPI00607557	4.77525e-06
ELL_IPI00023467	8.60324e-05
ELMO2_IPI00260090	4.0558e-09
ELP2_IPI00642369	2.14393e-07
ELP3_IPI00165477	5.84171e-08
ELP4_IPI00748935	0.073254
EMD_IPI00032003	0.0517221
EMG1_IPI00025347	3.57612e-07
EML2_IPI00015944	2.67359e-07
EML3_IPI00910363	2.46783e-06
EML4_IPI00001466	3.61796e-05
ENDOG_IPI00290614	7.01768e-06
ENO1_IPI00465248	3.85009e-12
ENO2_IPI00216171	5.20726e-09
ENO3_IPI00218474	6.64976e-06
ENOPH1_IPI00038378	0.0210933
ENOSF1_IPI00418794	3.08325e-07
ENSA_IPI00410177	0.000110391
ENTPD5_IPI00215952	0.0754628
ENY2_IPI00024620	0.0600889
EP300_IPI00020985	9.85041e-07
EPB41_IPI00003921	1.22221e-10
EPB41L2_IPI00015973	2.80243e-11
EPCAM_IPI00893715	7.09859e-08
EPHX2_IPI00104341	8.97269e-06
EPM2AIP1_IPI00419721	3.52446e-08
EPN1_IPI00647389	3.23695e-08
EPPK1_IPI00010951	5.08942e-05
EPRS_IPI00013452	5.5063e-06
EPS15_IPI00292134	0.00193509
EPS15L1_IPI00163849	0.24537
ERAL1_IPI00026512	0.281349
ERAP1_IPI00165949	2.2582e-06
ERCC1_IPI00401902	0.000867165
ERCC2_IPI00029728	7.82087e-07
ERCC4_IPI00219179	9.01443e-05
ERCC6L_IPI00552569	2.12905e-08
ERCC8_IPI00012284	0.000607487
ERH_IPI00029631	2.22637e-07
ERI1_IPI00216873	1.11144e-07
ERI3_IPI00641679	2.13122e-05
ERO1L_IPI00872773	4.18532e-09
ERP29_IPI00024911	3.05095e-06
ESD_IPI00411706	0.870409
ESPL1_IPI00397474	0.000190785
ETF1_IPI00429191	3.32208e-07
ETFA_IPI00010810	6.05726e-05
ETFB_IPI00556451	0.00333537
ETHE1_IPI00003766	5.51265e-09
ETNK1_IPI00030090	0.700821
EVL_IPI00902832	0.00257298
EWSR1_IPI00009841	1.3274e-07
EXOC1_IPI00019427	1.45363e-08
EXOC2_IPI00783559	0.000404844
EXOC3_IPI00157734	0.556641
EXOC4_IPI00059279	4.27596e-07
EXOC5_IPI00719051	9.59548e-08
EXOC6_IPI00163337	1.9347e-08
EXOC7_IPI00103064	8.03553e-06
EXOC8_IPI00028264	0.0884542
EXOSC1_IPI00032823	1.26086e-07
EXOSC10_IPI00009464	5.10967e-08
EXOSC2_IPI00015905	1
EXOSC3_IPI00015956	1.81451e-10
EXOSC4_IPI00745613	5.12811e-07
EXOSC5_IPI00644775	1
EXOSC6_IPI00073602	1.17749e-08
EXOSC7_IPI00014198	5.40581e-05
EXOSC8_IPI00552920	0.0448578
EXOSC9_IPI00029697	6.73696e-06
EYA3_IPI00015990	7.77253e-08
EZR_IPI00872684	8.81057e-12
FABP5_IPI00007797	5.4126e-06
FADD_IPI00011919	4.84384e-05
FAF1_IPI00070643	2.9905e-07
FAH_IPI00031708	2.62241e-07
FAHD1_IPI00604759	4.87464e-05
FAHD2A_IPI00329742	1.11347e-05
FAM102B_IPI00374018	2.28266e-07
FAM105B_IPI00101734	1.20861e-08
FAM107B_IPI00027799	0.000130725
FAM114A2_IPI00828172	1.14338e-09
FAM116A_IPI00291723	1.64661e-07
FAM117A_IPI00006580	0.042668
FAM118A_IPI00304214	0.000936573
FAM118B_IPI00002240	2.34877e-05
FAM120B_IPI00335946	3.38615e-05
FAM122A_IPI00061087	4.08051e-08
FAM125A_IPI00744702	3.09671e-08
FAM129A_IPI00328350	1.6777e-11
FAM129B_IPI00647286	5.39395e-12
FAM136A_IPI00303722	1.45988e-05
FAM152B_IPI00166130	3.89441e-05
FAM160B1_IPI00289031	0.689696
FAM175B_IPI00299517	5.38379e-13
FAM21B_IPI00792422	2.33708e-06
FAM29A_IPI00719210	3.04458e-09
FAM40A_IPI00549766	3.86493e-07
FAM40B_IPI00607651	0.0638578
FAM44A_IPI00797574	1.93739e-05
FAM49A_IPI00006574	1.47991e-07
FAM49B_IPI00303318	6.4016e-08
FAM50A_IPI00871385	3.25579e-05
FAM62A_IPI00746655	0.0214157
FAM62B_IPI00827920	8.64393e-05
FAM76A_IPI00020559	0.678207
FAM82B_IPI00329696	3.10027e-07
FAM83A_IPI00328846	1.38125e-05
FAM83D_IPI00480103	2.01453e-05
FAM89A_IPI00746669	1.39376e-08
FAM91A1_IPI00152671	4.82282e-06
FAM96A_IPI00030985	4.76614e-05
FAM98B_IPI00760837	1.61979e-08
FAM98C_IPI00470776	4.38591e-07
FANCB_IPI00645780	2.92893e-06
FANCD2_IPI00075081	1.57745e-05
FANCI_IPI00306518	1.89021e-06
FARS2_IPI00008579	0.000270309
FARSA_IPI00031820	3.04708e-07
FARSB_IPI00300074	1.37639e-06
FASN_IPI00026781	2.09575e-09
FASTKD1_IPI00300186	2.63146e-05
FASTKD2_IPI00013735	0.000432677
FASTKD5_IPI00414973	0.00120355
FBL_IPI00025039	0.99999
FBRS_IPI00790251	0.999768
FBXL12_IPI00015011	3.64329e-05
FBXL18_IPI00329057	1.12965e-06
FBXL20_IPI00174757	0.0559082
FBXL8_IPI00161196	1.36967e-06
FBXO22_IPI00183208	1.58844e-05
FBXO3_IPI00296789	4.34694e-06
FBXO30_IPI00290571	7.54419e-10
FBXO4_IPI00073357	0.000852617
FBXO42_IPI00011371	1.6815e-07
FBXO5_IPI00016633	0.00362621
FBXO6_IPI00171291	1.21242e-06
FBXO7_IPI00513879	1.26862e-06
FBXW9_IPI00787355	1
FCGR2C_IPI00013971	9.9782e-08
FCHO1_IPI00182164	4.59162e-06
FCHSD1_IPI00020758	4.60432e-09
FDPS_IPI00914566	1.00344e-07
FDX1_IPI00019326	1.09545e-06
FDX1L_IPI00440693	0.000359224
FDXR_IPI00911050	0.00561655
FECH_IPI00554589	0.0777441
FEM1B_IPI00033419	2.01318e-08
FEN1_IPI00026215	2.68928e-07
FER_IPI00029263	6.51712e-10
FERMT2_IPI00913848	1.15065e-05
FERMT3_IPI00397834	4.47497e-07
FGF2_IPI00154603	0.995312
FGFR1OP_IPI00013076	0.000656958
FH_IPI00296053	1.19042e-07
FHL2_IPI00396967	1.89319e-06
FHL3_IPI00014399	1.3158e-07
FHOD1_IPI00001730	8.25646e-07
FIGNL1_IPI00335421	5.05875e-05
FIP1L1_IPI00395337	0.00040814
FIS1_IPI00007052	0.0195249
FKBP15_IPI00853400	4.67607e-07
FKBP1A_IPI00873810	9.6555e-06
FKBP2_IPI00002535	3.43228e-08
FKBP3_IPI00024157	8.9548e-06
FKBP4_IPI00219005	2.94244e-12
FKBP5_IPI00218775	3.95823e-09
FKBP7_IPI00001914	0.00114121
FKBPL_IPI00892998	1.34641e-06
FKSG27_IPI00103925	1.14357e-09
FLAD1_IPI00220299	2.56743e-10
FLCN_IPI00329635	3.43543e-05
FLII_IPI00031023	1.28298e-07
FLJ11151_IPI00305010	0.00402414
FLJ11506_IPI00100193	5.32317e-08
FLJ12529_IPI00915356	0.999985
FLJ20323_IPI00301987	1.09602e-05
FLJ21865_IPI00168838	0.000399197
FLJ22662_IPI00016255	0.0023451
FLNA_IPI00333541	2.67271e-05
FLNB_IPI00900293	1.06488e-05
FLNC_IPI00178352	6.5744e-07
FLOT1_IPI00027438	4.2168e-06
FLOT2_IPI00795979	7.35262e-05
FLYWCH2_IPI00060521	0.0106044
FMC1_IPI00000570	5.50951e-08
FMNL1_IPI00025202	1.53665e-09
FN1_IPI00855785	0.702306
FN3K_IPI00023729	1.26058e-09
FN3KRP_IPI00099986	5.91044e-09
FNBP1_IPI00807625	5.8663e-09
FNBP4_IPI00170778	1.27066e-11
FNIP1_IPI00386797	2.46723e-06
FNTA_IPI00026813	5.68197e-07
FNTB_IPI00909112	7.36435e-06
FOXK1_IPI00556645	0.000182766
FOXRED1_IPI00549357	4.56479e-07
FPGT_IPI00021943	0.000283959
FRG1_IPI00004655	0.0157007
FRYL_IPI00739940	8.24637e-11
FSCN1_IPI00747810	5.6478e-08
FTH1_IPI00554521	6.28622e-07
FTL_IPI00375676	0.999979
FTO_IPI00641635	3.68083e-06
FTSJ1_IPI00004308	3.24892e-05
FTSJD2_IPI00166153	2.38049e-05
FUBP1_IPI00641948	2.79907e-05
FUBP3_IPI00377261	0.00259536
FUCA1_IPI00843910	0.000621319
FUCA2_IPI00012440	0.999978
FUK_IPI00645739	0.00428723
FUS_IPI00260715	7.08807e-09
FXN_IPI00293425	0.000325132
FXR1_IPI00016249	9.33217e-06
FYB_IPI00073110	0.000119245
FYCO1_IPI00001580	0.0093854
G3BP1_IPI00012442	0.00289806
G3BP2_IPI00009057	0.00954173
G3P1_HUMAN_IPI00383758	3.5075e-09
G6PD_IPI00216008	2.1203e-07
GAB1_IPI00410383	0.00024679
GAB2_IPI00749276	0.994471
GABARAP_IPI00027253	0.000289341
GABARAPL2_IPI00026358	3.37389e-06
GABPA_IPI00299413	2.64842e-08
GABPB1_IPI00219016	3.36531e-06
GAK_IPI00298949	0.00458131
GALC_IPI00008790	4.59377e-05
GALE_IPI00553131	7.43993e-06
GALK1_IPI00019383	5.88258e-07
GALK2_IPI00873851	1.65092e-06
GALM_IPI00060200	0.0146932
GALNS_IPI00029605	4.84737e-07
GALT_IPI00013925	9.82199e-07
GAMT_IPI00334683	2.39304e-06
GAN_IPI00022758	1.38091e-07
GANAB_IPI00383581	2.83223e-05
GAPDH_IPI00788737	5.15467e-09
GAPVD1_IPI00292753	1.53194e-07
GAR1_IPI00872985	1.18719e-05
GARNL1_IPI00456722	6.36145e-06
GARS_IPI00783097	4.335e-12
GART_IPI00025273	9.02818e-07
GATAD2A_IPI00478128	4.93789e-07
GATAD2B_IPI00103554	0.000330198
GATC_IPI00013832	0.000131855
GBA_IPI00021807	0.0102248
GBAS_IPI00016077	5.47885e-06
GBE1_IPI00296635	1.32473e-06
GBF1_IPI00021954	1.66338e-06
GBL_IPI00657689	0.990904
GBP2_IPI00028565	7.16409e-06
GCAT_IPI00879060	8.21694e-06
GCC1_IPI00165138	3.59846e-08
GCC2_IPI00333197	1.58812e-05
GCDH_IPI00024317	0.0147011
GCLC_IPI00215768	2.13686e-08
GCLM_IPI00010090	1.25289e-07
GCN1L1_IPI000011590	1.58448e-08
GCSH_IPI00011604	1.27097e-05
GDI1_IPI00010154	5.38993e-08
GDI2_IPI00031461	1.72806e-14
GEMIN4_IPI00789740	7.92598e-05
GEMIN5_IPI00291783	8.35254e-13
GEMIN6_IPI00103087	0.996054
GFM1_IPI00154473	1.50458e-06
GFM2_IPI00071703	7.11782e-06
GFPT1_IPI00217952	8.31155e-09
GGA1_IPI00384670	5.45546e-08
GGA2_IPI00296772	0.000396769
GGA3_IPI00021174	0.000455607
GGCT_IPI00031564	3.91606e-07
GGH_IPI00023728	0.000101857
GGPS1_IPI00032892	1.06421e-06
GIGYF2_IPI00647635	0.000726981
GINS1_IPI00032387	1.13625e-08
GINS2_IPI00007146	0.0100042
GINS3_IPI00893172	8.01472e-06
GIPC1_IPI00024705	2.50069e-07
GIT1_IPI00795611	3.96853e-05
GK_IPI00216067	7.69845e-09
GLA_IPI00025869	7.64314e-05
GLB1_IPI00441344	5.82004e-05
GLMN_IPI00074604	1.32559e-05
GLO1_IPI00220766	1.22185e-05
GLOD4_IPI00007102	4.73359e-09
GLRX_IPI00219025	9.01121e-06
GLRX3_IPI00008552	5.84941e-10
GLS_IPI00289159	3.49587e-10
GLT25D1_IPI00168262	5.26723e-05
GLTP_IPI00184363	2.53751e-06
GLTPD1_IPI00455408	2.96392e-10
GLUD1_IPI00016801	0.0290488
GLUD2_IPI00027146	4.20643e-06
GLUL_IPI00010130	1.26508e-06
GM2A_IPI00018236	0.012935
GMDS_IPI00030207	3.75062e-07
GMEB1_IPI00008601	0.0630193
GMEB2_IPI00159770	4.0782e-06
GMFB_IPI004129870	0.00121555
GMFG_IPI00028414	7.05246e-05
GMIP_IPI00292376	0.00300028
GMNN_IPI00026309	0.000124656
GMPPA_IPI00657888	6.58501e-08
GMPPB_IPI00002496	0.000870156
GMPR_IPI00304803	1.24766e-05
GMPR2_IPI00449197	0.000152454
GMPS_IPI00029079	1.39922e-11
GNA13_IPI00290928	3.06846e-07
GNAI2_IPI00465121	6.92319e-05
GNAI3_IPI00220578	1.16052e-05
GNB1_IPI00026268	2.55453e-06
GNB1L_IPI00107339	0.000592446
GNB2_IPI00003348	0.000295148
GNB2L1_IPI00641950	1.95142e-06
GNE_IPI00896504	1.7994e-07
GNG5_IPI00027240	3.07008e-09
GNL1_IPI00396387	1.2985e-09
GNPDA1_IPI00009305	0.00924257
GNPDA2_IPI00550894	3.01723e-08
GNPNAT1_IPI00061525	1.73663e-06
GNS_IPI00908404	1.60208e-08
GOLGA2_IPI00413895	1.98067e-07
GOLGA3_IPI00305267	5.35354e-09
GOLGA4_IPI00013272	1.93009e-06
GOLGA7_IPI00480022	0.00924361
GOLPH3_IPI00005490	4.64433e-07
GOLPH3L_IPI00514951	9.99798e-10
GOPC_IPI00186721	1.7502e-09
GORASP2_IPI00743931	5.31593e-09
GOT1_IPI00219029	0.00111516
GOT2_IPI00018206	3.31816e-12
GPATCH8_IPI00457284	1.81401e-05
GPBP1L1_IPI00550026	0.000118221
GPD1L_IPI00032959	4.63491e-07
GPHN_IPI00184477	4.11304e-06
GPI_IPI00910781	6.00144e-08
GPKOW_IPI00024255	4.10329e-06
GPN1_IPI00027035	1.11535e-08
GPN2_IPI00551059	1.85757e-11
GPN3_IPI00856080	8.07873e-05
GPRIN1_IPI00332155	4.67655e-10
GPS1_IPI00300386	3.53224e-10
GPSM1_IPI00479065	5.00242e-07
GPT2_IPI00152432	0.00057532
GPX4_IPI00884192	3.61636e-08
GRAP2_IPI00026928	3.88329e-07
GRB10_IPI00012752	2.70352e-10
GRB2_IPI00021327	3.89808e-08
GRHPR_IPI00550682	1.85726e-07
GRIPAP1_IPI00873904	2.3929e-05
GRK6_IPI00220242	4.04361e-06
GRLF1_IPI00334715	5.97586e-07
GRPEL1_IPI00029557	1.18668e-07
GRPEL2_IPI00549666	7.02198e-08
GRSF1_IPI00478657	0.000317701
GRWD1_IPI00027831	2.84484e-05
GSE1_IPI00215963	1.85935e-07
GSK3A_IPI00292228	1.05077e-06
GSK3B_IPI00216190	3.15304e-09
GSN_IPI00026314	1.02114e-05
GSPT1_IPI00910513	1.01663e-08
GSR_IPI00016862	0.00078112
GSS_IPI00010706	1.10291e-06
GSTCD_IPI00478068	2.68629e-06
GSTK1_IPI00440703	1.03164e-05
GSTM2_IPI00645711	1.5685e-05
GSTM3_IPI00246975	6.19999e-08
GSTM4_IPI00008770	2.12727e-06
GSTO1_IPI00019755	3.00622e-12
GSTP1_IPI002197573	4.91803e-08
GSTT1_IPI00741097	1.87691e-08
GSTZ1_IPI00874143	6.80508e-07
GTF2A1_IPI00004350	0.000161843
GTF2A2_IPI00004353	1.65195e-06
GTF2B_IPI00022820	4.90032e-07
GTF2E1_IPI00019977	1.15145e-09
GTF2E2_IPI00019981	1
GTF2F1_IPI00017450	0.118308
GTF2F2_IPI00876896	9.35847e-06
GTF2H2_IPI00426640	4.1481e-06
GTF2I_IPI00054042	3.84609e-08
GTF3A_IPI00294241	2.25306e-06
GTF3C3_IPI00015806	3.23737e-05
GTF3C4_IPI00016725	3.66252e-08
GTF3C5_IPI00879210	2.59988e-05
GTPBP1_IPI00010463	1.94257e-08
GTPBP2_IPI00151360	4.42969e-07
GTPBP3_IPI00783945	9.4794e-05
GTSF1_IPI00795267	1.48254e-07
GUSB_IPI00027745	4.47938e-07
GYG1_IPI00180386	0.00854515
GYS1_IPI00303868	2.82743e-06
H1FX_IPI00021924	1.68653e-13
H2AFX_IPI00219037	0.81106
H2AFY_IPI00304171	1
H2AFZ_IPI00218448	1.50304e-07
H3F3A_IPI00219038	0.999985
H6PD_IPI00607861	0.000395082
HACE1_IPI00337371	0.00225353
HACL1_IPI00296535	0.00212377
HADH_IPI00298406	4.35853e-06
HADHA_IPI00031522	6.24165e-06
HADHB_IPI00022793	2.03675e-07
HAGH_IPI00003933	0.000323944
HARS_IPI00021808	1.65218e-07
HARS2_IPI00027445	1.92374e-07
HAT1_IPI00024719	2.753e-11
HBA1_IPI00410714	8.25013e-11
HBD_IPI00473011	0.019403
HBE1_IPI00217471	3.02403e-07
HBG1_IPI00744503	1.79118e-08
HBQ1_IPI00217472	5.03296e-07
HBS1L_IPI00009070	1.94483e-05
HBZ_IPI00217473	2.88732e-08
HCFC1_IPI00641743	7.01621e-05
HCG_1745121_IPI00894461	4.29087e-13
HCG_1787519_IPI00738898	2.00718e-27
HCG_2004593_IPI00478208	7.85248e-11
HCG_21078_IPI00398135	3.19106e-11
HCLS1_IPI00026156	6.72719e-07
HDAC1_IPI00013774	2.50834e-05
HDAC10_IPI00012439	0.951719
HDAC2_IPI002896010	1.21972e-08
HDAC3_IPI00217965	6.18628e-07
HDAC4_IPI00010088	1.39119e-05
HDAC6_IPI00005711	0.000237088
HDAC7_IPI00909569	0.00012371
HDAC8_IPI00747259	7.95984e-07
HDDC2_IPI00872352	2.02222e-06
HDDC3_IPI00789618	0.675524
HDGF_IPI00514127	3.63525e-08
HDGF2_IPI00013290	2.16336e-06
HDGFRP3_IPI00007063	8.07763e-05
HDHD1A_IPI00913889	7.29104e-05
HDHD2_IPI00783874	0.761728
HDHD3_IPI00009931	2.47321e-05
HDLBP_IPI00022228	4.9495e-07
HEATR2_IPI00242630	5.51013e-09
HEATR3_IPI00100984	1.25713e-09
HEATR5A_IPI00783902	0.0277641
HEATR5B_IPI00479069	6.96556e-06
HEATR6_IPI00464999	1.87852e-06
HEBP1_IPI00148063	3.86979e-06
HEBP2_IPI00644697	0.00364093
HECTD1_IPI00328911	0.683583
HECTD3_IPI00456642	1.71365e-07
HEL308_IPI00152527	0.00424242
HELB_IPI00168877	2.89323e-06
HEMGN_IPI00464963	1.78316e-06
HERC1_IPI00022479	1.76546e-06
HERC4_IPI00333067	1.11578e-08
HEXA_IPI00027851	1.43862e-06
HEXB_IPI00012585	1.43901e-06
HEXIM1_IPI00007941	1.2584e-07
HGS_IPI00006176	1.46615e-08
HHEX_IPI00008771	0.999867
HIBADH_IPI00013860	0.0116187
HIBCH_IPI00874185	8.14958e-05
HIC2_IPI00376570	4.2302e-06
HIF1AN_IPI00941238	1.12904e-05
HINT1_IPI00239077	3.85612e-05
HINT2_IPI00000335	0.000104719
HINT3_IPI00170924	5.69534e-06
HIP1_IPI00782965	0.0060346
HIP1R_IPI00024417	0.0151105
HIRIP3_IPI00304875	0.315239
HISPPD1_IPI00908639	0.000164542
HISPPD2A_IPI00398511	5.07572e-06
HIST1H1B_IPI00217468	6.83011e-19
HIST1H1C_IPI00217467	1.35638e-36
HIST1H1D_IPI00217466	0.963752
HIST1H2AD_IPI00902514	0.999917
HIST1H4A_IPI00453473	1
HIST2H2BA_IPI00646240	0.999951
HK1_IPI00903226	3.96746e-05
HK2_IPI00102864	3.92956e-06
HLCS_IPI00301907	2.70057e-10
HLTF_IPI00339381	0.48776
HMBS_IPI00028160	0.41041
HMG20B_IPI00464951	8.0946e-07
HMGA1_IPI00179700	1.04593e-05
HMGB1_IPI00419258	7.09538e-07
HMGB2_IPI00219097	1.32858e-06
HMGB3_IPI00217477	8.01494e-06
HMGCL_IPI00293564	3.57531e-06
HMGCS1_IPI00008475	2.12179e-07
HMHA1_IPI00022471	3.55462e-06
HMMR_IPI00337772	3.7247e-06
HN1_IPI00384857	6.84437e-07
HN1L_IPI00909195	3.68056e-07
HNMT_IPI00030023	5.95396e-08
HNRNPA0_IPI00011913	0.0304568
HNRNPA2B1_IPI00874030	0.000176656
HNRNPA3_IPI00419373	0.00136075
HNRNPAB_IPI00334587	9.20341e-08
HNRNPC_IPI00477313	0.116566
HNRNPD_IPI00028888	4.22256e-09
HNRNPF_IPI00003881	3.09574e-07
HNRNPH1_IPI00479191	6.22962e-05
HNRNPH3_IPI00013877	0.997885
HNRNPK_IPI00216746	9.64258e-06
HNRNPL_IPI00027834	0.75055
HNRNPM_IPI00171903	6.89205e-07
HNRNPR_IPI00644055	0.998249
HNRNPU_IPI00644079	0.000492881
HNRNPUL1_IPI00013070	3.76609e-06
HNRNPUL2_IPI00456887	7.05753e-06
HNRPA1L-2_IPI00215965	3.30593e-05
HNRPDL_IPI00011274	8.03645e-08
HNRPLL_IPI00103247	0.000464862
HOMER1_IPI00003566	0.599812
HOOK3_IPI00031768	1.874e-06
HOXB9_IPI00014539	4.31277e-08
HP1BP3_IPI00642238	0.000428923
HPCAL1_IPI00219344	0.000608176
HPRT1_IPI00873466	0.0183328
HPS4_IPI00375190	1.52119e-06
HRC_IPI00914561	5.85344e-08
HRSP12_IPI00005038	0.00185318
HS1BP3_IPI00328868	9.53765e-05
HSD17B10_IPI00017726	3.46998e-06
HSD17B11_IPI00329598	4.69019e-05
HSD17B4_IPI00909582	1.80239e-05
HSD17B8_IPI00021890	3.70288e-05
HSDL2_IPI00414384	5.32826e-05
HSF1_IPI00024071	1.21704e-10
HSP90AA1_IPI00382470	8.74606e-10
HSP90AB1_IPI00414676	3.12815e-11
HSP90AB4P_IPI00555565	9.36561e-10
HSP90B1_IPI00027230	4.68555e-07
HSPA13_IPI00299299	6.02933e-06
HSPA14_IPI00292499	9.30398e-06
HSPA1A_IPI00304925	7.90829e-06
HSPA4_IPI00002966	5.21054e-10
HSPA4L_IPI00828021	1.11876e-06
HSPA5_IPI00003362	2.68374e-07
HSPA8_IPI00003865	9.8665e-11
HSPA9_IPI00007765	8.4589e-08
HSPB1_IPI00025512	0.979798
HSPB11_IPI00098827	0.054435
HSPBP1_IPI00100748	0.00291686
HSPC152_IPI00009010	3.69048e-08
HSPD1_IPI00784154	0.216957
HSPE1_IPI00220362	0.000208508
HSPG2_IPI00024284	0.0810634
HSPH1_IPI00514983	3.75535e-07
HTATIP2_IPI00847689	0.00676407
HTATSF1_IPI00013788	2.33476e-06
HTRA2_IPI00001663	0.000572704
HTT_IPI00002335	0.985841
HUS1_IPI00004712	1.34091e-05
HUWE1_IPI00179298	5.1773e-05
HYOU1_IPI00000877	3.26678e-07
HYPK_IPI00335001	9.83283e-06
HYPOTHETICAL PROTEIN (FRAGMENT)._IPI00185742	4.28012e-05
IARS_IPI00644127	1.49653e-05
IARS2_IPI00017283	0.0035275
ICA1_IPI00900288	8.14315e-08
ICAM1_IPI00008494	1.13681e-09
ICT1_IPI00791262	7.57742e-07
ID1_IPI00012718	0.000319862
IDE_IPI00220373	1.50558e-07
IDH1_IPI00027223	2.24403e-07
IDH2_IPI00011107	3.50059e-06
IDH3A_IPI00030702	1.1386e-06
IDH3B_IPI00304417	0.0121036
IDH3G_IPI00220150	1.03331e-06
IDI1_IPI00220014	4.08074e-05
IDI1_IPI00645307	0.000400746
IFI30_IPI00007853	0.00843205
IFI35_IPI00218475	1.11531e-05
IFITM1_IPI00007191	4.04953e-14
IGBP1_IPI00019148	9.56551e-09
IGF2BP1_IPI00008557	1.26826e-07
IGF2BP2_IPI00179713	0.517115
IGF2BP3_IPI00658000	0.00142291
IGF2R_IPI00903213	0.000162868
IK_IPI00883647	5.69377e-08
IKBKAP_IPI00293735	1.02812e-08
IKBKB_IPI00024709	4.99008e-08
IKBKG_IPI00641117	0.000152779
IL18_IPI00290198	4.37108e-09
ILF2_IPI00872107	8.17086e-05
ILF3_IPI00418313	2.10802e-06
ILK_IPI00013219	4.05066e-08
ILKAP_IPI00006164	2.64942e-10
IMMT_IPI00009960	1.51244e-10
IMPA1_IPI00020906	8.52958e-06
IMPDH1_IPI00375527	2.3726e-07
IMPDH2_IPI00291510	2.54329e-06
INF2_IPI00878985	2.21958e-06
INPP1_IPI00027139	0.000386191
INPP4A_IPI00641812	2.46959e-08
INPP5B_IPI00478376	6.08786e-10
INPP5D_IPI00329213	0.508243
INPP5F_IPI00480159	8.62759e-05
INPPL1_IPI00016932	0.999983
INTS3_IPI00792312	0.981465
INTS4_IPI00446765	1.0259e-13
INTS7_IPI00743871	1.23006e-05
INTS8_IPI00375653	2.66397e-05
INTS9_IPI00290514	7.07219e-08
IP6K1_IPI00452669	1.77878e-06
IPI00070448.1_IPI00070448	1.53136e-05
IPI00102316.3_IPI00102316	0.00623302
IPO11_IPI00913938	2.47971e-07
IPO13_IPI00005651	2.37236e-06
IPO4_IPI00398009	0.0298419
IPO5_IPI00793443	2.2778e-07
IPO7_IPI00007402	0.0399773
IPO8_IPI00007401	1.7927e-07
IPO9_IPI00185146	3.09188e-06
IQGAP1_IPI00009342	9.88969e-07
IQGAP2_IPI00299048	1.29259e-07
IQGAP3_IPI00328905	1.69043e-06
IQSEC1_IPI00797572	3.79439e-05
IQSEC2_IPI00872831	0.00010811
IQWD1_IPI00164246	1.45629e-05
IRAK1_IPI00293652	3.98372e-07
IRAK4_IPI00007641	5.73223e-09
IREB2_IPI00008726	2.50684e-07
IRF2_IPI00293657	0.00788898
IRF2BP1_IPI00645608	1.26405e-06
IRF2BP2_IPI00376199	2.51342e-05
IRF3_IPI00291901	0.00110437
ISCA2_IPI00376195	6.75391e-07
ISCU_IPI00022240	5.88824e-06
ISG15_IPI00375631	3.56137e-05
ISOC1_IPI00304082	2.95705e-07
ISOC2_IPI00003031	0.51107
ISY1_IPI00744858	1.31367e-06
ISYNA1_IPI00549569	1.3846e-07
ITFG2_IPI00299911	1.42996e-07
ITGA5_IPI00306604	1.96661e-07
ITGB1_IPI00217561	2.01674e-07
ITPA_IPI00018783	7.26842e-10
ITPK1_IPI00100329	3.61897e-06
ITPKA_IPI00012538	0.162633
ITSN1_IPI00304740	0.000322265
ITSN2_IPI00414027	2.70439e-06
IWS1_IPI00296432	9.14392e-08
JARID1C_IPI00013185	2.15128e-05
JMJD1A_IPI00479545	0.00136719
JMJD1B_IPI00298935	4.26691e-06
JMJD1C_IPI00384202	3.80489e-05
JMJD2A_IPI00005666	1.68056e-06
JMJD2B_IPI00013205	0.997749
JMJD4_IPI00011132	2.17101e-05
JMJD5_IPI00296340	1.04403e-05
JMJD6_IPI00604598	0.115393
JTV1_IPI00011916	7.95292e-05
KARS_IPI00307092	2.1924e-06
KATNA1_IPI00013075	3.77727e-07
KATNB1_IPI00746256	2.68086e-06
KBTBD2_IPI00293363	2.77491e-07
KBTBD4_IPI00410255	6.70468e-05
KCMF1_IPI00306661	7.69283e-08
KCNAB2_IPI00442307	1
KCTD15_IPI00234793	9.37205e-05
KCTD3_IPI00410103	0.0153993
KCTD9_IPI00014825	0.179259
KDELC2_IPI00143921	5.19797e-06
KEAP1_IPI00106502	0.000556266
KHDRBS1_IPI00008575	1.59662e-05
KHK_IPI00216136	0.000285777
KHSRP_IPI00479786	4.79003e-05
KIAA0174_IPI00386516	1.02007e-09
KIAA0196_IPI00748472	4.06279e-05
KIAA0368_IPI00157790	1.21121e-08
KIAA0406_IPI00011702	1.88703e-06
KIAA0415_IPI00465123	0.000789981
KIAA0513_IPI00028516	0.0480768
KIAA0528_IPI00783895	1.01651e-07
KIAA0652_IPI00006080	3.52593e-05
KIAA0664_IPI00024425	4.17793e-10
KIAA0776_IPI00844000	0.0010291
KIAA0841_IPI00014220	4.25149e-05
KIAA0859_IPI00514340	1.33814e-08
KIAA0907_IPI00401900	6.35848e-06
KIAA1012_IPI00007253	8.22036e-07
KIAA1033_IPI00298991	3.88587e-05
KIAA1143_IPI00410618	2.1731e-06
KIAA1219_IPI00409601	6.33418e-06
KIAA1279_IPI00477355	5.32968e-09
KIAA1303_IPI00166044	7.79831e-07
KIAA1429_IPI00036742	0.0315385
KIAA1468_IPI00023330	0.0086666
KIAA1524_IPI00154283	4.2207e-09
KIAA1598_IPI00448751	1.16881e-05
KIAA1609_IPI00412243	3.17357e-07
KIAA1618_IPI00642126	0.00981166
KIAA1627_IPI00887097	1.90422e-07
KIAA1704_IPI00304664	6.39139e-07
KIAA1712_IPI00877156	1.43595e-07
KIAA1949_IPI00152853	1.28065e-05
KIAA1967_IPI001827570	6.64746e-07
KIF11_IPI00305289	0.000797765
KIF13A_IPI00295487	1.41747e-09
KIF13B_IPI00479529	1.69823e-05
KIF14_IPI00299554	3.74554e-07
KIF15_IPI00024975	8.68209e-08
KIF1B_IPI00397383	0.000288358
KIF21A_IPI00425404	0.985052
KIF21B_IPI00397809	0.879422
KIF23_IPI00291579	0.999982
KIF2A_IPI00848334	0.00575875
KIF2C_IPI00290435	0.00575241
KIF3A_IPI00867739	0.000165668
KIF3B_IPI00004533	4.32353e-06
KIF4A_IPI00178150	1.54171e-10
KIF5A_IPI00029722	4.64964e-06
KIF5B_IPI00012837	1.34818e-08
KIFAP3_IPI00647465	0.994542
KIFC1_IPI00306400	1.0556e-08
KLC1_IPI00337460	1.38959e-11
KLC2_IPI00021634	8.89808e-10
KLC4_IPI00743879	1.8726e-07
KLF16_IPI00011115	2.09907e-07
KLHL11_IPI00018726	0.00241309
KLHL18_IPI00789341	9.55133e-06
KLHL36_IPI00296724	3.68089e-09
KLRAQ1_IPI00396527	1.01531e-06
KNTC1_IPI00001458	1.30834e-08
KPNA1_IPI00303292	1.9473e-09
KPNA2_IPI00002214	3.53441e-09
KPNA3_IPI00299033	0.961274
KPNA4_IPI00012578	1.9565e-08
KPNA6_IPI00747764	1.19365e-05
KPNB1_IPI00001639	8.65974e-09
KSR1_IPI00651657	0.61159
KTELC1_IPI00301163	5.85063e-08
KTI12_IPI00061528	5.13437e-06
KTN1_IPI00328753	0.206848
KYNU_IPI00003818	0.00173529
L2HGDH_IPI00016458	0.00244309
LACE1_IPI00166976	9.69388e-05
LACTB2_IPI00006952	5.67243e-07
LAGE3_IPI00032314	8.63855e-05
LAMP1_IPI00884105	2.33249e-06
LAMP2_IPI00216172	3.85434e-07
LANCL1_IPI00005724	3.98356e-06
LANCL2_IPI00032995	1.69038e-05
LAP3_IPI00419237	8.63942e-06
LARP1_IPI00185919	3.02461e-05
LARP7_IPI00294742	6.38651e-09
LARS_IPI00103994	5.57306e-05
LARS2_IPI00014213	1.92395e-06
LASP1_IPI00386803	5.24686e-07
LATS1_IPI00005858	6.12393e-05
LBR_IPI00292135	1
LCMT1_IPI00414463	3.04899e-09
LCMT2_IPI00171712	0.000377154
LCP1_IPI00010471	1.95947e-06
LCP2_IPI00297169	0.998837
LDB1_IPI00856078	6.29016e-05
LDHA_IPI00217966	6.8226e-08
LDHB_IPI00219217	1.07293e-10
LENG8_IPI00217858	0.999997
LEO1_IPI00103090	0.000167144
LEPRE1_IPI00045839	6.05917e-08
LGALS1_IPI00219219	0.658715
LGALS3BP_IPI00023673	5.91821e-07
LGALS8_IPI00165587	2.33325e-06
LGTN_IPI00013160	4.06743e-09
LHPP_IPI00005474	1.10956e-05
LIAS_IPI00216886	2.75559e-09
LIG1_IPI00219841	0.000259214
LIG3_IPI00029081	0.000199546
LIMA1_IPI00883896	5.71694e-17
LIMD1_IPI00003369	0.0142025
LIMS1_IPI00917064	0.000446701
LIN28B_IPI00873862	3.4298e-07
LIN7C_IPI00019997	0.00395362
LLGL1_IPI00105532	0.0102535
LMAN2_IPI00009950	0.000165436
LMNA_IPI00021405	2.70018e-09
LMNB1_IPI00217975	0.000213834
LMNB2_IPI00009771	0.152472
LMO2_IPI00915342	3.77411e-06
LMO4_IPI00873001	0.0105292
LOC100130553_IPI00013296	2.43044e-10
LOC100130562_IPI00888474	1.13171e-10
LOC100130932_IPI00745343	1.98442e-06
LOC100132129_IPI00889783	1.11249e-07
LOC100132728_IPI00887541	5.87773e-36
LOC100133623_IPI00877726	0.00123312
LOC100133930_IPI00887749	0.999189
LOC284889_IPI002932760	2.91784e-07
LOC348262_IPI00746221	1.30121e-06
LOC349114_IPI00556590	1.73769e-13
LOC388474_IPI00397676	1.36801e-36
LOC442497_IPI00554481	6.14094e-08
LOC552889_IPI00884061	0.713442
LOC644936_IPI00556231	1.66571e-05
LOC647000_IPI00398982	4.57103e-06
LOC650788_IPI00887241	5.59618e-19
LOC653156_IPI00480032	8.47042e-30
LOC653269_IPI00740545	3.67652e-06
LOC654188_IPI00887678	9.32964e-08
LOC728658_IPI00398964	3.40517e-18
LOC90379_IPI00470781	0.000240078
LONP1_IPI00005158	0.272773
LPIN1_IPI00790250	0.209545
LPIN2_IPI00021956	3.36501e-06
LPIN3_IPI00556641	0.117301
LRBA_IPI00002255	1.57408e-08
LRCH3_IPI00385649	7.38087e-08
LRPAP1_IPI00026848	0.000385789
LRPPRC_IPI00783271	2.47489e-09
LRRC14_IPI00014239	0.00274411
LRRC20_IPI00152330	3.42547e-05
LRRC40_IPI00152998	1.35559e-12
LRRC41_IPI00397575	3.62631e-07
LRRC42_IPI00177655	0.00291402
LRRC47_IPI00170935	2.35804e-07
LRRC57_IPI00470576	6.19009e-08
LRRC59_IPI00396321	0.999992
LRRFIP1_IPI00785113	4.23858e-07
LRRFIP2_IPI00007277	8.89476e-05
LRSAM1_IPI00300805	4.49877e-09
LRWD1_IPI00069309	0.000246713
LSD1_IPI00217540	2.12638e-05
LSM1_IPI00004436	2.91862e-52
LSM12_IPI00867714	4.40574e-06
LSM14A_IPI00478300	4.36553e-08
LSM14B_IPI00032635	1.13345e-06
LSM2_IPI00032460	4.35828e-05
LSM3_IPI00219229	3.84045e-10
LSM4_IPI00294955	1.16258e-09
LSM6_IPI00001146	0.172708
LSM7_IPI00007163	3.51884e-08
LSM8_IPI00219871	9.29733e-08
LTA4H_IPI00219077	1.83055e-11
LTF_IPI00298860	5.30947e-06
LTV1_IPI00153032	1.38883e-05
LUC7L_IPI00071318	7.41727e-09
LUC7L2_IPI00006932	2.36888e-08
LUZP6_IPI00179589	3.90193e-07
LYN_IPI00298625	1.4084e-05
LYPLA1_IPI00007321	1.19047e-05
LYPLA2_IPI00027032	2.67631e-08
LYPLAL1_IPI00059762	2.46976e-07
LYRM1_IPI00011979	3.31777e-07
LYRM4_IPI00006979	2.71746e-05
LYRM7_IPI00873110	0.000115208
LYSMD1_IPI00045531	1.11097e-06
LYSMD2_IPI00216874	0.999999
LZIC_IPI00152900	0.000631573
LZTFL1_IPI00299465	2.76207e-08
M11S1_IPI00783872	2.64716e-09
M6PRBP1_IPI00303882	5.36814e-08
MACF1_IPI00514468	0.0245831
MACF1_IPI00902728	4.35018e-05
MACROD1_IPI00155601	5.25252e-06
MAD1L1_IPI00873518	0.908402
MAD2L1_IPI00012369	8.72554e-08
MAD2L1BP_IPI00455983	5.11142e-06
MADD_IPI00873960	0.000192959
MAEA_IPI00607605	1.02819e-08
MAGEA3_IPI00018041	0.0382527
MAGEA4_IPI00910524	0.999938
MAGEA9_IPI00018074	9.59642e-05
MAGEB2_IPI00006726	0.0303549
MAGEC1_IPI00299085	0.000271769
MAGEC2_IPI00008278	6.54129e-06
[truncated: 2,155 more rows]

## Sheet: PosteriorProbabiltiesATPsig
	x
AACS_IPI00217272	1.63278e-05
AAK1_IPI00916402	0.404282
AAMP_IPI00014481	1.88141e-06
AARS_IPI00910701	0.998784
AARS2_IPI00394788	0.00278599
AARSD1_IPI00748490	1.72668e-06
AASDH_IPI00419992	0.0162245
AASDHPPT_IPI00250297	3.42063e-06
AATF_IPI00302238	8.20419e-05
ABCE1_IPI00303207	0.999925
ABCF1_IPI00873899	1
ABCF2_IPI00068506	1
ABCF3_IPI00465160	0.471898
ABHD10_IPI00020075	7.42351e-08
ABHD11_IPI00171692	0.00096092
ABHD14B_IPI00063827	0.000130324
ABHD5_IPI00290979	2.61759e-05
ABI1_IPI00480028	2.26573e-07
ABL1_IPI00221171	1
ABL2_IPI00329488	0.231802
ACAA1_IPI00012828	8.94294e-07
ACAA2_IPI00873829	2.53789e-06
ACACA_IPI00396015	0.000374967
ACAD10_IPI00914926	0.00783063
ACAD8_IPI00747159	3.01134e-06
ACAD9_IPI00152981	0.982819
ACADM_IPI00513827	6.18475e-07
ACADS_IPI00027701	4.43741e-05
ACADSB_IPI00024623	1.53797e-05
ACADVL_IPI00028031	0.00519945
ACAP2_IPI00014264	6.98793e-08
ACAT1_IPI00030363	2.21908e-06
ACAT2_IPI00291419	2.79729e-06
ACBD3_IPI00009315	6.83626e-06
ACBD6_IPI00031680	0.385633
ACIN1_IPI00007334	1.38093e-05
ACLY_IPI00394838	5.33222e-05
ACO1_IPI00008485	2.06446e-05
ACO2_IPI00790739	5.46721e-08
ACOT7_IPI00010415	7.27745e-06
ACOT9_IPI00646015	8.19978e-05
ACOX1_IPI00296907	1.40022e-05
ACP1_IPI00219861	6.74261e-06
ACSF3_IPI00166395	1
ACSL1_IPI00012728	1.71959e-06
ACSL4_IPI00029737	0.99292
ACSM3_IPI00297635	0.999998
ACSS2_IPI00549564	0.999993
ACTB_IPI00894498	1
ACTL6A_IPI00003627	1.78426e-06
ACTL8_IPI00329820	0.0161196
ACTN1_IPI00759776	5.33026e-09
ACTN4_IPI00013808	1.43759e-08
ACTR10_IPI00302690	0.00664593
ACTR1A_IPI00029468	4.15768e-06
ACTR1B_IPI00029469	0.000196135
ACTR2_IPI00470573	3.72663e-05
ACTR3_IPI00028091	7.2892e-07
ACY1_IPI00009268	1.16674e-05
ACYP1_IPI00221117	0.00235873
ACYP2_IPI00216461	0.00461776
ADA_IPI00872639	8.29398e-05
ADAL_IPI00783550	8.32239e-07
ADAR_IPI00394668	5.18092e-06
ADAT2_IPI00217631	3.59606e-06
ADAT3_IPI00061802	0.0914546
ADD1_IPI00220158	0.000604418
ADD2_IPI00019904	1.29905e-06
ADD3_IPI00004408	3.92077e-05
ADFP_IPI00293307	7.71237e-07
ADH5_IPI00746777	3.05505e-05
ADI1_IPI00651738	1.68374e-05
ADK_IPI00290279	0.229781
ADNP_IPI00022215	0.110557
ADO_IPI00045939	0.00378076
ADPRHL2_IPI00015865	0.0988267
ADRBK1_IPI00012497	0.999988
ADRM1_IPI00033030	6.0664e-06
ADSL_IPI00026904	2.25433e-11
ADSS_IPI00026833	3.69769e-06
AFF4_IPI00004344	0.000593674
AFMID_IPI00470470	3.4857e-05
AFTPH_IPI00554740	2.05763e-06
AGA_IPI00026259	3.96123e-06
AGAP1_IPI00916750	1.38492e-05
AGAP3_IPI00163185	6.75302e-05
AGAP3_IPI00442323	4.19398e-06
AGFG1_IPI00903328	0.226817
AGL_IPI00328318	1.36664e-05
AGPS_IPI00010349	6.13681e-06
AHCTF1_IPI00217957	0.129432
AHCY_IPI00012007	0.0536157
AHCYL1_IPI00182938	4.21873e-06
AHNAK_IPI00021812	0.000600931
AHSA1_IPI00030706	1.55193e-05
AIDA_IPI00303602	5.83023e-05
AIFM1_IPI00000690	3.78189e-06
AIP_IPI00010460	3.2455e-05
AK1_IPI00640817	0.99968
AK2_IPI00215901	0.0001437
AK3_IPI00465256	5.92047e-05
AK3L1_IPI00016568	0.170534
AKAP8_IPI00014474	6.90477e-05
AKAP8L_IPI00297455	3.90254e-06
AKAP9_IPI00220628	0.000178041
AKR1A1_IPI00220271	7.08161e-08
AKR7A2_IPI00305978	0.00247908
AKT1_IPI00012866	5.25612e-06
AKT2_IPI00012870	2.95085e-07
ALAD_IPI00442121	8.11207e-05
ALDH16A1_IPI00217920	2.4442e-06
ALDH18A1_IPI00008982	5.03061e-07
ALDH1A1_IPI00218914	5.24188e-05
ALDH1A2_IPI00216805	2.92416e-05
ALDH1B1_IPI00103467	1.33478e-05
ALDH1L2_IPI00298308	0.000288632
ALDH2_IPI00006663	3.41462e-06
ALDH4A1_IPI00217871	0.456522
ALDH5A1_IPI00336008	6.84245e-07
ALDH6A1_IPI00024990	1.36061e-05
ALDH9A1_IPI00479877	5.56268e-07
ALDOA_IPI00796333	6.32439e-06
ALDOC_IPI00418262	3.57098e-05
ALG13_IPI00020512	8.76208e-05
ALKBH1_IPI00014482	0.000196872
ALKBH4_IPI00033770	3.99885e-06
ALKBH5_IPI00759562	4.51767e-06
ALKBH8_IPI00154533	0.00017736
ALS2_IPI00295004	2.89429e-05
AMBRA1_IPI00177605	4.16069e-05
AMDHD2_IPI00103028	0.963497
AMOTL1_IPI00217664	0.00347715
AMPD2_IPI00007722	0.00497298
AMPD3_IPI00411384	5.6873e-07
ANAPC1_IPI00033907	1.98762e-05
ANAPC2_IPI00002549	1.69718e-05
ANAPC4_IPI00002551	0.000110058
ANAPC5_IPI00008247	2.79061e-06
ANAPC7_IPI00008248	6.62799e-07
ANK1_IPI00748895	0.000573023
ANK3_IPI00472779	2.19325e-05
ANKFY1_IPI00159899	1.70219e-05
ANKHD1-EIF4EBP3_IPI00217442	3.32601e-05
ANKLE2_IPI00829741	9.30574e-06
ANKMY2_IPI00470422	7.54764e-05
ANKRD13A_IPI00217831	3.32811e-06
ANKRD16_IPI00418468	0.00115642
ANKRD17_IPI00784020	0.000155624
ANKRD27_IPI00102377	0.000646465
ANKRD28_IPI00477505	0.00114076
ANKRD40_IPI00061168	0.000442928
ANKRD50_IPI00221285	0.00109713
ANKRD52_IPI00398957	8.43808e-05
ANKRD54_IPI00025746	6.69157e-07
ANKS1A_IPI00395663	0.00215268
ANLN_IPI00743594	0.00675131
ANP32A_IPI00025849	4.25055e-06
ANP32B_IPI00007423	8.16312e-05
ANP32E_IPI00165393	1.77964e-06
ANXA1_IPI00218918	9.56487e-11
ANXA11_IPI00414320	3.94269e-08
ANXA2_IPI00418169	3.59887e-10
ANXA3_IPI00024095	4.63484e-07
ANXA4_IPI00793199	5.99974e-08
ANXA5_IPI003298012	5.27277e-08
ANXA6_IPI00221226	3.5965e-07
ANXA7_IPI00002460	8.17531e-09
AOF1_IPI00784464	5.41456e-06
AP1B1_IPI00328257	9.39042e-07
AP1G1_IPI00643591	1.22012e-06
AP1G2_IPI00027178	0.979103
AP1GBP1_IPI00444646	0.00465906
AP1M1_IPI00910088	0.00392496
AP1S1_IPI00152898	8.56422e-06
AP2A1_IPI00304577	0.999721
AP2A2_IPI00016621	0.000301928
AP2B1_IPI00784366	1.81086e-05
AP2M1_IPI00909772	0.0739428
AP2S1_IPI00219840	0.955503
AP3B1_IPI00021129	8.1823e-06
AP3D1_IPI00719680	0.00244561
AP3M1_IPI00032459	4.31047e-06
AP3S1_IPI00014624	7.13512e-05
AP3S2_IPI00449132	7.19199e-06
AP4B1_IPI00002150	1.444e-06
APAF1_IPI00023630	0.915201
APC_IPI00012391	3.22769e-05
APEH_IPI00337741	1.36194e-08
APEX1_IPI00215911	2.01723e-05
APEX2_IPI00083281	0.00160022
API5_IPI00855856	1.13015e-08
APIP_IPI00911064	0.000329397
APOA1BP_IPI00168479	1.47342e-05
APOB_IPI00022229	6.66138e-06
APOB48R_IPI00399183	2.32466e-05
APOBEC3C_IPI00872929	9.22691e-06
APPL1_IPI00015836	0.00318293
APRT_IPI00218693	0.00114545
AQR_IPI00297572	0.0010661
ARAF_IPI00020578	0.463904
ARAP1_IPI00828080	0.000206667
ARAP3_IPI00103380	1.89998e-05
ARCN1_IPI00298520	1.66466e-06
ARD1A_IPI00013184	5.0029e-06
ARF3_IPI00215917	0.000611028
ARF4_IPI00215918	0.000129515
ARF5_IPI00215919	1.26567e-05
ARF6_IPI00215920	0.977324
ARFGAP1_IPI00217354	2.79661e-06
ARFGAP2_IPI00297322	5.31125e-08
ARFGAP3_IPI00299263	1.15722e-06
ARFGEF1_IPI00002188	0.0170042
ARFGEF2_IPI00002186	2.26416e-05
ARFIP1_IPI00021258	7.85548e-06
ARFIP2_IPI00910034	1.44311e-05
ARGLU1_IPI00478834	0.0040412
ARHGAP1_IPI00020567	0.000101038
ARHGAP12_IPI00328279	0.44099
ARHGAP15_IPI00182116	0.00046522
ARHGAP17_IPI00064767	2.87295e-05
ARHGAP18_IPI00296353	3.66301e-08
ARHGAP21_IPI00169307	0.00183522
ARHGAP25_IPI00479720	5.13246e-05
ARHGAP4_IPI00328842	0.000689673
ARHGAP5_IPI00646885	8.25757e-05
ARHGAP6_IPI00011219	0.000537302
ARHGDIA_IPI00794402	0.000802757
ARHGDIB_IPI00003817	1.90009e-06
ARHGEF1_IPI00433169	2.92118e-05
ARHGEF11_IPI00377085	0.0118458
ARHGEF12_IPI00022164	0.0282371
ARHGEF18_IPI00179437	0.675658
ARHGEF2_IPI00472160	4.84018e-06
ARHGEF6_IPI00843979	0.998159
ARHGEF7_IPI00449909	2.89808e-05
ARID1A_IPI00643722	0.0607488
ARID1B_IPI00396577	0.00413919
ARID3A_IPI00018500	2.79537e-05
ARID4B_IPI00328828	2.09868e-05
ARIH1_IPI00294943	1.43936e-06
ARIH2_IPI00007304	0.000118499
ARL1_IPI00219518	0.15363
ARL2_IPI00908403	0.453181
ARL2BP_IPI00015866	7.88665e-06
ARL3_IPI00003327	0.84457
ARL8A_IPI00060031	0.00951693
ARL8B_IPI00018871	2.13086e-05
ARMC1_IPI00018260	0.000482779
ARMC6_IPI00020196	1.864e-06
ARMC8_IPI00795553	0.00150572
ARMCX3_IPI00009906	9.83565e-06
ARMCX5_IPI00549673	1.72349e-05
ARMET_IPI00328748	2.82782e-05
ARNT_IPI00184523	0.340876
ARPC1A_IPI00333068	2.63815e-07
ARPC1B_IPI00005160	2.20379e-05
ARPC2_IPI00005161	1.67031e-05
ARPC3_IPI00005162	4.4734e-07
ARPC4_IPI00554811	1.56989e-05
ARPC5_IPI000072800	3.09004e-06
ARPC5L_IPI00414554	9.64689e-07
ARRB1_IPI00293857	2.92702e-07
ARS2_IPI00375144	2.85763e-07
ASAH1_IPI00418446	0.318514
ASAP1_IPI00873747	2.74776e-05
ASAP3_IPI00152667	0.00902653
ASCC1_IPI00434390	0.00297177
ASCC2_IPI00549736	0.0109506
ASCC3_IPI00430472	0.000145951
ASH2L_IPI00328658	1.08724e-07
ASL_IPI00872103	6.04575e-07
ASMTL_IPI00479385	0.000143028
ASNA1_IPI00013466	0.998418
ASNS_IPI00554777	0.844745
ASPM_IPI00743813	8.97766e-28
ASPSCR1_IPI00065276	1.59268e-06
ASRGL1_IPI00555734	8.71103e-06
ASS1_IPI00020632	0.990088
Ataxin-10_IPI00913912	2.80787e-07
ATE1_IPI00029472	0.0322492
ATF7IP_IPI00795654	0.000763272
ATG16L1_IPI00790974	2.26283e-06
ATG2A_IPI00878288	9.16833e-05
ATG2B_IPI00152990	0.000453566
ATG3_IPI00022254	0.1329
ATG4A_IPI00873705	0.35423
ATG4B_IPI00787501	0.157407
ATG4C_IPI00156979	3.37702e-05
ATG5_IPI00006800	2.82921e-06
ATG7_IPI00007404	6.32018e-07
ATHL1_IPI00917437	1.59353e-06
ATIC_IPI00289499	8.35659e-08
ATL3_IPI00845461	0.895413
ATM_IPI00298306	0.000215143
ATN1_IPI00005502	0.0127543
ATP1A1_IPI00006482	5.95869e-11
ATP1B3_IPI00008167	5.03905e-07
ATP5A1_IPI00440493	3.24609e-05
ATP5B_IPI00303476	1.97396e-06
ATP5C1_IPI00478410	8.40988e-07
ATP6V1A_IPI00007682	4.08555e-06
ATP6V1B2_IPI00007812	0.000351773
ATP6V1C1_IPI00007814	3.77181e-06
ATP6V1D_IPI00001568	0.000333112
ATP6V1E1_IPI00003856	5.32727e-07
ATP6V1F_IPI00004488	5.43361e-05
ATP6V1G1_IPI00025285	4.36968e-05
ATP6V1H_IPI00296191	0.000106132
ATPAF1_IPI00302673	0.00269338
ATPAF2_IPI00296999	0.000230464
ATPBD3_IPI00062882	0.000169841
ATPBD4_IPI00063121	8.90194e-07
ATPIF1_IPI00553153	0.0252114
ATR_IPI00412298	0.00718613
ATRIP_IPI00103517	8.28227e-05
ATRX_IPI00787650	0.000159304
ATXN1L_IPI00900336	6.63545e-06
ATXN2_IPI00180154	0.000470279
ATXN2L_IPI00456363	0.000990084
ATXN3_IPI00005495	2.13426e-06
AURKA_IPI00298940	8.89751e-05
AVL9_IPI00397348	1.67163e-05
AZI1_IPI00298883	0.00373552
B2M_IPI00796379	5.13097e-06
BACH1_IPI00024235	9.76092e-05
BAG1_IPI003005310	0.000267778
BAG2_IPI00000643	0.000105031
BAG3_IPI00641582	5.97123e-05
BAG4_IPI00030695	0.00841185
BAG5_IPI00556027	6.00476e-05
BAIAP2_IPI00299088	0.0696635
BAIAP2L1_IPI00179326	0.0031746
BANF1_IPI00026087	0.00430948
BAP1_IPI00465087	1.57153e-06
BAT1_IPI00641829	0.000124225
BAT2_IPI00894143	7.22587e-05
BAT2D1_IPI00083708	3.21119e-06
BAT2L_IPI00741537	0.000957694
BAT3_IPI00645431	3.25896e-06
BAX_IPI00444945	0.00335659
BCAR1_IPI00645994	4.62449e-06
BCAS3_IPI00332097	0.00287651
BCAT1_IPI00382412	0.000155919
BCAT2_IPI00788925	0.00436056
BCCIP_IPI00002203	1.90671e-05
BCCIP_IPI00220152	0.0110828
BCL10_IPI00022477	0.00594642
BCL2L13_IPI00011635	0.000113746
BCL2L2_IPI00023787	8.62575e-06
BCLAF1_IPI00006079	2.89382e-05
BCR_IPI00004497	0.00844201
BECN1_IPI00748342	6.92244e-06
BGLAP_IPI00514336	2.66753e-05
BICD2_IPI00337667	1.27743e-06
BID_IPI00871585	0.733526
BIRC2_IPI00013418	6.90402e-05
BIRC6_IPI00299635	4.87503e-05
BLM_IPI00004859	0.999549
BLMH_IPI00873294	4.6038e-06
BLOC1S1_IPI00020319	4.2381e-06
BLOC1S3_IPI00397721	6.67814e-05
BLVRA_IPI00294158	2.45373e-07
BLVRB_IPI00219910	2.26597e-07
BMP2K_IPI00337426	0.999966
BOLA2_IPI00301434	3.22972e-05
BOP1_IPI00028955	5.98749e-05
BPNT1_IPI00410215	0.174507
BPTF_IPI00785110	1.35901e-05
BRAP_IPI00792737	0.0296353
BRCA1_IPI00218982	0.00226645
BRCC3_IPI00218992	0.000439725
BRD3_IPI00014266	2.53599e-05
BRD4_IPI00440727	0.000212064
BRD8_IPI00019226	3.85277e-06
BRE_IPI00149276	8.34196e-06
BRF1_IPI00016859	1.69135e-05
BSDC1_IPI00018026	1.11842e-05
BSG_IPI00218019	0.00183381
BTAF1_IPI00024802	0.000149438
BTBD1_IPI00033866	4.12363e-06
BTF3_IPI00221035	0.0958903
BTF3L4_IPI00412792	0.00682707
BTK_IPI00029132	0.0152022
BUB1_IPI00783305	0.97551
BUB1B_IPI00141933	5.98471e-05
BUB3_IPI00013468	0.00390502
BUD13_IPI00013743	1
BUD31_IPI00013180	5.32119e-06
BXDC2_IPI00181728	4.80008e-05
BYSL_IPI00328987	2.58048e-07
BZW1_IPI00916503	1.89384e-07
BZW2_IPI00022305	2.19493e-07
C10ORF119_IPI00478758	6.73735e-07
C10ORF125_IPI00815895	1
C10ORF28_IPI00376196	0.970865
C10ORF4_IPI00429178	9.08394e-05
C10ORF47_IPI00329115	0.930036
C10ORF71_IPI00427808	9.53782e-05
C10ORF97_IPI00549993	5.12416e-05
C11ORF2_IPI00001710	2.90935e-07
C11ORF30_IPI00152627	2.27808e-06
C11ORF31_IPI00218054	0.878604
C11ORF46_IPI00167549	0.000247949
C11ORF54_IPI00072044	0.0123251
C11ORF58_IPI00003419	1.4859e-06
C11ORF67_IPI00100775	0.0295622
C11ORF68_IPI00914048	1
C11ORF73_IPI00410091	1.33891e-05
C12ORF11_IPI00550986	7.67124e-07
C12ORF23_IPI00184546	0.0430391
C12ORF29_IPI00795287	1
C12ORF30_IPI00025890	6.23151e-09
C12ORF44_IPI00305296	5.9309e-06
C12ORF51_IPI00869000	0.938052
C13ORF3_IPI00333014	0.000212443
C14ORF133_IPI00004958	2.34544e-07
C14ORF149_IPI00386591	1.6449e-05
C14ORF156_IPI00009922	2.43991e-06
C14ORF166_IPI00792100	2.18745e-05
C14ORF21_IPI00216999	0.000888824
C14ORF4_IPI00019205	0.00398892
C14ORF94_IPI00302658	0.0950242
C15ORF41_IPI00032525	0.00157116
C15ORF44_IPI00306017	9.30197e-06
C15ORF58_IPI00418644	1.87399e-05
C16ORF13_IPI00745105	8.18337e-05
C16ORF61_IPI00024619	0.000467626
C16ORF62_IPI00465238	1.05539e-06
C16ORF80_IPI00001655	2.58578e-05
C16ORF84_IPI00418412	1.43798e-05
C17ORF71_IPI00867503	9.32629e-05
C17ORF75_IPI00029473	0.0295081
C17ORF81_IPI00829707	0.0389795
C18ORF25_IPI00059687	0.000174026
C18ORF8_IPI00149964	4.9106e-05
C19ORF10_IPI00056357	6.5694e-07
C19ORF12_IPI00016109	7.21143e-06
C19ORF2_IPI00477619	4.63748e-06
C19ORF29_IPI00022225	0.000215792
C19ORF43_IPI00031526	0.00513426
C19ORF54_IPI00556144	1.61447e-06
C19ORF61_IPI00012669	0.00200237
C19ORF62_IPI00791060	0.023531
C19ORF66_IPI00413853	6.08937e-06
C1ORF107_IPI00004290	3.55393e-06
C1ORF112_IPI00178512	1.20634e-05
C1ORF123_IPI00016605	0.000535445
C1ORF128_IPI00015351	0.961088
C1ORF163_IPI00303753	2.22511e-05
C1ORF198_IPI00013912	3.01227e-05
C1ORF25_IPI00334914	0.000123099
C1ORF35_IPI00293746	0.000217231
C1ORF38_IPI00514477	9.1718e-06
C1ORF50_IPI00012198	0.00149231
C1ORF55_IPI00167998	0.000513446
C1ORF57_IPI00514501	0.996136
C1ORF58_IPI00065500	1.35993e-09
C1ORF69_IPI00145260	1.79385e-06
C20ORF11_IPI00016634	0.00233506
C20ORF117_IPI00797771	0.000986304
C20ORF3_IPI00031131	0.000254688
C20ORF4_IPI00791333	1.34676e-06
C20ORF43_IPI00218962	0.000694308
C20ORF72_IPI00001287	0.000194171
C21ORF33_IPI00024913	1.4975e-05
C21ORF45_IPI00021095	0.00382981
C21ORF66_IPI00001364	1.55391e-06
C21ORF70_IPI00027898	0.000294832
C22ORF28_IPI00550689	0.000139498
C22ORF30_IPI00643747	3.08105e-06
C2ORF3_IPI00418340	0.0006093
C2ORF43_IPI00658115	8.52481e-05
C2ORF44_IPI00018786	0.000167973
C2ORF47_IPI00291751	7.10989e-07
C2ORF56_IPI00412670	1.11114e-06
C2ORF60_IPI00181373	0.00209357
C2ORF7_IPI00031138	1.11935e-05
C3ORF10_IPI00816044	1.91007e-05
C3ORF19_IPI001870032	3.71299e-05
C3ORF26_IPI00031679	2.11467e-05
C3ORF37_IPI00024618	9.9357e-06
C3ORF60_IPI00399053	3.10424e-06
C3ORF64_IPI00396231	1.00594e-05
C3ORF75_IPI00107155	6.37243e-05
C4ORF15_IPI00029372	3.95226e-06
C4ORF27_IPI00016532	3.56414e-06
C4ORF30_IPI00015609	0.31064
C4ORF41_IPI00396048	1.63962e-05
C4ORF43_IPI00019962	0.0019827
C5ORF22_IPI00019966	9.01044e-07
C5ORF33_IPI00845432	0.000143646
C5ORF44_IPI00848035	1.54264e-06
C5ORF45_IPI00155839	0.00387269
C6ORF106_IPI00013269	0.000912489
C6ORF108_IPI00007926	0.00272048
C6ORF130_IPI00184871	4.97248e-05
C6ORF167_IPI00394816	3.12748e-06
C6ORF211_IPI00002270	1.55543e-06
C6ORF66_IPI00023064	9.93243e-06
C7ORF20_IPI00419575	4.48075e-05
C7ORF25_IPI00855943	8.21173e-05
C7ORF26_IPI00043294	4.35508e-05
C7ORF27_IPI00658145	1.07002e-05
C7ORF28A_IPI00477526	7.17991e-05
C8ORF30A_IPI00009335	9.74384e-05
C8ORF41_IPI00306207	2.4085e-06
C8ORF76_IPI00064351	2.38986e-06
C8ORF82_IPI00166638	0.012021
C9ORF142_IPI00030968	0.0094612
C9ORF167_IPI00015101	0.0214822
C9ORF41_IPI00175028	0.000237205
C9ORF6_IPI00016408	0.980068
C9ORF64_IPI00170972	0.00013862
C9ORF78_IPI00550191	1.87748e-05
C9ORF80_IPI00844563	0.000152467
C9ORF86_IPI00827967	9.83719e-06
CA1_IPI00215983	1.144e-07
CA13_IPI00394767	0.00351673
CA8_IPI00219669	9.42417e-06
CAB39_IPI00032561	5.29784e-08
CAB39L_IPI00026359	2.7139e-07
CABC1_IPI00176469	9.6103e-05
CACYBP_IPI00395627	2.14894e-06
CAD_IPI00301263	0.000131418
CALB1_IPI00220361	0.0012233
CALCOCO1_IPI00011232	7.72765e-05
CALCOCO2_IPI00910883	1.30343e-05
CALM1_IPI00916600	4.51516e-06
CALR_IPI00020599	6.7876e-06
CALU_IPI00789155	2.77705e-05
CAMK1_IPI00028296	3.84763e-06
CAMK2G_IPI00908444	9.65044e-06
CAMKK1_IPI00792960	0.0289462
CAMKK2_IPI00290239	0.000201539
CAMSAP1_IPI00884928	0.0342125
CAND1_IPI00100160	2.63353e-06
CAND2_IPI00374208	1.23156e-06
CANX_IPI00020984	0.000315662
CAP1_IPI00008274	6.14036e-06
CAPG_IPI00027341	0.0271296
CAPN1_IPI00011285	1.07092e-05
CAPN2_IPI00872686	1.89937e-07
CAPN7_IPI00003765	5.72897e-07
CAPNS1_IPI00025084	8.68111e-05
CAPZA1_IPI00005969	2.90473e-07
CAPZA2_IPI00026182	3.15228e-07
CAPZB_IPI00218782	2.35535e-05
CARD11_IPI00869011	0.000284339
CARD9_IPI00641496	0.000102494
CARM1_IPI00639957	2.66879e-06
CARS_IPI00027443	0.993023
CASC3_IPI00289491	1.46994e-05
CASC5_IPI00220694	2.86221e-05
CASP10_IPI00868860	4.11906e-05
CASP2_IPI00291570	0.000536397
CASP3_IPI00292140	0.00030752
CASP6_IPI00023876	0.000222648
CASP7_IPI00216675	2.18759e-05
CASP8_IPI00220726	4.49605e-05
CASP9_IPI00748304	2.40495e-07
CAST_IPI00761160	0.00820372
CAT_IPI00465436	4.18505e-07
CBFA2T3_IPI00306845	4.31281e-06
CBFB_IPI00024871	2.52373e-06
CBL_IPI00027269	4.08913e-06
CBLL1_IPI00290429	0.00050158
CBR1_IPI00295386	1.37656e-07
CBR4_IPI00384297	0.000141842
CBS_IPI00219649	2.44202e-06
CBX3_IPI00297579	0.00120119
CBX5_IPI00024662	7.38161e-05
CC2D1A_IPI00302647	1.06296e-05
CC2D1B_IPI00644671	3.2139e-06
CCAR1_IPI00217357	2.26901e-05
CCBL1_IPI00002523	0.000651074
CCBL2_IPI00465373	0.000495399
CCDC104_IPI00412539	0.00830669
CCDC111_IPI00065356	5.34141e-06
CCDC124_IPI00060627	5.73514e-05
CCDC132_IPI00553067	1.94362e-06
CCDC18_IPI00642206	0.000229715
CCDC21_IPI00550977	7.56181e-06
CCDC22_IPI00022265	3.47413e-06
CCDC25_IPI00396174	1.28842e-07
CCDC41_IPI00180681	0.999999
CCDC43_IPI00792109	1.00462e-05
CCDC44_IPI00019903	0.000163071
CCDC5_IPI00431082	1.61215e-06
CCDC50_IPI00871979	0.000129686
CCDC53_IPI00032848	6.77289e-06
CCDC55_IPI00790230	0.000411823
CCDC58_IPI00046828	0.00226912
CCDC6_IPI00000634	4.07333e-06
CCDC76_IPI00005149	1.30817e-08
CCDC82_IPI00296776	1.35841e-06
CCDC86_IPI00012199	5.36899e-05
CCDC88A_IPI00171134	0.00297231
CCDC88C_IPI00740019	7.48544e-06
CCDC9_IPI00177642	8.5466e-05
CCDC91_IPI00333908	8.68134e-06
CCDC93_IPI00154668	1.19615e-05
CCDC94_IPI00306471	3.18559e-06
CCDC97_IPI00061777	0.0802047
CCDC99_IPI00061356	1.47261e-06
CCNA2_IPI00022865	1.79101e-06
CCNB1_IPI00745793	1
CCNB2_IPI00028266	0.000229033
CCNH_IPI00021305	5.66941e-06
CCNK_IPI00783214	5.76643e-05
CCNT1_IPI00030247	0.00145101
CCS_IPI00021389	1.70082e-05
CCT2_IPI00297779	5.38617e-06
CCT3_IPI00553185	1.94118e-06
CCT4_IPI00302927	2.77932e-06
CCT5_IPI00010720	2.61843e-06
CCT6A_IPI00027626	1.8923e-05
CCT7_IPI00018465	2.27465e-06
CCT8_IPI00784090	3.00436e-05
CD2AP_IPI00872533	8.56873e-05
CD2BP2_IPI00006103	3.30868e-06
CD47_IPI00413696	2.19869e-10
CD55_IPI00216550	1.85161e-06
CD63_IPI00215998	5.49899e-09
CDAN1_IPI00386747	1.23728e-05
CDC123_IPI00005670	0.949311
CDC16_IPI00022091	2.13915e-06
CDC2_IPI00026689	3.12192e-05
CDC23_IPI00005822	1.77117e-06
CDC25C_IPI00216683	2.87085e-05
CDC27_IPI00794278	1.79028e-06
CDC2L1_IPI00215999	9.17443e-06
CDC34_IPI00027120	0.000197226
CDC37_IPI00013122	1.079e-06
CDC37L1_IPI00302028	0.0270905
CDC42BPA_IPI00903296	0.932869
CDC42EP4_IPI00015894	3.29987e-05
CDC45L_IPI00909930	1.33996e-05
CDC5L_IPI00465294	7.22787e-06
CDC7_IPI00448121	0.998071
CDC73_IPI00300659	5.57768e-07
CDCA2_IPI00465387	2.00972e-05
CDK2_IPI00031681	0.999217
CDK4_IPI00007811	0.52241
CDK5_IPI00023530	0.999823
CDK5RAP1_IPI00328276	0.000588104
CDK5RAP2_IPI00384417	6.66445e-05
CDK5RAP3_IPI00414442	1.25427e-06
CDK6_IPI00023529	3.9733e-06
CDK7_IPI00000685	0.275474
CDK9_IPI00552413	1.89659e-05
CDKN2AIP_IPI00020991	0.000438085
CDKN2C_IPI00001564	3.60273e-05
CDV3_IPI00014197	0.000218059
CECR5_IPI00011511	0.00767558
CENPC1_IPI00304885	4.23907e-06
CENPE_IPI00296365	0.750197
CENPF_IPI00855998	0.00366736
CENPJ_IPI00043201	0.00206535
CENPL_IPI00181166	0.000118296
CEP110_IPI00657962	9.97677e-06
CEP170_IPI00647185	0.000316876
CEP250_IPI00160622	1.21271e-05
CEP27_IPI00018198	6.81297e-06
CEP350_IPI00103595	0.000126088
CEP55_IPI00101532	3.53794e-06
CEP76_IPI00154553	2.60564e-05
CEP97_IPI00238469	0.00261185
CES2_IPI00332828	0.0411699
CETN3_IPI00005210	1
CFDP1_IPI00007306	0.000119876
CFL1_IPI00012011	0.000111355
CFL2_IPI00413344	2.83558e-05
CGGBP1_IPI00295585	0.989133
ch-TOG_IPI00028275	0.000437563
CHAF1B_IPI00011857	0.000237991
CHCHD5_IPI00305552	0.00154523
CHCHD8_IPI00009817	0.999994
CHD1L_IPI00329088	0.992333
CHD4_IPI00455210	0.00525955
CHD8_IPI00719073	0.000746721
CHEK1_IPI00023664	0.0524882
CHEK2_IPI00423156	0.999823
CHERP_IPI00333010	0.000206559
CHID1_IPI00301185	2.26312e-07
CHM_IPI00028099	0.0121519
CHML_IPI00031587	1.10785e-05
CHMP1A_IPI00382452	1.6015e-05
CHMP1B_IPI00156984	3.41373e-06
CHMP2A_IPI00004416	4.54367e-07
CHMP2B_IPI00550181	0.000257033
CHMP4A_IPI00794397	4.82357e-06
CHMP4B_IPI00025974	1.27077e-05
CHMP4C_IPI00060414	1.80415e-05
CHMP7_IPI00395463	9.82642e-05
CHORDC1_IPI00015897	1.92495e-06
CHRAC1_IPI00010158	5.63188e-06
CHUK_IPI00005104	0.0159342
CIAO1_IPI00008791	2.09995e-06
CIAPIN1_IPI00903105	9.96153e-07
CIC_IPI00045360	0.000265356
CIRBP_IPI00641579	9.98835e-06
CIRH1A_IPI00239815	4.33598e-05
CIT_IPI00719285	0.949691
CIZ1_IPI00514295	0.00549047
CKAP2_IPI00071824	0.564992
CKB_IPI00022977	1.3762e-06
CKS1B_IPI00015104	1.28673e-05
CLASP1_IPI00396279	0.000310312
CLASP2_IPI00871686	0.0128546
CLEC16A_IPI00169441	0.4383
CLIC1_IPI00010896	2.88134e-07
CLIC2_IPI00221328	0.00131796
CLIC4_IPI00001960	3.48758e-06
CLINT1_IPI00291930	6.49524e-06
CLIP1_IPI00013455	6.18693e-05
CLIP2_IPI00872646	2.94744e-06
CLNS1A_IPI00004795	8.5989e-05
CLP1_IPI00024381	1.14636e-06
CLPB_IPI00006615	0.00512466
CLPP_IPI00003870	1.45237e-05
CLPX_IPI00008728	5.93931e-05
CLSPN_IPI00879588	2.84483e-06
CLTA_IPI00014587	0.00464913
CLTB_IPI00014589	0.000234935
CLTC_IPI00024067	1.53953e-06
CMAS_IPI00303158	1
CMBL_IPI00383046	4.84833e-07
CMIP_IPI00028438	2.00719e-06
CMPK1_IPI00219953	0.251511
CMPK2_IPI00410404	0.00768566
CNBP_IPI00895806	0.000474653
CNDP2_IPI00177728	9.34959e-06
CNN2_IPI00910593	2.34555e-07
CNO_IPI00020002	3.60755e-06
CNOT1_IPI00166010	0.000209395
CNOT10_IPI00790411	3.16919e-06
CNOT2_IPI00789121	2.18589e-05
CNOT3_IPI00005015	0.00570701
CNOT4_IPI00410685	0.000482608
CNOT6_IPI00008205	8.87531e-05
CNOT6L_IPI00164061	5.37491e-06
CNOT7_IPI00006552	2.29961e-05
CNOT8_IPI00295501	9.58207e-05
CNP_IPI00306667	1.70402e-05
CNPY2_IPI00443909	6.00735e-06
CNPY3_IPI00551062	0.00141844
COASY_IPI00909064	0.999995
COBRA1_IPI00103483	0.300325
COG1_IPI00141561	1.23345e-06
COG2_IPI00000057	1.78849e-06
COG3_IPI00414858	8.33476e-07
COG4_IPI00149849	6.31835e-05
COG5_IPI00377050	6.62882e-07
COG6_IPI00642611	7.08213e-07
COG7_IPI00164005	0.0066198
COG8_IPI00007060	0.995748
COG8_IPI00140201	5.97984e-07
COL4A3BP_IPI00657692	1.52715e-06
COMMD10_IPI00412811	0.00178088
COMMD2_IPI00456048	2.88696e-07
COMMD3_IPI00015773	3.6944e-05
COMMD4_IPI00413500	6.94562e-05
COMMD5_IPI00101106	1.34799e-05
COMMD9_IPI00305212	0.000253627
COMT_IPI00011284	3.13937e-06
COPA_IPI00646493	2.20521e-05
COPB1_IPI00295851	4.01913e-07
COPB2_IPI00220219	7.32749e-07
COPE_IPI00465132	7.04471e-05
COPG_IPI00783982	2.13383e-05
COPG2_IPI00002557	6.43297e-07
COPS2_IPI00018813	5.62911e-07
COPS3_IPI00025721	4.96693e-06
COPS4_IPI00171844	1.48873e-05
COPS5_IPI00009958	0.00165563
COPS6_IPI00163230	7.59108e-07
COPS7A_IPI00301419	3.69838e-05
COPS7B_IPI00009301	8.89722e-06
COPS8_IPI00009480	0.000174565
COPZ1_IPI00032851	0.000231474
COQ9_IPI00470631	0.00415779
CORO1A_IPI00010133	1.42063e-08
CORO1B_IPI00007058	2.84383e-08
CORO1C_IPI00867509	1.36566e-07
CORO2A_IPI00023736	3.42147e-05
CORO7_IPI00027996	9.57197e-07
COTL1_IPI00017704	1.54349e-06
COX19_IPI00413436	4.48378e-06
COX4I1_IPI00006579	1.53414e-05
COX5A_IPI00025086	0.00104503
COX5B_IPI00021785	7.84135e-05
COX6B1_IPI00797738	0.118
CPNE1_IPI00550308	1.95342e-08
CPNE1_IPI00894409	0.0136732
CPNE3_IPI00024403	3.04135e-06
CPOX_IPI00093057	0.000340573
CPSF1_IPI00026219	1.75058e-05
CPSF2_IPI00419531	1.42018e-05
CPSF3_IPI00007818	9.45887e-07
CPSF3L_IPI00063404	1.7606e-06
CPSF4_IPI00009137	7.8903e-06
CPSF6_IPI00030654	0.00128567
CPT2_IPI00012912	1.62052e-06
CRAT_IPI00016457	0.00110627
CRBN_IPI00045917	2.32167e-05
CRCP_IPI00872596	0.000197219
CREBBP_IPI00023339	0.999508
CRELD2_IPI00796204	0.994634
CRK_IPI00004838	5.55176e-05
CRKL_IPI00004839	5.16029e-06
CRKRS_IPI00021175	0.095922
CRLF3_IPI00295387	0.000666601
CRNKL1_IPI00177437	6.25086e-05
CROP_IPI00107745	1.20168e-06
CRTAP_IPI00748502	0.00365434
CRTC2_IPI00783502	0.00735982
CRYZ_IPI00000792	1.3506e-06
CRYZL1_IPI00438923	9.46875e-07
CS_IPI00025366	8.0995e-06
CSDA_IPI00031801	0.000269854
CSDE1_IPI00844264	1.51555e-05
CSE1L_IPI00022744	3.42002e-09
CSK_IPI00013212	0.993506
CSNK1A1_IPI00448798	0.999495
CSNK2A1_IPI00016613	0.00117101
CSNK2A2_IPI00020602	0.967829
CSNK2B_IPI00640088	0.183573
CSPP1_IPI00444793	0.946732
CSRP1_IPI00442073	0.000245664
CSTB_IPI00021828	0.0852215
CSTF1_IPI00011528	1.30494e-06
CSTF2_IPI00902991	0.000247254
CSTF2T_IPI00550906	1.6775e-05
CSTF3_IPI00015195	7.7816e-08
CT47 7_IPI00167090	0.00249019
CTBP1_IPI00012835	7.34392e-05
CTCFL_IPI00304086	0.00840431
CTDP1_IPI00410256	0.000135322
CTDSPL2_IPI00033054	0.000182957
CTF8_IPI00171540	2.32494e-05
CTH_IPI00031557	0.0013726
CTNNA1_IPI00473136	0.00789231
CTNNB1_IPI00017292	4.36447e-06
CTNNBL1_IPI00844214	2.19123e-05
CTNND1_IPI00182540	1.92424e-06
CTPS_IPI00290142	5.08711e-06
CTPS2_IPI00645702	4.45812e-05
CTR9_IPI00477468	0.000248563
CTSA_IPI00640525	6.92409e-07
CTSB_IPI00295741	0.000413353
CTSC_IPI00022810	0.915433
CTSD_IPI00011229	1.47028e-05
CTSH_IPI00297487	0.000702636
CTSS_IPI00299150	0.00493782
CTSZ_IPI00002745	0.00238204
CTTN_IPI00746806	4.57671e-05
CUGBP1_IPI00853009	0.00139136
CUGBP2_IPI00845479	0.000977746
CUL1_IPI00014310	6.18117e-07
CUL2_IPI00014311	4.87204e-06
CUL3_IPI00014312	5.03828e-08
CUL4A_IPI00419273	2.78273e-06
CUL4B_IPI00480142	1.98718e-07
CUL5_IPI00216003	8.85504e-08
CUL7_IPI00001690	0.0219008
CUTA_IPI00034319	0.00295612
CUTC_IPI00300408	0.00010448
CUX1_IPI00419894	2.81116e-10
CWC15_IPI00009009	7.31037e-06
CWC22_IPI00177381	3.98754e-07
CWF19L1_IPI00101600	0.299744
CXORF15_IPI00019994	2.10418e-06
CXORF26_IPI00107104	1.26055e-06
CXORF38_IPI00152089	3.95167e-08
CXORF48_IPI00107708	9.95856e-06
CXORF56_IPI00005055	0.995155
CXXC1_IPI00641026	0.925065
CYB5R2_IPI00008234	5.09573e-06
CYB5R3_IPI003284151	6.26717e-06
CYB5R4_IPI00008236	1.16876e-06
CYCS_IPI00465315	3.9739e-05
CYFIP1_IPI00903062	1.44405e-07
CYFIP2_IPI00789699	4.65799e-06
CYTH1_IPI00478608	0.00056924
CYTSA_IPI00178072	2.99815e-05
DAB2_IPI00179438	4.87987e-06
DAK_IPI00551024	3.39903e-05
DAP_IPI00018117	0.000474075
DAP3_IPI00018120	3.42536e-06
DARS_IPI00216951	5.67447e-06
DARS2_IPI00100460	1
DAXX_IPI00915456	0.97543
DAZAP1_IPI00165230	0.795759
DBN1_IPI00794221	0.230066
DBNL_IPI00101968	1.43974e-06
DBR1_IPI00305545	6.51956e-07
DBT_IPI00003944	9.47316e-06
DCI_IPI00300567	6.36309e-05
DCK_IPI00020454	1.84743e-06
DCP1A_IPI00164672	0.019081
DCPS_IPI00335385	1.84996e-05
DCTD_IPI00554705	2.20417e-06
DCTN1_IPI00872359	7.91698e-05
DCTN2_IPI00220503	0.688617
DCTN3_IPI00027014	6.32768e-07
DCTN4_IPI00914016	1.62998e-05
DCTN5_IPI00032498	1.7264e-05
DCTN6_IPI00220770	9.6811e-05
DCUN1D1_IPI00291893	1.64121e-08
DCXR_IPI00448095	5.25378e-05
DDA1_IPI00031563	0.436321
DDAH2_IPI00000760	1.11689e-08
DDB1_IPI00293464	0.000140952
DDB2_IPI00021518	0.999934
DDHD1_IPI00376941	3.60902e-05
DDHD2_IPI00871731	0.000134108
DDI2_IPI00031618	2.50397e-05
DDT_IPI00878984	0.0366855
DDX1_IPI00293655	0.00170123
DDX17_IPI00023785	0.000106889
DDX18_IPI00301323	2.3716e-05
DDX19A_IPI00008943	1
DDX20_IPI00005904	7.75911e-07
DDX21_IPI00015953	1.45533e-05
DDX23_IPI00006725	1.06437e-06
DDX24_IPI00006987	1.5398e-06
DDX27_IPI00293078	0.632137
DDX39_IPI00644431	9.74889e-06
DDX3X_IPI00215637	1.23321e-05
DDX41_IPI00007208	9.65578e-07
DDX42_IPI00409671	6.01313e-11
DDX46_IPI00329791	6.4179e-05
DDX5_IPI00017617	0.00522893
DDX50_IPI00031554	0.00209994
DDX56_IPI00302281	0.00153353
DDX59_IPI00217157	3.71798e-05
DDX6_IPI00030320	0.00478713
DECR1_IPI00003482	1.32193e-06
DEF6_IPI00004924	0.00318603
DEK_IPI00871695	2.09735e-05
DENND1A_IPI00170641	5.08514e-06
DENND2C_IPI00025178	4.09668e-05
DENND4A_IPI00396063	0.00590913
DENND4B_IPI00847759	0.00148656
DENND4C_IPI00746398	0.0716846
DENR_IPI00306280	0.000355347
DERA_IPI00219677	4.65625e-06
DFFA_IPI00010882	8.47341e-06
DFFB_IPI00513824	0.00382094
DGCR14_IPI00165171	1.80099e-06
DGCR8_IPI00165970	0.0185072
DGKA_IPI00333143	0.993707
DGKQ_IPI00005565	6.98348e-06
DGKZ_IPI00013835	2.00551e-05
DGUOK_IPI00004461	0.000223143
DHFR_IPI00887771	0.00241896
DHPS_IPI00026829	0.00848914
DHRS11_IPI00034280	3.95733e-06
DHRS2_IPI00376377	4.7099e-06
DHRS4_IPI00106913	8.75076e-05
DHX15_IPI00396435	0.999317
DHX16_IPI00297178	0.944922
DHX29_IPI00217413	0.000106867
DHX30_IPI00411733	8.12747e-06
DHX36_IPI00027415	9.22859e-07
DHX37_IPI00217630	8.09358e-05
DHX38_IPI00294211	0.250314
DHX57_IPI00168885	0.000266608
DHX8_IPI00031508	1
DHX9_IPI00844578	1.95086e-06
DIABLO_IPI00008418	0.002131
DIAPH1_IPI00852685	0.00123458
DIAPH3_IPI00871704	8.66058e-05
DIDO1_IPI00619921	2.03377e-06
DIMT1L_IPI00004459	1.69759e-05
DIP2B_IPI00465045	0.000398258
DIS3_IPI00746351	5.83431e-06
DIS3L_IPI00879677	1.6347e-06
DIS3L2_IPI00880048	4.70539e-05
DJ-1_IPI00298547	9.98696e-06
DKC1_IPI00873935	2.44111e-05
DLAT_IPI00021338	7.75611e-07
DLD_IPI00015911	0.000140436
DLG1_IPI00218729	3.92024e-05
DLGAP4_IPI00220581	0.000124035
DLGAP5_IPI00647892	3.1483e-06
DLST_IPI00420108	0.013678
DMD_IPI00006091	9.21082e-05
DMXL1_IPI00294728	0.000118839
DNA2_IPI00216142	1.76859e-05
DNAJA1_IPI00012535	1.84458e-06
DNAJA2_IPI00032406	4.54225e-05
DNAJA3_IPI00294610	5.29525e-07
DNAJB1_IPI00015947	2.28991e-05
DNAJB11_IPI00008454	9.89774e-07
DNAJB4_IPI00003848	0.000460565
DNAJB6_IPI00024523	2.87677e-06
DNAJC1_IPI00074870	0.000913049
DNAJC10_IPI00293260	3.71686e-05
DNAJC13_IPI003072591	6.49066e-05
DNAJC14_IPI00795769	0.00117063
DNAJC17_IPI00018798	4.28289e-07
DNAJC2_IPI00830108	2.71819e-06
DNAJC21_IPI00413366	3.6387e-06
DNAJC3_IPI00006713	8.48056e-06
DNAJC6_IPI00184119	4.21257e-05
DNAJC7_IPI00329629	1.01699e-05
DNAJC8_IPI00003438	6.53766e-05
DNAJC9_IPI00154975	0.000256408
DNASE2_IPI00010348	0.000680735
DNM1_IPI00413140	3.3121e-05
DNM1L_IPI00235412	7.60721e-07
DNM2_IPI00033022	4.93819e-08
DNMT1_IPI00031519	0.000675386
DNPEP_IPI00015856	0.00022627
DOCK11_IPI00411452	0.00509808
DOCK2_IPI00022449	0.3474
DOCK7_IPI00513791	0.000110644
DOCK8_IPI00797373	0.000238256
DOCK9_IPI00216408	0.000563019
DOHH_IPI00171856	0.00559536
DOK1_IPI00015287	5.66844e-05
DOK3_IPI00156649	2.37682e-05
DOM3Z_IPI00894310	0.00161704
DPF2_IPI00023322	1.17962e-06
DPH1_IPI00908772	0.0209344
DPH2_IPI00106549	8.11513e-06
DPP3_IPI00020672	6.77604e-08
DPP7_IPI00296141	9.83474e-06
DPP8_IPI00377128	1.01848e-05
DPP9_IPI00604777	8.8677e-06
DPYSL2_IPI00257508	0.000406835
DRAP1_IPI00477494	6.71999e-06
DRG1_IPI00031836	8.18938e-05
DRG2_IPI00022697	0.000174821
DSCC1_IPI00299884	2.41651e-06
DSCR3_IPI00298946	4.96558e-07
DSG2_IPI00028931	4.52419e-05
DSN1_IPI00016580	1.77e-05
DSTN_IPI00473014	0.000233146
DSTYK_IPI00465346	1
DTD1_IPI00152692	0.00136284
DTL_IPI00643808	0.00778458
DTNBP1_IPI00479571	2.84893e-05
DTWD1_IPI00328939	1.1823e-06
DTWD2_IPI00168209	0.169437
DTYMK_IPI00013862	0.942671
DUS1L_IPI00335251	0.0849211
DUS2L_IPI00015804	0.000359621
DUS3L_IPI00784107	0.999999
DUSP12_IPI00009210	3.66215e-06
DUSP23_IPI00306353	8.93821e-05
DUSP3_IPI00790757	1.41267e-06
DUT_IPI00749113	0.96039
DVL3_IPI00643141	9.73903e-05
DYNC1H1_IPI00456969	5.92887e-06
DYNC1I2_IPI00744015	2.4523e-06
DYNC1LI1_IPI00007675	4.97902e-06
DYNC1LI2_IPI00011592	2.91699e-05
DYNLL1_IPI00019329	0.00512439
DYNLRB1_IPI00412497	6.05763e-05
DYRK1A_IPI00014344	0.999428
E2F4_IPI00292880	1.16201e-05
EAPP_IPI00306299	0.00119702
EARS2_IPI00384707	4.63407e-05
ECD_IPI00913873	0.000127986
ECH1_IPI00011416	1.92772e-10
ECHDC1_IPI00513761	1.58853e-06
ECHS1_IPI00024993	5.27914e-07
ECM1_IPI00645849	0.999126
EDC3_IPI00018009	0.00241733
EDC4_IPI00376317	1.6417e-07
EDD1_IPI00026320	4.14416e-06
EDEM3_IPI00009410	1.82708e-06
EDF1_IPI00021570	1.39194e-05
EEA1_IPI00329536	0.00013764
EED_IPI00432040	3.61101e-06
EEF1A1_IPI00396485	0.9986
EEF1A2_IPI00014424	0.995743
EEF1B2_IPI00178440	9.85387e-09
EEF1D_IPI00642971	2.30893e-05
EEF1E1_IPI00003588	0.000709418
EEF1G_IPI00000875	1.96346e-06
EEF2_IPI00186290	2.64254e-07
EEF2K_IPI00011689	7.31146e-06
EEFSEC_IPI00028050	3.39642e-05
EFHD1_IPI00031091	0.0224124
EFHD2_IPI00060181	0.00249922
EFTUD1_IPI00293026	0.00170752
EFTUD2_IPI00003519	1.23106e-07
EGLN1_IPI00004928	7.36981e-05
EHBP1_IPI00178187	0.289607
EHBP1L1_IPI00296421	0.00983431
EHD1_IPI00017184	0.999999
EHD2_IPI00100980	1
EHD4_IPI00005578	1
EHHADH_IPI00216164	0.0632263
EHMT1_IPI00015526	8.64566e-05
EHMT2_IPI00893814	0.00012925
EIF1_IPI00015077	1.08627e-05
EIF1AD_IPI00298618	4.39531e-05
EIF1AP1_IPI00232533	6.27905e-06
EIF1B_IPI00031489	0.000227214
EIF2A_IPI00012462	3.74668e-07
EIF2AK1_IPI00328149	7.58591e-06
EIF2AK2_IPI00019463	0.226257
EIF2AK4_IPI00163851	0.168347
EIF2B1_IPI00221300	1.23809e-08
EIF2B2_IPI00028083	0.00586433
EIF2B3_IPI00006504	0.002554
EIF2B4_IPI00220232	0.00225187
EIF2B5_IPI00011898	0.0436996
EIF2C2_IPI00745433	0.000120356
EIF2S1_IPI00219678	6.21634e-06
EIF2S2_IPI00021728	0.0225445
EIF2S3_IPI00297982	0.000143383
EIF3A_IPI00029012	3.77759e-07
EIF3B_IPI00719752	1.03137e-05
EIF3C_IPI00646839	4.40865e-06
EIF3D_IPI00006181	2.11125e-05
EIF3E_IPI00013068	7.59012e-05
EIF3F_IPI00654777	3.2715e-05
EIF3G_IPI00290460	8.20942e-06
EIF3H_IPI00647650	1.15504e-06
EIF3I_IPI00012795	1.52043e-05
EIF3J_IPI00290461	3.72722e-05
EIF3K_IPI00033143	0.000156487
EIF3L_IPI00465233	4.42e-07
EIF3M_IPI00102069	0.0246729
EIF4A1_IPI00025491	9.7346e-05
EIF4A2_IPI00409717	2.42005e-07
EIF4A3_IPI00009328	0.999666
EIF4B_IPI00012079	0.000271123
EIF4E_IPI00908416	1.05503e-05
EIF4EBP1_IPI00002569	0.000106146
EIF4G1_IPI00552639	0.000443748
EIF4G2_IPI00015952	1.78138e-06
EIF4G3_IPI00646377	0.00010988
EIF4H_IPI00014263	0.0536523
EIF5_IPI00022648	6.56774e-08
EIF5A_IPI00376005	0.916767
EIF5B_IPI00299254	0.00288107
EIF6_IPI00010105	4.52537e-05
ELAC1_IPI00302979	0.639908
ELAC2_IPI00396627	2.27795e-05
ELAVL1_IPI00301936	4.83804e-06
ELF1_IPI00167002	2.30632e-05
ELL_IPI00023467	1.95072e-05
ELMO2_IPI00260090	0.949749
ELP2_IPI00642369	6.26781e-07
ELP3_IPI00165477	2.29488e-06
ELP4_IPI00748935	2.95983e-05
EMD_IPI00032003	0.000202481
EMG1_IPI00025347	1.42914e-05
EML2_IPI00015944	1.30468e-07
EML3_IPI00910363	1.08386e-05
EML4_IPI00001466	3.06017e-05
ENDOG_IPI00290614	0.99989
ENO1_IPI00465248	0.446589
ENO2_IPI00216171	0.000193583
ENO3_IPI00218474	0.00639628
ENOPH1_IPI00038378	0.0100075
ENOSF1_IPI00418794	0.000677794
ENSA_IPI00410177	0.0034102
ENTPD5_IPI00215952	0.921676
ENY2_IPI00024620	1.5073e-06
EP300_IPI00020985	0.120924
EP400_IPI00167535	6.18573e-07
EPB41_IPI00003921	5.43943e-07
EPB41L2_IPI00015973	0.000228039
EPHX2_IPI00104341	1.80352e-06
EPM2AIP1_IPI00419721	7.52626e-06
EPN1_IPI00647389	0.000170948
EPN2_IPI00915466	0.866562
EPPK1_IPI00010951	4.79504e-05
EPRS_IPI00013452	0.0291476
EPS15_IPI00292134	1.52744e-05
EPS15L1_IPI00163849	7.87792e-07
ERAF_IPI00010257	0.000199242
ERAP1_IPI00165949	3.67535e-08
ERBB2IP_IPI00438286	0.0254314
ERC1_IPI00216719	3.78377e-06
ERCC1_IPI00401902	0.000363249
ERCC2_IPI00029728	5.53987e-05
ERCC3_IPI00747053	5.35652e-06
ERCC4_IPI00219179	0.0298645
ERCC5_IPI00477535	0.000196049
ERCC6L_IPI00552569	0.131623
ERH_IPI00029631	1
ERI1_IPI00216873	0.000155994
ERI3_IPI00641679	0.999831
ERO1L_IPI00872773	2.6347e-07
ERP29_IPI00024911	1.35331e-05
ESD_IPI00411706	1.78164e-08
ESF1_IPI00024167	2.93858e-05
ETF1_IPI00429191	1.37934e-06
ETFA_IPI00010810	0.00161956
ETFB_IPI00556451	3.08846e-06
ETHE1_IPI00003766	2.19937e-06
ETNK1_IPI00030090	1.30876e-05
ETS1_IPI00742887	1.96065e-06
EVI5_IPI00029661	0.0773362
EWSR1_IPI00009841	4.12283e-05
EXOC1_IPI00019427	3.2187e-06
EXOC2_IPI00783559	2.35757e-05
EXOC3_IPI00157734	1.63379e-05
EXOC4_IPI00059279	0.00265551
EXOC5_IPI00719051	6.01863e-07
EXOC6_IPI00163337	5.1775e-06
EXOC7_IPI00103064	0.000432028
EXOC8_IPI00028264	4.55957e-05
EXOSC10_IPI00009464	1.9734e-05
EXOSC2_IPI00015905	0.211389
EXOSC4_IPI00745613	2.43116e-06
EXOSC5_IPI00644775	2.62182e-07
EXOSC6_IPI00073602	2.35802e-08
EXOSC7_IPI00014198	1.84511e-05
EXOSC8_IPI00552920	2.12252e-07
EXOSC9_IPI00029697	5.20668e-08
EYA3_IPI00015990	2.95244e-05
EZH2_IPI00376787	5.97206e-05
EZR_IPI00872684	5.70259e-11
FABP5_IPI00007797	2.89227e-05
FAF1_IPI00070643	2.19844e-06
FAH_IPI00031708	2.15579e-05
FAHD1_IPI00604759	7.56172e-05
FAHD2A_IPI00329742	0.0123399
FAM100B_IPI00217812	0.00028084
FAM102B_IPI00374018	1.17663e-05
FAM105B_IPI00101734	0.000209163
FAM107B_IPI00027799	0.00393807
FAM114A1_IPI00031670	0.0103424
FAM114A2_IPI00828172	4.82435e-05
FAM115A_IPI00871728	0.999988
FAM115C_IPI00783877	0.093213
FAM117A_IPI00006580	4.66825e-06
FAM117B_IPI00298373	0.999642
FAM118A_IPI00304214	0.000569792
FAM118B_IPI00002240	0.00106875
FAM120A_IPI00472054	5.4606e-05
FAM120B_IPI00335946	0.007692
FAM122A_IPI00061087	0.048319
FAM125A_IPI00744702	1.97288e-06
FAM129A_IPI00328350	0.000416108
FAM129B_IPI00647286	5.28866e-07
FAM136A_IPI00303722	3.96957e-05
FAM160B1_IPI00289031	0.000430676
FAM160B2_IPI00654780	0.000120013
FAM164A_IPI00329753	8.84282e-06
FAM175A_IPI00030384	0.000801599
FAM175B_IPI00299517	0.00971189
FAM21B_IPI00792422	1.25385e-06
FAM29A_IPI00719210	2.17966e-05
FAM40A_IPI00549766	0.00161475
FAM44A_IPI00797574	2.4492e-06
FAM45A_IPI00410631	9.98919e-08
FAM49A_IPI00006574	0.000885795
FAM49B_IPI00303318	0.320374
FAM50A_IPI00871385	2.79482e-06
FAM62A_IPI00746655	3.33785e-06
FAM62B_IPI00827920	0.000282755
FAM63A_IPI00292905	2.10229e-05
FAM65A_IPI00641076	0.0295425
FAM76B_IPI00552849	0.00189039
FAM82A2_IPI00410079	6.31138e-06
FAM82B_IPI00329696	4.23232e-06
FAM83A_IPI00328846	1.01123e-05
FAM83D_IPI00480103	2.51769e-05
FAM89A_IPI00746669	3.73853e-05
FAM91A1_IPI00152671	1.88361e-06
FAM96A_IPI00030985	0.0431216
FAM96B_IPI00007024	1.0806e-05
FAM98B_IPI00760837	4.55005e-07
FANCA_IPI00006170	0.993028
FANCB_IPI00645780	4.9094e-06
FANCD2_IPI00075081	0.0186326
FANCI_IPI00306518	0.00531163
FARS2_IPI00008579	0.986385
FARSA_IPI00031820	0.014229
FARSB_IPI00300074	1.11274e-06
FASN_IPI00026781	1.34462e-05
FASTKD1_IPI00300186	3.20926e-05
FASTKD2_IPI00013735	2.42479e-05
FASTKD5_IPI00414973	1.928e-05
FBRS_IPI00790251	5.73757e-06
FBXL11_IPI00166009	0.00166399
FBXL12_IPI00015011	0.00683712
FBXL18_IPI00329057	1.48267e-06
FBXL8_IPI00161196	0.00255755
FBXO22_IPI00183208	9.7823e-05
FBXO3_IPI00296789	3.57882e-05
FBXO30_IPI00290571	5.10687e-05
FBXO38_IPI00456676	0.364922
FBXO4_IPI00073357	2.12182e-07
FBXO42_IPI00011371	1.82866e-05
FBXO5_IPI00016633	1.47019e-05
FBXO6_IPI00171291	5.06111e-05
FBXO7_IPI00513879	1.64104e-05
FCHO1_IPI00182164	1.34031e-06
FCHO2_IPI00472794	3.9184e-05
FCHSD1_IPI00020758	7.62886e-06
FDFT1_IPI00909060	0.000615591
FDPS_IPI00914566	5.02035e-05
FDX1_IPI00019326	6.94669e-05
FDXR_IPI00911050	2.75209e-06
FECH_IPI00554589	5.45075e-06
FEN1_IPI00026215	2.75282e-05
FER_IPI00029263	1
FERMT2_IPI00913848	7.62597e-08
FERMT3_IPI00397834	7.95265e-08
FEZ2_IPI00554632	0.000443441
FGD3_IPI00384357	7.83225e-06
FGF2_IPI00154603	0.182129
FGFR1OP_IPI00013076	1.07244e-05
FGGY_IPI00479683	2.76287e-05
FH_IPI00296053	1.31509e-08
FHL2_IPI00396967	0.00801985
FHL3_IPI00014399	0.00972476
FHOD1_IPI00001730	3.42012e-07
FIBP_IPI00012443	0.00162675
FIGNL1_IPI00335421	0.148023
FIP1L1_IPI00395337	3.40286e-07
FIS1_IPI00007052	0.00153764
FKBP15_IPI00853400	0.000216117
FKBP1A_IPI00873810	0.000129911
FKBP3_IPI00024157	9.75761e-07
FKBP4_IPI00219005	1.07927e-06
FKBP5_IPI00218775	6.61165e-06
FKBP9_IPI00182126	6.82714e-06
FKBPL_IPI00892998	3.09101e-05
FKSG27_IPI00103925	1.19291e-05
FLAD1_IPI00220299	3.89577e-06
FLCN_IPI00329635	2.31247e-06
FLII_IPI00031023	0.179521
FLJ11151_IPI00305010	0.00214565
FLJ12529_IPI00915356	0.0169641
FLJ20323_IPI00301987	1.99937e-05
FLJ21865_IPI00168838	0.0040239
FLNA_IPI00333541	9.88582e-06
FLNB_IPI00900293	2.20764e-05
FLNC_IPI00178352	1.11426e-05
FLOT1_IPI00027438	4.57881e-06
FLOT2_IPI00795979	1.21041e-07
FLYWCH2_IPI00060521	3.94591e-06
FMNL1_IPI00025202	8.35121e-06
FMR1_IPI00412343	7.13646e-05
FN3K_IPI00023729	0.989993
FN3KRP_IPI00099986	0.988328
FNBP1_IPI00807625	4.31389e-06
FNBP1L_IPI00807364	6.75486e-05
FNBP4_IPI00170778	3.70752e-05
FNIP1_IPI00386797	5.53667e-05
FNTA_IPI00026813	7.60863e-06
FNTB_IPI00909112	0.000382593
FOXK1_IPI00556645	0.0280659
FOXK2_IPI00006029	0.000568881
FPGS_IPI00016745	0.00122027
FPGT_IPI00021943	2.36454e-06
FRYL_IPI00739940	1.34147e-05
FSCN1_IPI00747810	3.86469e-07
FTH1_IPI00554521	6.36249e-05
FTL_IPI00375676	1.19855e-05
FTO_IPI00641635	2.86863e-06
FTSJ1_IPI00004308	4.1085e-07
FTSJ3_IPI00217686	0.0791163
FTSJD2_IPI00166153	2.52178e-06
FUBP1_IPI00641948	0.00121471
FUBP3_IPI00377261	1.49969e-05
FUCA1_IPI00843910	1.07541e-05
FUCA2_IPI00012440	1.55725e-06
FUK_IPI00645739	7.32499e-06
FUS_IPI00260715	9.78717e-06
FXN_IPI00293425	0.00472226
FXR1_IPI00016249	0.000170309
FYB_IPI00073110	3.7472e-06
FYCO1_IPI00001580	3.13279e-05
G3BP1_IPI00012442	1.19522e-06
G3BP2_IPI00009057	1.58341e-06
G3P1_HUMAN_IPI00383758	0.996287
G6PD_IPI00216008	2.07049e-05
GAB1_IPI00410383	0.0469342
GAB2_IPI00749276	2.49513e-06
GABARAP_IPI00027253	9.96945e-06
GABARAPL2_IPI00026358	8.45377e-06
GABPA_IPI00299413	2.72739e-06
GABPB1_IPI00031516	8.11196e-05
GAK_IPI00298949	0.060137
GALE_IPI00553131	0.00518977
GALK1_IPI00019383	1
GALK2_IPI00873851	0.0828637
GALM_IPI00060200	1.27663e-07
GALNS_IPI00029605	0.000636478
GAMT_IPI00334683	7.01638e-05
GAN_IPI00022758	0.0013351
GANAB_IPI00383581	4.05671e-06
GAPDH_IPI00788737	0.999982
GAPVD1_IPI00292753	0.000160207
GARNL1_IPI00456722	0.00125783
GARS_IPI00783097	0.921337
GART_IPI00025273	6.03039e-05
GATAD2A_IPI00478128	3.48715e-06
GATAD2B_IPI00103554	0.00018719
GATSL2_IPI00888378	0.0486464
GBA_IPI00021807	2.99679e-05
GBAS_IPI00016077	1.16744e-05
GBE1_IPI00296635	1.58238e-09
GBF1_IPI00021954	0.000588859
GBP2_IPI00028565	0.971066
GCC1_IPI00165138	0.000269705
GCC2_IPI00333197	0.00150516
GCDH_IPI00024317	1.18199e-05
GCHFR_IPI00217253	0.25576
GCLC_IPI00215768	0.000117507
GCLM_IPI00010090	8.47062e-06
GCN1L1_IPI000011590	0.0249772
GCOM1_IPI00552141	3.90179e-06
GDAP2_IPI00014952	3.15322e-05
GDI1_IPI00010154	0.0236774
GDI2_IPI00031461	2.71731e-08
GEMIN4_IPI00789740	2.21645e-06
GEMIN5_IPI00291783	0.0012106
GFM1_IPI00154473	2.28915e-07
GFPT1_IPI00217952	1.76255e-07
GGA1_IPI00384670	8.83772e-07
GGA2_IPI00296772	0.000400193
GGA3_IPI00021174	7.22855e-05
GGCT_IPI00031564	4.87621e-07
GGH_IPI00023728	0.000119028
GGPS1_IPI00032892	0.992254
GIGYF1_IPI00021739	5.00854e-05
GIGYF2_IPI00647635	4.03677e-06
GINS1_IPI00032387	1.00407e-06
GINS2_IPI00007146	3.02194e-05
GINS3_IPI00893172	3.6374e-07
GINS4_IPI00031614	1.88416e-05
GIPC1_IPI00024705	0.000188149
GIPC3_IPI00307688	0.000201579
GIT1_IPI00795611	3.21703e-06
GIT2_IPI00238218	1.53213e-05
GK_IPI00216067	0.00449049
GLA_IPI00025869	0.00247878
GLB1_IPI00441344	1.36295e-06
GLMN_IPI00074604	1.001e-06
GLO1_IPI00220766	0.00018805
GLOD4_IPI00007102	1.07968e-08
GLRX_IPI00219025	0.999999
GLRX2_IPI00007045	0.0101555
GLRX3_IPI00008552	4.52957e-06
GLS_IPI00289159	2.57886e-05
GLT25D1_IPI00168262	1.65291e-06
GLT25D2_IPI00872640	1.95625e-06
GLT8D3_IPI00217652	5.61002e-05
GLTPD1_IPI00455408	3.70362e-05
GLUD1_IPI00016801	0.00013785
GLUD2_IPI00027146	0.209511
GLUL_IPI00010130	0.351847
GM2A_IPI00018236	0.0107144
GMDS_IPI00030207	7.53161e-07
GMEB1_IPI00008601	4.03655e-05
GMFB_IPI004129870	0.000161582
GMFG_IPI00028414	0.000232003
GMIP_IPI00292376	0.0001164
GMNN_IPI00026309	9.65157e-06
GMPPA_IPI00657888	0.718478
GMPR_IPI00304803	0.00989296
GMPR2_IPI00449197	0.000349902
GMPS_IPI00029079	0.0151677
GNAI2_IPI00465121	1.38334e-05
GNAI3_IPI00220578	6.10695e-05
GNAS_IPI00095891	8.13351e-05
GNB1_IPI00026268	0.00246811
GNB1L_IPI00107339	1.75934e-05
GNB2L1_IPI00641950	1.67907e-06
GNE_IPI00896504	2.96239e-05
GNL1_IPI00396387	2.67748e-07
GNL2_IPI00015808	0.999047
GNPDA1_IPI00009305	2.67879e-06
GNPDA2_IPI00550894	3.17528e-06
GNPNAT1_IPI00061525	3.08533e-07
GNS_IPI00908404	7.69538e-07
GOLGA1_IPI00031115	8.28483e-05
GOLGA3_IPI00305267	3.19759e-05
GOLGA4_IPI00013272	0.0145855
GOLPH3_IPI00005490	3.13486e-07
GOPC_IPI00186721	0.000115818
GORASP2_IPI00743931	2.98551e-06
GOT1_IPI00219029	0.00118219
GOT2_IPI00018206	0.000139531
GPATCH8_IPI00457284	0.0980159
GPD1L_IPI00032959	1.23328e-06
GPHN_IPI00184477	2.32301e-06
GPI_IPI00910781	3.42208e-05
GPKOW_IPI00024255	0.331513
GPN1_IPI00027035	1.39909e-05
GPN3_IPI00856080	7.59963e-05
GPS1_IPI00300386	0.000111421
GPS2_IPI00012301	1.57067e-05
GPT2_IPI00152432	1.7365e-05
GPX4_IPI00884192	0.00717948
GRAP2_IPI00026928	0.00125951
GRB10_IPI00012752	1.86457e-06
GRB2_IPI00021327	0.000319346
GRHPR_IPI00550682	3.22623e-07
GRIPAP1_IPI00873904	5.28782e-06
GRLF1_IPI00334715	0.00030129
GRPEL1_IPI00029557	1.44908e-06
GRPEL2_IPI00549666	0.0997811
GRSF1_IPI00478657	1.5953e-05
GRWD1_IPI00027831	2.30929e-06
GSE1_IPI00215963	0.250144
GSK3A_IPI00292228	0.00593356
GSK3B_IPI00216190	0.000297988
GSN_IPI00026314	2.35229e-05
GSPT1_IPI00910513	3.75704e-07
GSPT2_IPI00642097	6.41047e-06
GSR_IPI00016862	0.000214138
GSS_IPI00010706	8.8481e-06
GSTCD_IPI00478068	5.50104e-05
GSTK1_IPI00440703	1.58108e-07
GSTM2_IPI00645711	1.45642e-06
GSTM3_IPI00246975	0.650503
GSTM4_IPI00008770	0.000810239
GSTO1_IPI00019755	3.07534e-06
GSTP1_IPI002197573	3.26931e-05
GSTT1_IPI00741097	0.117425
GSTZ1_IPI00874143	0.186797
GTF2A2_IPI00004353	8.49141e-06
GTF2B_IPI00022820	0.000168142
GTF2E1_IPI00019977	0.00012115
GTF2E2_IPI00019981	1.69143e-06
GTF2F1_IPI00017450	0.000841123
GTF2F2_IPI00876896	4.50984e-06
GTF2H2_IPI00426640	0.00632293
GTF2H3_IPI00100791	0.0234313
GTF2H4_IPI00016839	0.000552579
GTF2I_IPI00054042	8.03678e-06
GTF3A_IPI00294241	0.966323
GTF3C1_IPI00414482	5.4e-06
GTF3C2_IPI00878252	5.30569e-05
GTF3C3_IPI00015806	1.39332e-05
GTF3C4_IPI00016725	4.28299e-05
GTF3C5_IPI00879210	3.53991e-06
GTF3C6_IPI00056318	9.25642e-06
GTPBP1_IPI00010463	0.00198351
GTPBP10_IPI00167638	2.04069e-05
GTPBP2_IPI00151360	0.0884277
GTPBP3_IPI00783945	0.000350283
GTPBP4_IPI00477155	8.85142e-05
GTSE1_IPI00160901	1.38616e-06
GTSF1_IPI00795267	1.06352e-05
GUK1_IPI00514926	0.120956
GUSB_IPI00027745	0.00027669
GYG1_IPI00180386	0.0364305
H1FX_IPI00021924	0.000106134
H2AFY_IPI00304171	0.0277469
H2AFZ_IPI00218448	0.00114906
H3F3A_IPI00219038	1.67239e-05
HACL1_IPI00296535	2.7945e-06
HADH_IPI00298406	1.07891e-07
HADHA_IPI00031522	1.06722e-05
HADHB_IPI00022793	1.60105e-06
HAGH_IPI00003933	7.89082e-06
HARS_IPI00021808	0.99889
HARS2_IPI00027445	1
HAT1_IPI00024719	0.139566
HBA1_IPI00410714	0.0264869
HBE1_IPI00217471	1.69545e-05
HBG1_IPI00744503	7.90759e-05
HBQ1_IPI00217472	0.0511133
HBS1L_IPI00009070	3.69767e-05
HBS1L_IPI00168609	0.00249566
HBZ_IPI00217473	0.260867
HCFC1_IPI00641743	0.000428361
HCG_1745121_IPI00894461	1.28027e-06
HCLS1_IPI00026156	3.96754e-05
HDAC1_IPI00013774	1.92868e-06
HDAC2_IPI002896010	2.7703e-05
HDAC3_IPI00217965	0.00645042
HDAC4_IPI00010088	1.63501e-05
HDAC5_IPI00871583	1.42968e-06
HDAC6_IPI00005711	0.000357586
HDAC7_IPI00909569	1.589e-06
HDDC2_IPI00872352	0.237799
HDDC3_IPI00789618	0.998414
HDGF_IPI00514127	2.45838e-05
HDGF2_IPI00013290	0.00201151
HDHD1A_IPI00913889	4.7705e-05
HDHD2_IPI00783874	5.79387e-05
HDHD3_IPI00009931	3.74585e-06
HDLBP_IPI00022228	0.000359299
HEATR2_IPI00242630	2.08244e-06
HEATR3_IPI00100984	2.2655e-05
HEATR5A_IPI00783902	4.84691e-05
HEATR5B_IPI00479069	2.76264e-05
HEATR6_IPI00464999	3.12682e-05
HEBP2_IPI00644697	5.3488e-06
HECTD1_IPI00328911	6.44114e-06
HELB_IPI00168877	0.00115839
HELZ_IPI00000897	0.00103263
HEMGN_IPI00464963	0.000324898
HERC1_IPI00022479	6.92127e-05
HERC4_IPI00333067	1.85814e-06
HEXA_IPI00027851	0.00315151
HEXB_IPI00012585	9.66736e-05
HEXIM1_IPI00007941	0.000167674
HGS_IPI00006176	1.2362e-07
HIBADH_IPI00013860	4.97797e-06
HIBCH_IPI00874185	2.29464e-08
HICE1_IPI00305490	0.000887858
HINT1_IPI00239077	2.719e-05
HINT2_IPI00000335	0.998892
HIP1_IPI00782965	2.05256e-06
HIP1R_IPI00024417	9.31257e-07
HIRIP3_IPI00304875	2.07705e-05
HISPPD1_IPI00908639	0.999998
HISPPD2A_IPI00398511	0.289757
HIST1H1B_IPI00217468	4.42284e-05
HIST1H1C_IPI00217467	1.06366e-06
HIST1H1D_IPI00217466	0.000167113
HIST1H4A_IPI00453473	0.000210286
HIST2H2BA_IPI00646240	5.67243e-06
HK1_IPI00903226	6.20566e-07
HK2_IPI00102864	5.18498e-06
HLCS_IPI00301907	0.270284
HLTF_IPI00339381	0.996662
HMBS_IPI00028160	1.2807e-05
HMG20A_IPI00018924	0.0395481
HMG20B_IPI00464951	0.0028912
HMGB1_IPI00419258	5.48914e-06
HMGB2_IPI00219097	1.63728e-05
HMGB3_IPI00217477	4.70738e-05
HMGCL_IPI00293564	8.43919e-07
HMGCS1_IPI00008475	0.000213747
HMHA1_IPI00022471	0.000190582
HMMR_IPI00337772	2.89759e-05
HN1L_IPI00909195	0.209167
HNRNPA0_IPI00011913	1.12724e-05
HNRNPA2B1_IPI00874030	6.84337e-06
HNRNPA3_IPI00419373	7.60448e-05
HNRNPAB_IPI00334587	4.67248e-06
HNRNPC_IPI00477313	0.00275568
HNRNPD_IPI00028888	0.000235473
HNRNPF_IPI00003881	0.00125425
HNRNPH1_IPI00479191	0.0015864
HNRNPH2_IPI00026230	0.00348503
HNRNPH3_IPI00013877	0.000409195
HNRNPK_IPI00216746	8.07182e-07
HNRNPL_IPI00027834	9.64644e-05
HNRNPM_IPI00171903	0.007139
HNRNPR_IPI00644055	0.000227905
HNRNPU_IPI00644079	0.000266726
HNRNPUL1_IPI00013070	1.48232e-06
HNRNPUL2_IPI00456887	0.00282652
HNRPA1L-2_IPI00215965	9.90577e-06
HNRPDL_IPI00011274	0.000199581
HNRPLL_IPI00103247	6.18025e-06
HOMER1_IPI00003566	0.999036
HOOK3_IPI00031768	2.54506e-05
HP1BP3_IPI00642238	0.000619031
HPCAL1_IPI00219344	1.62486e-05
HPRT1_IPI00873466	1.21212e-05
HPS3_IPI00056324	1
HPS6_IPI00015505	3.59e-05
HS1BP3_IPI00328868	7.01412e-06
HSD17B10_IPI00017726	5.95404e-06
HSD17B11_IPI00329598	0.00404582
HSD17B4_IPI00909582	7.62194e-07
HSD17B8_IPI00021890	0.0142832
HSDL2_IPI00414384	0.000160431
HSF1_IPI00024071	8.62159e-06
HSP90AA1_IPI00382470	8.94996e-05
HSP90AA4P_IPI00555957	8.98721e-11
HSP90AB1_IPI00414676	1.95931e-06
HSP90AB4P_IPI00555565	0.999822
HSP90B1_IPI00027230	8.99773e-06
HSPA13_IPI00299299	7.07749e-05
HSPA14_IPI00292499	7.46355e-06
HSPA1A_IPI00304925	0.0525695
HSPA1L_IPI00643152	0.310116
HSPA4_IPI00002966	5.56492e-08
HSPA4L_IPI00828021	0.00150957
HSPA5_IPI00003362	0.941075
HSPA8_IPI00003865	0.312693
HSPA9_IPI00007765	1
HSPB1_IPI00025512	6.82362e-06
HSPBP1_IPI00100748	8.38222e-07
HSPC152_IPI00009010	0.0941764
HSPD1_IPI00784154	8.20944e-07
HSPE1_IPI00220362	0.21592
HSPG2_IPI00024284	4.69069e-05
HSPH1_IPI00514983	1.06511e-06
HTATIP2_IPI00847689	1.24528e-05
HTATSF1_IPI00013788	0.000341801
HTRA2_IPI00001663	3.21828e-05
HTT_IPI00002335	3.43441e-05
HUS1_IPI00004712	2.2399e-05
HUWE1_IPI00179298	3.36136e-06
HYOU1_IPI00000877	0.968397
HYPK_IPI00335001	0.000327235
IARS_IPI00644127	0.129147
IARS2_IPI00017283	1
ICA1_IPI00900288	0.00496601
ICAM1_IPI00008494	0.136983
ICAM5_IPI00290456	0.0721097
IDE_IPI00220373	4.73442e-07
IDH1_IPI00027223	1
IDH2_IPI00011107	0.0135555
IDH3A_IPI00030702	0.000158157
IDH3B_IPI00304417	6.37151e-06
IDH3G_IPI00220150	7.17598e-07
IDI1_IPI00220014	0.0155457
IFI30_IPI00007853	2.38293e-05
IFI35_IPI00218475	4.35793e-07
IFRD1_IPI00011735	0.000332361
IFT74_IPI00018090	0.00011354
IGBP1_IPI00019148	2.78307e-05
IGF2BP1_IPI00008557	6.87158e-07
IGF2BP2_IPI00179713	3.53472e-05
IGF2BP3_IPI00658000	1.5523e-05
IGF2R_IPI00903213	3.56738e-05
IK_IPI00883647	3.62088e-06
IKBKAP_IPI00293735	1.03131e-05
IKBKB_IPI00024709	0.304505
IKBKG_IPI00641117	5.66726e-09
IL18_IPI00290198	0.999183
ILF2_IPI00872107	1.88764e-05
ILF3_IPI00418313	1.08713e-05
ILK_IPI00013219	0.00240797
ILKAP_IPI00006164	2.31424e-06
IMPA1_IPI00020906	0.000408072
IMPDH1_IPI00375527	0.999176
IMPDH2_IPI00291510	0.995861
INF2_IPI00878985	0.000134657
INPP4A_IPI00641812	2.32559e-06
INPP5B_IPI00478376	7.34195e-06
INPP5F_IPI00480159	8.57637e-06
INPPL1_IPI00016932	0.0184272
INTS1_IPI00740961	8.29179e-05
INTS10_IPI00550272	8.57112e-05
INTS12_IPI00060379	1.22045e-05
INTS3_IPI00792312	0.000170709
INTS4_IPI00446765	3.41498e-05
INTS7_IPI00743871	0.000631647
INTS9_IPI00290514	5.0762e-06
IPI00102316.3_IPI00102316	1.59113e-05
IPO11_IPI00913938	6.60057e-07
IPO13_IPI00005651	9.86481e-07
IPO4_IPI00398009	6.70941e-06
IPO5_IPI00793443	2.16496e-06
IPO7_IPI00007402	3.25914e-06
IPO8_IPI00007401	1.58367e-07
IPO9_IPI00185146	9.41451e-06
IQGAP1_IPI00009342	0.000102566
IQGAP2_IPI00299048	0.0244553
IQGAP3_IPI00328905	0.000380242
IQSEC1_IPI00797572	4.99976e-05
IQSEC2_IPI00872831	0.000200624
IQWD1_IPI00164246	1.60509e-05
IRAK1_IPI00293652	0.918174
IRAK4_IPI00007641	7.07771e-06
IREB2_IPI00008726	7.05449e-06
IRF2BP1_IPI00645608	3.15193e-06
IRF2BP2_IPI00376199	0.00081771
IRF3_IPI00291901	1.68654e-06
ISCA1_IPI00329615	8.38462e-05
ISCU_IPI00022240	2.34572e-05
ISG15_IPI00375631	3.1661e-07
ISOC1_IPI00304082	2.7921e-07
ISOC2_IPI00003031	0.0101559
ISY1_IPI00744858	2.88662e-08
ISYNA1_IPI00549569	1.91547e-05
ITCH_IPI00061780	2.62546e-06
ITGB1_IPI00217561	0.00015786
ITPA_IPI00018783	1.75977e-05
ITPK1_IPI00100329	0.00343355
ITPKA_IPI00012538	1.18378e-05
ITSN2_IPI00414027	0.00676624
IWS1_IPI00296432	0.000304949
JARID1C_IPI00013185	0.00204164
JMJD1A_IPI00479545	0.000491097
JMJD1B_IPI00298935	2.59562e-05
JMJD1C_IPI00384202	0.00151207
JMJD2A_IPI00005666	1.94543e-05
JMJD2B_IPI00013205	0.0166919
JMJD5_IPI00296340	0.0485905
JMJD6_IPI00604598	0.00159912
JMY_IPI00182739	0.112383
JTV1_IPI00011916	0.930448
KARS_IPI00307092	0.111604
KATNA1_IPI00013075	0.999998
KATNB1_IPI00746256	0.999982
KBTBD2_IPI00293363	1.11262e-05
KBTBD8_IPI00168944	0.00096053
KCMF1_IPI00306661	1.59891e-05
KCNAB2_IPI00442307	7.97781e-05
KCTD15_IPI00234793	2.72767e-06
KCTD3_IPI00410103	0.000864173
KCTD9_IPI00014825	0.00600236
KDELC1_IPI00005270	6.98909e-06
KDELC2_IPI00143921	6.56842e-08
KEAP1_IPI00106502	2.1246e-06
KELCHL_IPI00156791	2.79779e-05
KHDRBS1_IPI00008575	0.00313735
KHK_IPI00216136	1.45521e-05
KHSRP_IPI00479786	8.7081e-06
KIAA0020_IPI00791325	3.92061e-06
KIAA0174_IPI00386516	4.21441e-06
KIAA0196_IPI00748472	0.000148012
KIAA0226_IPI00853404	0.00013899
KIAA0368_IPI00157790	1.98709e-05
KIAA0406_IPI00011702	8.58411e-07
KIAA0415_IPI00465123	9.27206e-06
KIAA0427_IPI00902575	5.52577e-05
KIAA0430_IPI00792904	9.32742e-06
KIAA0513_IPI00028516	0.905705
KIAA0528_IPI00783895	6.79429e-05
KIAA0564_IPI00900366	0.000385723
KIAA0652_IPI00006080	0.0209899
KIAA0664_IPI00024425	0.000398101
KIAA0776_IPI00844000	0.0939819
KIAA0841_IPI00014220	1.8697e-06
KIAA0859_IPI00514340	0.00111788
KIAA0907_IPI00401900	3.66658e-06
KIAA0913_IPI00876920	7.58321e-06
KIAA1012_IPI00007253	0.0328938
KIAA1033_IPI00298991	2.05756e-06
KIAA1109_IPI00852643	2.99034e-07
KIAA1143_IPI00410618	0.00389672
KIAA1219_IPI00409601	4.46909e-06
KIAA1279_IPI00477355	1.21902e-05
KIAA1303_IPI00166044	2.68131e-05
KIAA1429_IPI00036742	0.011477
KIAA1468_IPI00023330	0.000214675
KIAA1522_IPI00001632	0.000207377
KIAA1524_IPI00154283	8.44584e-07
KIAA1598_IPI00448751	0.000114233
KIAA1602_IPI00914897	7.54263e-06
KIAA1609_IPI00412243	6.32231e-07
KIAA1618_IPI00642126	3.23862e-07
KIAA1627_IPI00887097	0.0132227
KIAA1704_IPI00304664	6.74281e-05
KIAA1712_IPI00877156	1.55832e-05
KIAA1949_IPI00152853	3.8456e-05
KIAA1967_IPI001827570	3.4142e-06
KIF11_IPI00305289	0.00175536
KIF13A_IPI00295487	0.651407
KIF13B_IPI00479529	0.000551646
KIF14_IPI00299554	0.354683
KIF15_IPI00024975	0.00845877
KIF16B_IPI00452247	0.029388
KIF1B_IPI00397383	0.549315
KIF21A_IPI00425404	0.999538
KIF23_IPI00291579	2.30051e-06
KIF2A_IPI00848334	0.999774
KIF2C_IPI00290435	1
KIF3A_IPI00867739	1
KIF3B_IPI00004533	0.999979
KIF4A_IPI00178150	0.999723
KIF5A_IPI00029722	0.111006
KIF5B_IPI00012837	0.914648
KIFC1_IPI00306400	0.00589005
KLC1_IPI00337460	0.979904
KLC2_IPI00021634	0.00148148
KLC4_IPI00743879	2.27995e-06
KLHDC4_IPI00152182	0.00143349
KLHL11_IPI00018726	0.00134702
KLHL18_IPI00789341	8.39726e-05
KLRAQ1_IPI00396527	7.1035e-07
KNTC1_IPI00001458	0.000339263
KPNA1_IPI00303292	1.34659e-05
KPNA2_IPI00002214	5.41291e-07
KPNA3_IPI00299033	0.000521856
KPNA4_IPI00012578	0.00489046
KPNA6_IPI00747764	8.33487e-06
KPNB1_IPI00001639	1.97044e-05
KPTN_IPI00186166	1.16065e-05
KRI1_IPI00798034	0.752647
KSR1_IPI00651657	0.00117892
KTELC1_IPI00301163	1.26541e-07
KTN1_IPI00328753	5.87124e-06
L2HGDH_IPI00016458	0.000106782
L3MBTL2_IPI00100041	0.00959137
LACE1_IPI00166976	0.0115098
LACTB2_IPI00006952	6.32844e-05
LAGE3_IPI00032314	1.0379e-05
LAMP1_IPI00884105	0.00424293
LAMP2_IPI00216172	6.36798e-06
LANCL1_IPI00005724	2.78102e-06
LANCL2_IPI00032995	1.08112e-05
LAP3_IPI00419237	4.19159e-05
LARP1_IPI00185919	4.4166e-05
LARP4_IPI00797384	4.06147e-05
LARP5_IPI00847241	1.95552e-06
LARP7_IPI00294742	0.000103059
LARS_IPI00103994	0.999925
LARS2_IPI00014213	0.934181
LAS1L_IPI00641990	0.998227
LASP1_IPI00386803	0.00693437
LATS1_IPI00005858	0.000348911
LBR_IPI00292135	0.9999
LCMT1_IPI00414463	4.55188e-06
LCMT2_IPI00171712	0.000984278
LCP1_IPI00010471	0.00790829
LCP2_IPI00297169	1.71851e-05
LDB1_IPI00856078	5.95717e-06
LDHA_IPI00217966	3.38223e-06
LDHB_IPI00219217	7.82387e-07
LDLRAP1_IPI00004758	3.37008e-06
LENG8_IPI00217858	0.104075
LEO1_IPI00103090	0.00028591
LEPRE1_IPI00045839	9.87491e-06
LGALS1_IPI00219219	5.62201e-05
LGALS3BP_IPI00023673	0.787918
LGTN_IPI00013160	1.10019e-05
LIG1_IPI00219841	5.4571e-06
LIG4_IPI00217669	1.09521e-06
LIMA1_IPI00883896	0.0167156
LIMD1_IPI00003369	0.000324403
LIMK2_IPI00025698	0.999999
LIMS1_IPI00917064	0.00225308
LIN28B_IPI00873862	6.29294e-06
LIN54_IPI00789941	0.00342253
LIX1L_IPI00216973	2.78437e-05
LLGL1_IPI00105532	8.04052e-05
LMAN2_IPI00009950	2.96591e-19
LMNA_IPI00021405	1.99937e-06
LMNB1_IPI00217975	4.41276e-05
LMNB2_IPI00009771	5.60532e-06
LMO4_IPI00873001	0.0172115
LOC100130553_IPI00013296	0.000474037
LOC100130562_IPI00888474	0.0221069
LOC100130932_IPI00745343	0.000550927
LOC100132129_IPI00889783	7.51708e-06
LOC100133623_IPI00877726	8.16066e-05
LOC100133916_IPI00305986	1.58685e-05
LOC100133930_IPI00887749	8.09857e-06
LOC284889_IPI002932760	0.000109654
LOC348262_IPI00746221	0.000315819
LOC349114_IPI00556590	2.13227e-07
LOC390688_IPI00010884	8.34615e-07
LOC440043_IPI00847670	7.79174e-08
LOC442497_IPI00554481	1.07375e-09
LOC650788_IPI00887241	7.80952e-07
LOC654188_IPI00887678	3.89677e-07
LOC728658_IPI00398964	9.53803e-05
LOC90379_IPI00470781	5.60051e-06
LOH12CR1_IPI00056386	1.06637e-05
LONP1_IPI00005158	2.1621e-06
LRBA_IPI00002255	5.77662e-05
LRCH1_IPI00783568	0.000283913
LRCH3_IPI00385649	9.78751e-06
LRCH4_IPI00000173	1.03129e-05
LRPAP1_IPI00026848	0.0175698
LRPPRC_IPI00783271	3.57744e-06
LRRC14_IPI00014239	0.238427
LRRC40_IPI00152998	2.00881e-07
LRRC41_IPI00397575	0.00137286
LRRC47_IPI00170935	1.34802e-08
LRRC57_IPI00470576	2.37524e-07
LRRC59_IPI00396321	0.0162928
LRRFIP1_IPI00785113	5.06773e-07
LRRFIP2_IPI00007277	7.61092e-07
LRSAM1_IPI00300805	3.06963e-05
LRWD1_IPI00069309	0.3443
LSD1_IPI00217540	1.61235e-05
LSM1_IPI00004436	1.25858e-05
LSM12_IPI00867714	6.52157e-07
LSM14A_IPI00478300	0.995496
LSM14B_IPI00032635	1.04675e-05
LSM2_IPI00032460	0.000188711
LSM3_IPI00219229	6.66818e-05
LSM4_IPI00294955	0.859967
LSM6_IPI00001146	9.4682e-06
LSM7_IPI00007163	0.00014551
LSM8_IPI00219871	0.783765
LTA4H_IPI00219077	1.10213e-07
LTF_IPI00298860	0.998347
LTV1_IPI00153032	4.31947e-07
LUC7L_IPI00071318	0.996454
LUC7L2_IPI00006932	0.999939
LUZP1_IPI00296830	9.52574e-05
LUZP6_IPI00179589	0.490964
LYN_IPI00298625	5.48498e-05
LYPLA1_IPI00007321	6.48558e-08
LYPLA2_IPI00027032	3.66493e-07
LYPLAL1_IPI00059762	0.000435683
LYRM2_IPI00007148	1.86173e-06
LYRM4_IPI00006979	4.3195e-07
LYRM7_IPI00873110	2.51688e-05
LYSMD1_IPI00045531	1
LYSMD2_IPI00216874	3.44283e-05
LZIC_IPI00152900	1.27588e-05
LZTFL1_IPI00299465	2.47614e-06
LZTR1_IPI00024893	2.71752e-05
M11S1_IPI00783872	0.00291499
M6PRBP1_IPI00303882	3.0296e-05
MACC1_IPI00376087	5.16444e-05
MACF1_IPI00514468	9.90354e-05
MACF1_IPI00902728	6.89211e-05
[truncated: 2,178 more rows]

## Sheet: posteriorProbabilitiesATPsemi
	x
AACS_IPI00217272	6.58767e-07
AAK1_IPI00916402	0.0408807
AAMP_IPI00014481	1.45573e-09
AARS_IPI00910701	0.996312
AARS2_IPI00394788	5.73342e-05
AARSD1_IPI00748490	2.93997e-08
AASDH_IPI00419992	0.000740742
AASDHPPT_IPI00250297	3.13003e-08
AATF_IPI00302238	4.94842e-07
ABCE1_IPI00303207	0.995415
ABCF1_IPI00873899	1
ABCF2_IPI00068506	1
ABCF3_IPI00465160	0.0359221
ABHD10_IPI00020075	8.3949e-10
ABHD11_IPI00171692	7.39153e-06
ABHD14B_IPI00063827	0.0588846
ABHD5_IPI00290979	5.84308e-07
ABI1_IPI00480028	1.04193e-08
ABL1_IPI00221171	0.999991
ABL2_IPI00329488	0.220712
ACAA1_IPI00012828	1.73569e-06
ACAA2_IPI00873829	2.65421e-12
ACACA_IPI00396015	1.68678e-05
ACAD10_IPI00914926	9.63798e-05
ACAD8_IPI00747159	6.21525e-05
ACAD9_IPI00152981	0.535952
ACADM_IPI00513827	2.96303e-08
ACADS_IPI00027701	4.65162e-07
ACADSB_IPI00024623	6.32558e-08
ACADVL_IPI00028031	9.87528e-06
ACAP2_IPI00014264	2.11492e-17
ACAT1_IPI00030363	6.10087e-09
ACAT2_IPI00291419	1.4845e-10
ACBD3_IPI00009315	9.38406e-08
ACBD6_IPI00031680	0.0050393
ACIN1_IPI00007334	8.19154e-09
ACLY_IPI00394838	8.42128e-06
ACO1_IPI00008485	5.18561e-08
ACO2_IPI00790739	2.87201e-10
ACOT7_IPI00010415	1.34044e-07
ACOT9_IPI00646015	7.88009e-07
ACOX1_IPI00296907	3.11198e-07
ACP1_IPI00219861	3.84005e-08
ACSF3_IPI00166395	0.999956
ACSL1_IPI00012728	6.90317e-09
ACSL4_IPI00029737	0.708288
ACSM3_IPI00297635	0.99995
ACSS2_IPI00549564	0.999816
ACTB_IPI00894498	0.999997
ACTL6A_IPI00003627	8.34979e-09
ACTL8_IPI00329820	0.78751
ACTN1_IPI00759776	3.74957e-11
ACTN4_IPI00013808	2.69912e-10
ACTR10_IPI00302690	0.905596
ACTR1A_IPI00029468	1.71937e-09
ACTR1B_IPI00029469	0.000449501
ACTR2_IPI00470573	1.79887e-06
ACTR3_IPI00028091	1.86423e-08
ACY1_IPI00009268	0.000285928
ACYP1_IPI00221117	9.24766e-06
ACYP2_IPI00216461	0.00120964
ADA_IPI00872639	5.40543e-06
ADAL_IPI00783550	4.22701e-08
ADAR_IPI00394668	4.84599e-06
ADAT2_IPI00217631	3.90829e-09
ADAT3_IPI00061802	9.5973e-05
ADD1_IPI00220158	0.993646
ADD2_IPI00019904	7.34208e-11
ADD3_IPI00004408	0.000284486
ADFP_IPI00293307	4.41064e-09
ADH5_IPI00746777	0.000132532
ADI1_IPI00651738	1.12207e-07
ADK_IPI00290279	0.00682062
ADNP_IPI00022215	0.999975
ADO_IPI00045939	0.00208184
ADPRHL2_IPI00015865	0.00563998
ADRBK1_IPI00012497	0.999993
ADRM1_IPI00033030	3.52158e-07
ADSL_IPI00026904	4.95696e-20
ADSS_IPI00026833	4.54775e-14
AFF4_IPI00004344	0.00324617
AFMID_IPI00470470	1.17457e-06
AFTPH_IPI00554740	3.53591e-07
AGA_IPI00026259	1.93893e-08
AGAP1_IPI00916750	0.00335794
AGAP3_IPI00163185	7.966e-07
AGAP3_IPI00442323	3.21743e-08
AGFG1_IPI00903328	0.971285
AGL_IPI00328318	2.44198e-07
AGPS_IPI00010349	2.22158e-08
AHCTF1_IPI00217957	0.0131947
AHCY_IPI00012007	0.00166348
AHCYL1_IPI00182938	3.41504e-08
AHNAK_IPI00021812	0.00150369
AHSA1_IPI00030706	8.04609e-08
AIDA_IPI00303602	3.9784e-07
AIFM1_IPI00000690	2.2649e-08
AIP_IPI00010460	3.34177e-07
AK1_IPI00640817	0.999995
AK2_IPI00215901	9.88235e-07
AK3_IPI00465256	1.57919e-06
AK3L1_IPI00016568	0.029332
AKAP8_IPI00014474	0.00107801
AKAP8L_IPI00297455	0.00147322
AKAP9_IPI00220628	0.000471003
AKR1A1_IPI00220271	1.4278e-09
AKR7A2_IPI00305978	2.07737e-05
AKT1_IPI00012866	1.49746e-08
AKT2_IPI00012870	2.82315e-09
ALAD_IPI00442121	0.000230965
ALDH16A1_IPI00217920	2.71265e-06
ALDH18A1_IPI00008982	1.16972e-09
ALDH1A1_IPI00218914	3.08753e-05
ALDH1A2_IPI00216805	5.10142e-08
ALDH1B1_IPI00103467	7.51081e-08
ALDH1L2_IPI00298308	1.05156e-05
ALDH2_IPI00006663	1.7983e-08
ALDH4A1_IPI00217871	0.00763573
ALDH5A1_IPI00336008	2.51436e-09
ALDH6A1_IPI00024990	1.73712e-07
ALDH9A1_IPI00479877	7.69506e-09
ALDOA_IPI00796333	2.6426e-10
ALDOC_IPI00418262	1.90836e-09
ALG13_IPI00020512	0.00181015
ALKBH1_IPI00014482	8.32153e-06
ALKBH4_IPI00033770	2.27683e-08
ALKBH5_IPI00759562	1.38777e-05
ALKBH8_IPI00154533	2.63638e-06
ALS2_IPI00295004	9.0701e-06
AMBRA1_IPI00177605	6.43242e-06
AMDHD2_IPI00103028	0.997588
AMOTL1_IPI00217664	0.00167487
AMPD2_IPI00007722	6.66118e-05
AMPD3_IPI00411384	2.72423e-09
ANAPC1_IPI00033907	7.13251e-05
ANAPC2_IPI00002549	5.52575e-06
ANAPC4_IPI00002551	2.47776e-05
ANAPC5_IPI00008247	3.43215e-08
ANAPC7_IPI00008248	1.05134e-07
ANK1_IPI00748895	3.03298e-05
ANK3_IPI00472779	1.62579e-06
ANKFY1_IPI00159899	1.54971e-06
ANKHD1-EIF4EBP3_IPI00217442	1.62483e-06
ANKLE2_IPI00829741	6.56956e-08
ANKMY2_IPI00470422	0.00016337
ANKRD13A_IPI00217831	2.60689e-08
ANKRD16_IPI00418468	7.69242e-06
ANKRD17_IPI00784020	0.000200676
ANKRD27_IPI00102377	1.39523e-05
ANKRD28_IPI00477505	2.01698e-05
ANKRD40_IPI00061168	1.49307e-05
ANKRD50_IPI00221285	1.57561e-05
ANKRD52_IPI00398957	1.09206e-06
ANKRD54_IPI00025746	7.32681e-11
ANKS1A_IPI00395663	3.64424e-05
ANLN_IPI00743594	0.000264326
ANP32A_IPI00025849	2.88504e-07
ANP32B_IPI00007423	9.4718e-05
ANP32E_IPI00165393	1.02997e-09
ANXA1_IPI00218918	7.09853e-13
ANXA11_IPI00414320	6.05014e-10
ANXA2_IPI00418169	1.95156e-12
ANXA3_IPI00024095	2.59642e-08
ANXA4_IPI00793199	1.6192e-09
ANXA5_IPI003298012	1.39534e-18
ANXA6_IPI00221226	8.79399e-09
ANXA7_IPI00002460	2.29964e-10
AOF1_IPI00784464	9.56379e-08
AP1B1_IPI00328257	1.69898e-10
AP1G1_IPI00643591	7.74407e-09
AP1G2_IPI00027178	0.999741
AP1GBP1_IPI00444646	0.00472597
AP1M1_IPI00910088	0.999922
AP1S1_IPI00152898	6.49634e-08
AP2A1_IPI00304577	0.987083
AP2A2_IPI00016621	2.3786e-06
AP2B1_IPI00784366	0.000302383
AP2M1_IPI00909772	0.000564805
AP2S1_IPI00219840	0.89051
AP3B1_IPI00021129	4.2597e-08
AP3D1_IPI00719680	1.07764e-05
AP3M1_IPI00032459	1.4279e-08
AP3S1_IPI00014624	1.48075e-06
AP3S2_IPI00449132	9.92659e-08
AP4B1_IPI00002150	6.38174e-08
APAF1_IPI00023630	0.977936
APC_IPI00012391	7.50157e-05
APEH_IPI00337741	2.60328e-12
APEX1_IPI00215911	4.85404e-07
APEX2_IPI00083281	4.59851e-05
API5_IPI00855856	8.41924e-10
APIP_IPI00911064	0.000683855
APOA1BP_IPI00168479	4.77525e-14
APOB_IPI00022229	8.58457e-09
APOB48R_IPI00399183	0.183432
APOBEC3C_IPI00872929	1.28651e-06
APPL1_IPI00015836	0.00277786
APRT_IPI00218693	0.00310224
AQR_IPI00297572	0.000292549
ARAF_IPI00020578	0.0281273
ARAP1_IPI00828080	7.529e-06
ARAP3_IPI00103380	3.55464e-07
ARCN1_IPI00298520	3.86309e-08
ARD1A_IPI00013184	9.71628e-08
ARF3_IPI00215917	0.00547448
ARF4_IPI00215918	1.68092e-05
ARF5_IPI00215919	6.27242e-08
ARF6_IPI00215920	0.867561
ARFGAP1_IPI00217354	6.4253e-06
ARFGAP2_IPI00297322	2.88608e-09
ARFGAP3_IPI00299263	9.55814e-58
ARFGEF1_IPI00002188	0.000919024
ARFGEF2_IPI00002186	2.47044e-07
ARFIP1_IPI00021258	9.95628e-08
ARFIP2_IPI00910034	1.61342e-07
ARGLU1_IPI00478834	8.75514e-08
ARHGAP1_IPI00020567	5.47732e-05
ARHGAP12_IPI00328279	0.00141612
ARHGAP15_IPI00182116	3.14005e-06
ARHGAP17_IPI00064767	3.12712e-07
ARHGAP18_IPI00296353	7.31103e-10
ARHGAP21_IPI00169307	5.8028e-06
ARHGAP25_IPI00479720	1.03791e-06
ARHGAP4_IPI00328842	2.56493e-05
ARHGAP5_IPI00646885	2.60979e-07
ARHGAP6_IPI00011219	2.60376e-05
ARHGDIA_IPI00794402	5.95223e-06
ARHGDIB_IPI00003817	1.38467e-08
ARHGEF1_IPI00433169	2.73982e-06
ARHGEF11_IPI00377085	0.00128872
ARHGEF12_IPI00022164	0.278794
ARHGEF18_IPI00179437	0.0933741
ARHGEF2_IPI00472160	7.42204e-08
ARHGEF6_IPI00843979	0.87592
ARHGEF7_IPI00449909	5.75891e-06
ARID1A_IPI00643722	0.00347711
ARID1B_IPI00396577	8.19763e-05
ARID3A_IPI00018500	0.000113952
ARID4B_IPI00328828	1.221e-07
ARIH1_IPI00294943	1.21576e-07
ARIH2_IPI00007304	8.8142e-06
ARL1_IPI00219518	9.63118e-05
ARL2_IPI00908403	0.0250562
ARL2BP_IPI00015866	7.62384e-08
ARL3_IPI00003327	0.195357
ARL8A_IPI00060031	0.000398151
ARL8B_IPI00018871	0.00011234
ARMC1_IPI00018260	6.64271e-06
ARMC6_IPI00020196	1.45672e-08
ARMC8_IPI00795553	0.000968307
ARMCX3_IPI00009906	9.51531e-08
ARMCX5_IPI00549673	7.96377e-07
ARMET_IPI00328748	4.30908e-07
ARNT_IPI00184523	0.245584
ARPC1A_IPI00333068	1
ARPC1B_IPI00005160	2.39476e-07
ARPC2_IPI00005161	5.3553e-08
ARPC3_IPI00005162	1.747e-09
ARPC4_IPI00554811	7.79653e-05
ARPC5_IPI000072800	6.82441e-05
ARPC5L_IPI00414554	3.40308e-06
ARRB1_IPI00293857	3.22451e-09
ARS2_IPI00375144	3.40823e-10
ASAH1_IPI00418446	0.888445
ASAP1_IPI00873747	2.68618e-06
ASAP3_IPI00152667	0.155706
ASCC1_IPI00434390	0.000105056
ASCC2_IPI00549736	5.34017e-05
ASCC3_IPI00430472	8.62062e-07
ASH2L_IPI00328658	9.67587e-10
ASL_IPI00872103	3.63899e-09
ASMTL_IPI00479385	3.34955e-06
ASNA1_IPI00013466	0.982845
ASNS_IPI00554777	0.0440595
ASPM_IPI00743813	1
ASPSCR1_IPI00065276	2.23273e-09
ASRGL1_IPI00555734	0.00468493
ASS1_IPI00020632	0.86665
Ataxin-10_IPI00913912	2.4932e-09
ATE1_IPI00029472	0.000418649
ATF7IP_IPI00795654	0.000178321
ATG16L1_IPI00790974	2.02282e-10
ATG2A_IPI00878288	5.81456e-06
ATG2B_IPI00152990	0.0001776
ATG3_IPI00022254	0.00436038
ATG4A_IPI00873705	0.00897078
ATG4B_IPI00787501	0.00151704
ATG4C_IPI00156979	0.00397114
ATG5_IPI00006800	5.33968e-08
ATG7_IPI00007404	9.12426e-09
ATHL1_IPI00917437	9.54162e-06
ATIC_IPI00289499	1.29181e-09
ATL3_IPI00845461	0.999886
ATM_IPI00298306	2.76149e-06
ATN1_IPI00005502	3.95175e-05
ATP1A1_IPI00006482	6.1275e-08
ATP1B3_IPI00008167	0.00548386
ATP5A1_IPI00440493	8.61562e-07
ATP5B_IPI00303476	2.00632e-08
ATP5C1_IPI00478410	6.75914e-09
ATP6V1A_IPI00007682	2.78251e-15
ATP6V1B2_IPI00007812	0.000979052
ATP6V1C1_IPI00007814	1.00864e-07
ATP6V1D_IPI00001568	3.92508e-07
ATP6V1E1_IPI00003856	4.85118e-09
ATP6V1F_IPI00004488	0.000225096
ATP6V1G1_IPI00025285	4.77175e-07
ATP6V1H_IPI00296191	4.18669e-06
ATPAF1_IPI00302673	3.52401e-05
ATPAF2_IPI00296999	1.8268e-05
ATPBD3_IPI00062882	0.208863
ATPBD4_IPI00063121	6.96485e-09
ATPIF1_IPI00553153	0.00063728
ATR_IPI00412298	7.68523e-05
ATRIP_IPI00103517	0.997834
ATRX_IPI00787650	7.10458e-06
ATXN1L_IPI00900336	1.46025e-08
ATXN2_IPI00180154	6.09218e-06
ATXN2L_IPI00456363	0.00751116
ATXN3_IPI00005495	3.78548e-06
AURKA_IPI00298940	0.00102972
AVL9_IPI00397348	7.18093e-08
AZI1_IPI00298883	1.22945e-05
B2M_IPI00796379	8.9143e-08
BACH1_IPI00024235	0.445072
BAG1_IPI003005310	7.2165e-07
BAG2_IPI00000643	0.0102784
BAG3_IPI00641582	0.000868128
BAG4_IPI00030695	0.245453
BAG5_IPI00556027	6.43153e-07
BAIAP2_IPI00299088	0.00207045
BAIAP2L1_IPI00179326	0.99969
BANF1_IPI00026087	9.19748e-07
BAP1_IPI00465087	1.32053e-05
BAT1_IPI00641829	1.09679e-06
BAT2_IPI00894143	0.000228909
BAT2D1_IPI00083708	1.16938e-05
BAT2L_IPI00741537	0.184207
BAT3_IPI00645431	5.22991e-09
BAX_IPI00444945	0.000939923
BCAR1_IPI00645994	3.31699e-08
BCAS3_IPI00332097	0.000716707
BCAT1_IPI00382412	2.22749e-05
BCAT2_IPI00788925	4.80082e-05
BCCIP_IPI00002203	5.11742e-05
BCCIP_IPI00220152	0.000166447
BCL10_IPI00022477	1.52685e-05
BCL2L13_IPI00011635	7.83571e-05
BCL2L2_IPI00023787	3.72864e-05
BCLAF1_IPI00006079	0.00643919
BCR_IPI00004497	0.000136391
BECN1_IPI00748342	3.83564e-05
BGLAP_IPI00514336	3.20663e-05
BICD2_IPI00337667	2.08957e-05
BID_IPI00871585	0.999963
BIRC2_IPI00013418	9.79253e-07
BIRC6_IPI00299635	2.89814e-07
BLM_IPI00004859	0.999971
BLMH_IPI00873294	1.00825e-09
BLOC1S1_IPI00020319	1.81575e-08
BLOC1S3_IPI00397721	0.000612535
BLVRA_IPI00294158	1.75544e-08
BLVRB_IPI00219910	6.85526e-09
BMP2K_IPI00337426	0.998728
BOLA2_IPI00301434	0.0109261
BOP1_IPI00028955	1.36652e-06
BPNT1_IPI00410215	0.0167429
BPTF_IPI00785110	1.36738e-07
BRAP_IPI00792737	0.0021189
BRCA1_IPI00218982	0.00177941
BRCC3_IPI00218992	0.415977
BRD3_IPI00014266	5.67233e-07
BRD4_IPI00440727	3.43544e-07
BRD8_IPI00019226	0.000207605
BRE_IPI00149276	8.79661e-08
BRF1_IPI00016859	0.0184314
BSDC1_IPI00018026	0.000123605
BSG_IPI00218019	0.996428
BTAF1_IPI00024802	2.02076e-06
BTBD1_IPI00033866	1.89739e-08
BTF3_IPI00221035	0.0132711
BTF3L4_IPI00412792	8.46047e-05
BTK_IPI00029132	0.000592678
BUB1_IPI00783305	0.991055
BUB1B_IPI00141933	0.00173793
BUB3_IPI00013468	0.000180163
BUD13_IPI00013743	1
BUD31_IPI00013180	9.44572e-07
BXDC2_IPI00181728	0.00100448
BYSL_IPI00328987	1.86066e-08
BZW1_IPI00916503	6.43017e-11
BZW2_IPI00022305	7.94564e-09
C10ORF119_IPI00478758	7.17573e-06
C10ORF125_IPI00815895	1
C10ORF28_IPI00376196	0.999841
C10ORF4_IPI00429178	5.34736e-07
C10ORF47_IPI00329115	0.812929
C10ORF71_IPI00427808	0.895883
C10ORF97_IPI00549993	7.17095e-07
C11ORF2_IPI00001710	1.02607e-06
C11ORF30_IPI00152627	3.09808e-10
C11ORF31_IPI00218054	0.30992
C11ORF46_IPI00167549	3.74126e-06
C11ORF54_IPI00072044	0.0153565
C11ORF58_IPI00003419	1.55713e-07
C11ORF67_IPI00100775	0.417433
C11ORF68_IPI00914048	0.999998
C11ORF73_IPI00410091	6.03105e-08
C12ORF11_IPI00550986	4.33933e-09
C12ORF23_IPI00184546	0.970071
C12ORF29_IPI00795287	1
C12ORF30_IPI00025890	7.33895e-12
C12ORF44_IPI00305296	0.000196921
C12ORF51_IPI00869000	0.377746
C13ORF3_IPI00333014	1.3711e-05
C14ORF133_IPI00004958	2.07079e-09
C14ORF149_IPI00386591	8.67538e-08
C14ORF156_IPI00009922	4.84359e-09
C14ORF166_IPI00792100	4.27668e-07
C14ORF21_IPI00216999	4.86617e-06
C14ORF4_IPI00019205	7.23783e-05
C14ORF94_IPI00302658	0.0257872
C15ORF41_IPI00032525	1
C15ORF44_IPI00306017	9.44127e-08
C15ORF58_IPI00418644	1.24836e-09
C16ORF13_IPI00745105	6.56871e-05
C16ORF61_IPI00024619	2.29158e-05
C16ORF62_IPI00465238	6.81498e-09
C16ORF80_IPI00001655	1.78809e-06
C16ORF84_IPI00418412	4.62996e-12
C17ORF71_IPI00867503	0.00106761
C17ORF75_IPI00029473	0.0156199
C17ORF81_IPI00829707	0.00085318
C18ORF25_IPI00059687	0.004574
C18ORF8_IPI00149964	4.5781e-07
C19ORF10_IPI00056357	1.01026e-08
C19ORF12_IPI00016109	1.40585e-05
C19ORF2_IPI00477619	6.53845e-05
C19ORF29_IPI00022225	5.81471e-06
C19ORF43_IPI00031526	0.0299231
C19ORF54_IPI00556144	3.98823e-08
C19ORF61_IPI00012669	5.90673e-05
C19ORF62_IPI00791060	0.999998
C19ORF66_IPI00413853	0.000120023
C1ORF107_IPI00004290	7.15288e-08
C1ORF112_IPI00178512	1.28569e-05
C1ORF123_IPI00016605	0.128561
C1ORF128_IPI00015351	0.3587
C1ORF163_IPI00303753	0.115191
C1ORF198_IPI00013912	0.00104751
C1ORF25_IPI00334914	4.32772e-06
C1ORF35_IPI00293746	0.00213488
C1ORF38_IPI00514477	9.47656e-08
C1ORF50_IPI00012198	0.00073893
C1ORF55_IPI00167998	2.17202e-05
C1ORF57_IPI00514501	0.511016
C1ORF58_IPI00065500	8.71597e-13
C1ORF69_IPI00145260	4.59882e-12
C20ORF11_IPI00016634	0.000466783
C20ORF117_IPI00797771	0.00707138
C20ORF3_IPI00031131	0.000242984
C20ORF4_IPI00791333	6.93184e-09
C20ORF43_IPI00218962	4.68894e-06
C20ORF72_IPI00001287	3.44488e-06
C21ORF33_IPI00024913	2.72548e-07
C21ORF45_IPI00021095	0.0211942
C21ORF66_IPI00001364	2.37709e-08
C21ORF70_IPI00027898	1.92788e-06
C22ORF28_IPI00550689	3.47869e-06
C22ORF30_IPI00643747	4.18741e-08
C2ORF3_IPI00418340	6.91087e-06
C2ORF43_IPI00658115	0.998027
C2ORF44_IPI00018786	0.00020963
C2ORF47_IPI00291751	7.05355e-08
C2ORF56_IPI00412670	6.52966e-09
C2ORF60_IPI00181373	9.16142e-05
C2ORF7_IPI00031138	0.000240992
C3ORF10_IPI00816044	3.85489e-07
C3ORF19_IPI001870032	7.76918e-07
C3ORF26_IPI00031679	7.48501e-06
C3ORF37_IPI00024618	2.93928e-08
C3ORF60_IPI00399053	2.99816e-05
C3ORF64_IPI00396231	1.08603e-07
C3ORF75_IPI00107155	0.21148
C4ORF15_IPI00029372	9.01236e-08
C4ORF27_IPI00016532	1.83075e-07
C4ORF30_IPI00015609	0.480495
C4ORF41_IPI00396048	2.04332e-07
C4ORF43_IPI00019962	0.000431192
C5ORF22_IPI00019966	6.32073e-09
C5ORF33_IPI00845432	5.00224e-08
C5ORF44_IPI00848035	2.69124e-08
C5ORF45_IPI00155839	0.111291
C6ORF106_IPI00013269	0.0147353
C6ORF108_IPI00007926	0.155972
C6ORF130_IPI00184871	1.47773e-06
C6ORF167_IPI00394816	4.88427e-08
C6ORF211_IPI00002270	3.25381e-08
C6ORF66_IPI00023064	6.2724e-10
C7ORF20_IPI00419575	1.24476e-06
C7ORF25_IPI00855943	6.01837e-06
C7ORF26_IPI00043294	6.81084e-05
C7ORF27_IPI00658145	1.91764e-07
C7ORF28A_IPI00477526	5.38068e-07
C8ORF30A_IPI00009335	1.65916e-06
C8ORF41_IPI00306207	1.15797e-06
C8ORF76_IPI00064351	2.13142e-06
C8ORF82_IPI00166638	0.00160383
C9ORF142_IPI00030968	0.000364698
C9ORF167_IPI00015101	0.0016412
C9ORF41_IPI00175028	2.16156e-06
C9ORF6_IPI00016408	0.22078
C9ORF64_IPI00170972	3.60267e-06
C9ORF78_IPI00550191	0.00936155
C9ORF80_IPI00844563	0.000167407
C9ORF86_IPI00827967	9.42552e-07
CA1_IPI00215983	5.36812e-10
CA13_IPI00394767	1.66468e-05
CA8_IPI00219669	4.41399e-08
CAB39_IPI00032561	1.79563e-10
CAB39L_IPI00026359	1.79747e-09
CABC1_IPI00176469	5.86058e-07
CACYBP_IPI00395627	4.26792e-07
CAD_IPI00301263	6.22168e-06
CALB1_IPI00220361	0.000122511
CALCOCO1_IPI00011232	0.0253987
CALCOCO2_IPI00910883	0.00180413
CALM1_IPI00916600	1.17113e-07
CALR_IPI00020599	0.000294806
CALU_IPI00789155	1.33073e-08
CAMK1_IPI00028296	7.45279e-06
CAMK2G_IPI00908444	3.50432e-07
CAMKK1_IPI00792960	0.00223893
CAMKK2_IPI00290239	1.23514e-06
CAMSAP1_IPI00884928	0.00473258
CAND1_IPI00100160	2.10023e-08
CAND2_IPI00374208	5.09483e-09
CANX_IPI00020984	0.397699
CAP1_IPI00008274	3.0509e-08
CAPG_IPI00027341	7.44974e-05
CAPN1_IPI00011285	1.21042e-09
CAPN2_IPI00872686	3.02525e-09
CAPN7_IPI00003765	7.55591e-09
CAPNS1_IPI00025084	3.18869e-05
CAPZA1_IPI00005969	1.96195e-09
CAPZA2_IPI00026182	2.35223e-09
CAPZB_IPI00218782	1.25101e-08
CARD11_IPI00869011	0.000627788
CARD9_IPI00641496	2.17828e-06
CARM1_IPI00639957	1.81992e-08
CARS_IPI00027443	0.772224
CASC3_IPI00289491	2.8233e-06
CASC5_IPI00220694	0.902922
CASP10_IPI00868860	2.47125e-07
CASP2_IPI00291570	1.51985e-05
CASP3_IPI00292140	0.00148687
CASP6_IPI00023876	0.0543446
CASP7_IPI00216675	0.00047004
CASP8_IPI00220726	4.38924e-07
CASP9_IPI00748304	3.17954e-09
CAST_IPI00761160	0.0230368
CAT_IPI00465436	6.78977e-10
CBFA2T3_IPI00306845	0.000210175
CBFB_IPI00024871	1.0598e-08
CBL_IPI00027269	1.63855e-08
CBLL1_IPI00290429	0.0261872
CBR1_IPI00295386	6.60274e-09
CBR4_IPI00384297	0.00391887
CBS_IPI00219649	2.42478e-08
CBX3_IPI00297579	4.06597e-06
CBX5_IPI00024662	8.95342e-06
CC2D1A_IPI00302647	5.95185e-07
CC2D1B_IPI00644671	3.79919e-07
CCAR1_IPI00217357	0.000164128
CCBL1_IPI00002523	0.000274145
CCBL2_IPI00465373	2.81749e-06
CCDC104_IPI00412539	0.00319794
CCDC111_IPI00065356	1.51629e-07
CCDC124_IPI00060627	0.000535889
CCDC132_IPI00553067	2.10344e-08
CCDC18_IPI00642206	3.80642e-05
CCDC21_IPI00550977	0.0023522
CCDC22_IPI00022265	6.33517e-08
CCDC25_IPI00396174	1.97665e-09
CCDC41_IPI00180681	0.99998
CCDC43_IPI00792109	0.000131861
CCDC44_IPI00019903	2.55749e-06
CCDC5_IPI00431082	3.23286e-05
CCDC50_IPI00871979	7.32879e-05
CCDC53_IPI00032848	0.0197989
CCDC55_IPI00790230	0.00118051
CCDC58_IPI00046828	0.000735993
CCDC6_IPI00000634	1.15924e-09
CCDC76_IPI00005149	6.16301e-11
CCDC82_IPI00296776	3.46105e-08
CCDC86_IPI00012199	2.31669e-05
CCDC88A_IPI00171134	2.15368e-05
CCDC88C_IPI00740019	1.47514e-08
CCDC9_IPI00177642	0.00564995
CCDC91_IPI00333908	0.000398482
CCDC93_IPI00154668	1.91506e-07
CCDC94_IPI00306471	0.00102487
CCDC97_IPI00061777	0.348717
CCDC99_IPI00061356	5.12544e-06
CCNA2_IPI00022865	4.81062e-07
CCNB1_IPI00745793	1
CCNB2_IPI00028266	4.47178e-05
CCNH_IPI00021305	1.28978e-07
CCNK_IPI00783214	9.30586e-06
CCNT1_IPI00030247	1.48109e-05
CCS_IPI00021389	1.05455e-08
CCT2_IPI00297779	1.00473e-07
CCT3_IPI00553185	4.13967e-07
CCT4_IPI00302927	4.79291e-08
CCT5_IPI00010720	1.00119e-07
CCT6A_IPI00027626	7.42126e-07
CCT7_IPI00018465	7.73934e-08
CCT8_IPI00784090	2.28893e-07
CD2AP_IPI00872533	4.56682e-05
CD2BP2_IPI00006103	2.10533e-08
CD47_IPI00413696	1.14401e-09
CD55_IPI00216550	1.74408e-10
CD63_IPI00215998	1.02763e-06
CDAN1_IPI00386747	2.08205e-07
CDC123_IPI00005670	0.318281
CDC16_IPI00022091	6.57373e-09
CDC2_IPI00026689	7.09486e-07
CDC23_IPI00005822	6.49374e-06
CDC25C_IPI00216683	2.26084e-07
CDC27_IPI00794278	3.86389e-08
CDC2L1_IPI00215999	9.83655e-08
CDC34_IPI00027120	6.61751e-06
CDC37_IPI00013122	1.84485e-05
CDC37L1_IPI00302028	0.253401
CDC42BPA_IPI00903296	0.291258
CDC42EP4_IPI00015894	6.30468e-05
CDC45L_IPI00909930	7.84194e-08
CDC5L_IPI00465294	0.00204251
CDC7_IPI00448121	0.999541
CDC73_IPI00300659	3.23847e-09
CDCA2_IPI00465387	0.000203336
CDK2_IPI00031681	0.999932
CDK4_IPI00007811	0.0230853
CDK5_IPI00023530	0.944929
CDK5RAP1_IPI00328276	5.21823e-06
CDK5RAP2_IPI00384417	4.48996e-05
CDK5RAP3_IPI00414442	5.564e-06
CDK6_IPI00023529	0.150526
CDK7_IPI00000685	0.124705
CDK9_IPI00552413	7.72369e-07
CDKN2AIP_IPI00020991	0.00944339
CDKN2C_IPI00001564	0.0586879
CDV3_IPI00014197	0.00302635
CECR5_IPI00011511	4.85677e-05
CENPC1_IPI00304885	0.00505268
CENPE_IPI00296365	0.231781
CENPF_IPI00855998	0.0297276
CENPJ_IPI00043201	9.00985e-05
CENPL_IPI00181166	0.0805069
CEP110_IPI00657962	0.000376378
CEP170_IPI00647185	1.06938e-05
CEP250_IPI00160622	6.282e-07
CEP27_IPI00018198	2.1598e-07
CEP350_IPI00103595	1.11657e-14
CEP55_IPI00101532	4.96709e-08
CEP76_IPI00154553	0.000686044
CEP97_IPI00238469	2.58999e-05
CES2_IPI00332828	0.0130727
CETN3_IPI00005210	0.999993
CFDP1_IPI00007306	2.97226e-06
CFL1_IPI00012011	0.00226804
CFL2_IPI00413344	3.30238e-06
CGGBP1_IPI00295585	0.782015
ch-TOG_IPI00028275	1.74247e-05
CHAF1B_IPI00011857	0.00237165
CHCHD5_IPI00305552	8.18924e-06
CHCHD8_IPI00009817	1
CHD1L_IPI00329088	0.883788
CHD4_IPI00455210	8.27729e-05
CHD8_IPI00719073	1.21397e-05
CHEK1_IPI00023664	0.0732643
CHEK2_IPI00423156	0.991417
CHERP_IPI00333010	0.0453222
CHID1_IPI00301185	2.27384e-09
CHM_IPI00028099	0.109265
CHML_IPI00031587	7.1893e-08
CHMP1A_IPI00382452	1.34265e-05
CHMP1B_IPI00156984	3.11211e-08
CHMP2A_IPI00004416	7.0701e-09
CHMP2B_IPI00550181	0.000359227
CHMP4A_IPI00794397	6.05458e-05
CHMP4B_IPI00025974	0.0189989
CHMP4C_IPI00060414	5.28486e-05
CHMP7_IPI00395463	5.89567e-06
CHORDC1_IPI00015897	2.07361e-08
CHRAC1_IPI00010158	0.000498884
CHUK_IPI00005104	0.00011072
CIAO1_IPI00008791	5.02214e-12
CIAPIN1_IPI00903105	4.2838e-09
CIC_IPI00045360	0.707796
CIRBP_IPI00641579	5.01018e-07
CIRH1A_IPI00239815	6.18832e-07
CIT_IPI00719285	0.997409
CIZ1_IPI00514295	0.000511288
CKAP2_IPI00071824	8.69911e-17
CKB_IPI00022977	7.86896e-08
CKS1B_IPI00015104	0.013805
CLASP1_IPI00396279	0.0121649
CLASP2_IPI00871686	0.201658
CLEC16A_IPI00169441	0.10072
CLIC1_IPI00010896	1.53667e-09
CLIC2_IPI00221328	8.36933e-06
CLIC4_IPI00001960	2.13446e-07
CLINT1_IPI00291930	3.79109e-09
CLIP1_IPI00013455	0.000370317
CLIP2_IPI00872646	5.93208e-09
CLNS1A_IPI00004795	0.000472108
CLP1_IPI00024381	4.03973e-08
CLPB_IPI00006615	0.000151066
CLPP_IPI00003870	3.67698e-08
CLPX_IPI00008728	7.60352e-07
CLSPN_IPI00879588	2.6603e-08
CLTA_IPI00014587	0.000109639
CLTB_IPI00014589	8.61471e-07
CLTC_IPI00024067	8.43345e-08
CMAS_IPI00303158	1
CMBL_IPI00383046	4.76849e-13
CMIP_IPI00028438	3.02634e-08
CMPK1_IPI00219953	0.786554
CMPK2_IPI00410404	0.000233222
CNBP_IPI00895806	8.77414e-05
CNDP2_IPI00177728	1.85852e-07
CNN2_IPI00910593	2.2916e-12
CNO_IPI00020002	2.22246e-08
CNOT1_IPI00166010	0.000157118
CNOT10_IPI00790411	5.013e-08
CNOT2_IPI00789121	4.1419e-07
CNOT3_IPI00005015	0.000945571
CNOT4_IPI00410685	0.00231395
CNOT6_IPI00008205	1.03227e-06
CNOT6L_IPI00164061	1.88789e-07
CNOT7_IPI00006552	4.16902e-07
CNOT8_IPI00295501	0.000850888
CNP_IPI00306667	0.00048107
CNPY2_IPI00443909	0.119554
CNPY3_IPI00551062	0.698945
COASY_IPI00909064	0.999924
COBRA1_IPI00103483	0.0242118
COG1_IPI00141561	1.0672e-08
COG2_IPI00000057	2.73056e-08
COG3_IPI00414858	5.09727e-09
COG4_IPI00149849	9.88108e-08
COG5_IPI00377050	2.67389e-08
COG6_IPI00642611	4.63025e-09
COG7_IPI00164005	5.74943e-05
COG8_IPI00007060	0.982614
COG8_IPI00140201	6.11822e-09
COL4A3BP_IPI00657692	3.40153e-08
COMMD10_IPI00412811	0.000723071
COMMD2_IPI00456048	2.84684e-09
COMMD3_IPI00015773	4.13002e-07
COMMD4_IPI00413500	0.00574366
COMMD5_IPI00101106	5.09048e-08
COMMD9_IPI00305212	0.000199237
COMT_IPI00011284	7.99351e-12
COPA_IPI00646493	4.02275e-07
COPB1_IPI00295851	3.15207e-09
COPB2_IPI00220219	1.18786e-13
COPE_IPI00465132	1.18889e-06
COPG_IPI00783982	2.87103e-07
COPG2_IPI00002557	3.28874e-08
COPS2_IPI00018813	1.87612e-08
COPS3_IPI00025721	1.99079e-07
COPS4_IPI00171844	7.92646e-06
COPS5_IPI00009958	0.00147226
COPS6_IPI00163230	2.00916e-09
COPS7A_IPI00301419	1.09955e-06
COPS7B_IPI00009301	3.20983e-08
COPS8_IPI00009480	0.000893075
COPZ1_IPI00032851	7.68677e-05
COQ9_IPI00470631	0.000245917
CORO1A_IPI00010133	1.25743e-09
CORO1B_IPI00007058	9.28024e-10
CORO1C_IPI00867509	9.67374e-10
CORO2A_IPI00023736	1.41592e-05
CORO7_IPI00027996	1.86767e-08
COTL1_IPI00017704	5.14594e-07
COX19_IPI00413436	7.33611e-09
COX4I1_IPI00006579	3.0964e-09
COX5A_IPI00025086	0.00278532
COX5B_IPI00021785	0.211633
COX6B1_IPI00797738	0.25283
CPNE1_IPI00550308	5.73625e-10
CPNE1_IPI00894409	0.000205538
CPNE3_IPI00024403	3.7856e-08
CPOX_IPI00093057	0.000139015
CPSF1_IPI00026219	8.31749e-06
CPSF2_IPI00419531	3.56168e-07
CPSF3_IPI00007818	0.672747
CPSF3L_IPI00063404	7.50374e-09
CPSF4_IPI00009137	1.17167e-07
CPSF6_IPI00030654	5.97503e-06
CPT2_IPI00012912	1.81464e-08
CRAT_IPI00016457	2.54019e-05
CRBN_IPI00045917	2.56639e-07
CRCP_IPI00872596	5.57623e-05
CREBBP_IPI00023339	0.979729
CRELD2_IPI00796204	0.952692
CRK_IPI00004838	8.85791e-07
CRKL_IPI00004839	1.5284e-07
CRKRS_IPI00021175	0.130298
CRLF3_IPI00295387	1.56581e-05
CRNKL1_IPI00177437	5.39453e-07
CROP_IPI00107745	0.000160512
CRTAP_IPI00748502	0.000176766
CRTC2_IPI00783502	0.0062172
CRYZ_IPI00000792	1.05607e-08
CRYZL1_IPI00438923	1.15928e-05
CS_IPI00025366	7.24065e-07
CSDA_IPI00031801	0.000331879
CSDE1_IPI00844264	9.83007e-08
CSE1L_IPI00022744	7.89218e-12
CSK_IPI00013212	0.661305
CSNK1A1_IPI00448798	0.963116
CSNK2A1_IPI00016613	1
CSNK2A2_IPI00020602	0.289028
CSNK2B_IPI00640088	0.982188
CSPP1_IPI00444793	0.278958
CSRP1_IPI00442073	0.00120184
CSTB_IPI00021828	0.00881329
CSTF1_IPI00011528	0.996559
CSTF2_IPI00902991	0.299073
CSTF2T_IPI00550906	5.70429e-06
CSTF3_IPI00015195	1.28266e-14
CT47 7_IPI00167090	6.37473e-07
CTBP1_IPI00012835	1.1855e-06
CTCFL_IPI00304086	0.000171489
CTDP1_IPI00410256	0.00160715
CTDSPL2_IPI00033054	2.22391e-06
CTF8_IPI00171540	0.0441825
CTH_IPI00031557	0.00167234
CTNNA1_IPI00473136	5.0328e-05
CTNNB1_IPI00017292	1.40406e-05
CTNNBL1_IPI00844214	3.5818e-08
CTNND1_IPI00182540	1.84146e-08
CTPS_IPI00290142	4.16096e-08
CTPS2_IPI00645702	3.50656e-07
CTR9_IPI00477468	5.66345e-06
CTSA_IPI00640525	2.24143e-10
CTSB_IPI00295741	6.36368e-06
CTSC_IPI00022810	0.0974802
CTSD_IPI00011229	1.92754e-07
CTSH_IPI00297487	0.00128205
CTSS_IPI00299150	0.0191066
CTSZ_IPI00002745	0.0857833
CTTN_IPI00746806	1.03095e-07
CUGBP1_IPI00853009	3.89199e-05
CUGBP2_IPI00845479	0.000380299
CUL1_IPI00014310	3.4216e-08
CUL2_IPI00014311	2.67634e-08
CUL3_IPI00014312	2.36374e-10
CUL4A_IPI00419273	9.7303e-09
CUL4B_IPI00480142	2.19075e-09
CUL5_IPI00216003	8.91586e-10
CUL7_IPI00001690	0.000275912
CUTA_IPI00034319	0.0048445
CUTC_IPI00300408	1.78894e-05
CUX1_IPI00419894	1
CWC15_IPI00009009	0.00103753
CWC22_IPI00177381	4.10927e-09
CWF19L1_IPI00101600	0.002243
CXORF15_IPI00019994	1.484e-13
CXORF26_IPI00107104	6.50811e-08
CXORF38_IPI00152089	4.85067e-10
CXORF48_IPI00107708	1.90493e-07
CXORF56_IPI00005055	0.529397
CXXC1_IPI00641026	0.987151
CYB5R2_IPI00008234	9.37079e-08
CYB5R3_IPI003284151	0.000133892
CYB5R4_IPI00008236	1.28417e-08
CYCS_IPI00465315	8.27365e-06
CYFIP1_IPI00903062	7.88189e-10
CYFIP2_IPI00789699	2.31087e-08
CYTH1_IPI00478608	1.16458e-05
CYTSA_IPI00178072	1.64359e-05
DAB2_IPI00179438	3.90597e-08
[truncated: 3,291 more rows]

## Sheet: PosteriorProbabiltiesDat0sig
	x
[truncated: 4,625 more rows]

## Sheet: posteriorProbabilitiesDat0semi
	x
[truncated: 4,625 more rows]
