# Supplementary material for: A Bayesian semi-parametric model for thermal proteome profiling
Source: Commun Biol. 2021 Jun 29;4:810. doi: 10.1038/s42003-021-02306-8 (PMC8241860; doi:10.1038/s42003-021-02306-8)
Supplement: Supplementary file 6 — Supplementary Data 3 [file 42003_2021_2306_MOESM6_ESM.zip]

Archive with 12 entries (11 files):
- EnrichmentResults/
- EnrichmentResults/ATP_enrichment.Component.tsv
- EnrichmentResults/ATP_enrichment.Keyword_uniprot.tsv
- EnrichmentResults/dat0_enrichment.Component.tsv
- EnrichmentResults/dat0_enrichment.Keyword_uniprot.tsv
- EnrichmentResults/dat5_enrichment.Component.tsv
- EnrichmentResults/dat5_enrichment.Keyword_uniprot.tsv
- EnrichmentResults/idrs.tsv
- EnrichmentResults/Pab_enrichment.Component.tsv
- EnrichmentResults/Pab_enrichment.Keyword_uniprot.tsv
- EnrichmentResults/STA_enrichment.Component.tsv
- EnrichmentResults/STA_enrichment.Keyword.tsv
