# Supplementary material for: A Bayesian semi-parametric model for thermal proteome profiling
Source: Commun Biol. 2021 Jun 29;4:810. doi: 10.1038/s42003-021-02306-8 (PMC8241860; doi:10.1038/s42003-021-02306-8)
Supplement: Supplementary file 6 — Supplementary Data 3 [file 42003_2021_2306_MOESM6_ESM.zip › EnrichmentResults/ATP_enrichment.Component.tsv]

#term ID	term description	observed gene count	background gene count	false discovery rate	matching proteins in your network (IDs)	matching proteins in your network (labels)
GO:1990904	ribonucleoprotein complex	29	770	1.76e-12	ENSP00000218224,ENSP00000225430,ENSP00000230050,ENSP00000230640,ENSP00000244520,ENSP00000258962,ENSP00000262415,ENSP00000264645,ENSP00000269601,ENSP00000274712,ENSP00000276585,ENSP00000307889,ENSP00000312311,ENSP00000313199,ENSP00000318195,ENSP00000333837,ENSP00000339795,ENSP00000345957,ENSP00000346067,ENSP00000351108,ENSP00000355899,ENSP00000359345,ENSP00000363676,ENSP00000368801,ENSP00000377486…	CASC3,DHX8,EIF4B,HNRNPAB,HNRNPD,HNRNPDL,LSM6,MRPL12,MRPL19,MRPL46,MRPS28,NCL,PQBP1,RPL11,RPL13,RPL19,RPL28,RPL5,RPL7,RPS12,RPS21,RPSA,RRP15,SKIV2L2,SNRPC,SRSF1,TXNL4A,WBP4,ZMAT2
GO:0032991	protein-containing complex	65	4792	7.70e-10	ENSP00000218224,ENSP00000221233,ENSP00000225430,ENSP00000230050,ENSP00000230640,ENSP00000244520,ENSP00000256996,ENSP00000258962,ENSP00000259457,ENSP00000260210,ENSP00000261700,ENSP00000262415,ENSP00000264645,ENSP00000265564,ENSP00000269601,ENSP00000273550,ENSP00000274712,ENSP00000276585,ENSP00000280346,ENSP00000286371,ENSP00000296051,ENSP00000307889,ENSP00000312311,ENSP00000313199,ENSP00000318195…	APOBR,ATP1A1,ATP1B3,BUD13,C14orf166,CASC3,CEP83,CSTF2,DDB2,DHX8,DLAT,DLST,EIF4B,EXOSC2,EXOSC5,EXOSC6,EXOSC7,EXOSC8,EXOSC9,FLOT1,FLOT2,FTH1,FTL,HIST1H1B,HIST1H1C,HNRNPAB,HNRNPD,HNRNPDL,HPS3,LSM6,MCCC2,MED16,MIER1,MRPL12,MRPL19,MRPL46,MRPS28,NCL,PQBP1,PSMB7,PTPRA,PURA,PURB,RCHY1,RPL11,RPL13,RPL19,RPL28,RPL5,RPL7,RPS12,RPS21,RPSA,RRAGC,RRP15,SKIV2L2,SLC25A5,SNRPC,SPEN,SRSF1,TFRC,TXNL4A,VDAC2,WBP4,ZM…
GO:0000176	nuclear exosome (RNase complex)	6	12	5.26e-08	ENSP00000221233,ENSP00000265564,ENSP00000361433,ENSP00000368984,ENSP00000374354,ENSP00000398597	EXOSC2,EXOSC5,EXOSC6,EXOSC7,EXOSC8,EXOSC9
GO:0070013	intracellular organelle lumen	64	5162	5.26e-08	ENSP00000217131,ENSP00000218224,ENSP00000218340,ENSP00000221233,ENSP00000222968,ENSP00000227520,ENSP00000229329,ENSP00000230050,ENSP00000230640,ENSP00000244520,ENSP00000256996,ENSP00000258962,ENSP00000259457,ENSP00000259469,ENSP00000261700,ENSP00000262415,ENSP00000264645,ENSP00000265564,ENSP00000269601,ENSP00000273550,ENSP00000273962,ENSP00000276585,ENSP00000280346,ENSP00000300030,ENSP00000307889…	ACOT7,C14orf166,CASC3,CCDC86,CD63,CETN3,CMAS,CSTF2,CTSZ,CUX1,DDB2,DHX8,DLAT,DLST,ENSA,EXOSC2,EXOSC5,EXOSC6,EXOSC7,EXOSC8,EXOSC9,FAM96A,FTH1,FTL,GM2A,HEXIM1,HIST1H1B,HIST1H1C,HNRNPAB,HNRNPD,HNRNPDL,LSM6,LYSMD1,MCCC2,MED16,MIER1,MRPL12,MRPL19,MRPL46,MRPS28,NCL,PDAP1,PQBP1,PSMB7,PURA,PURB,RCHY1,RP2,RPL11,RPL13,RPL35,RPL5,RPS12,RPS21,RPSA,SKIV2L2,SLC25A5,SNRPC,SPEN,SRSF1,TRMT10A,TXNL4A,VDAC2,WBP4
GO:0000177	cytoplasmic exosome (RNase complex)	6	13	6.44e-08	ENSP00000221233,ENSP00000265564,ENSP00000361433,ENSP00000368984,ENSP00000374354,ENSP00000398597	EXOSC2,EXOSC5,EXOSC6,EXOSC7,EXOSC8,EXOSC9
GO:0044446	intracellular organelle part	87	8882	8.89e-08	ENSP00000075120,ENSP00000217131,ENSP00000218224,ENSP00000218340,ENSP00000221233,ENSP00000222968,ENSP00000225430,ENSP00000227520,ENSP00000229329,ENSP00000230050,ENSP00000230640,ENSP00000244520,ENSP00000250559,ENSP00000256996,ENSP00000258962,ENSP00000259457,ENSP00000259469,ENSP00000260210,ENSP00000261700,ENSP00000262415,ENSP00000264645,ENSP00000265564,ENSP00000269601,ENSP00000273550,ENSP00000273962…	ACOT7,ASPM,BSG,BUD13,C14orf166,CASC3,CCDC86,CD47,CD55,CD63,CEP83,CETN3,CMAS,CSTF2,CTSZ,CUX1,DDB2,DHX8,DLAT,DLST,ENSA,EXOSC2,EXOSC5,EXOSC6,EXOSC7,EXOSC8,EXOSC9,FAM96A,FLOT1,FLOT2,FTH1,FTL,GM2A,HEXIM1,HIST1H1B,HIST1H1C,HMGN5,HNRNPAB,HNRNPD,HNRNPDL,LMAN2,LSM6,LYSMD1,MARCKS,MCCC2,MED16,MIER1,MRPL12,MRPL19,MRPL46,MRPS28,NCL,PDAP1,PQBP1,PSMB7,PTPRC,PURA,PURB,RAP1B,RAP2B,RCHY1,RCSD1,RP2,RPL11,RPL13,RPL1…
GO:0043227	membrane-bounded organelle	99	11244	2.26e-07	ENSP00000075120,ENSP00000217131,ENSP00000218224,ENSP00000218340,ENSP00000221233,ENSP00000222219,ENSP00000222968,ENSP00000227520,ENSP00000229329,ENSP00000230050,ENSP00000230640,ENSP00000244520,ENSP00000248098,ENSP00000250559,ENSP00000256996,ENSP00000258962,ENSP00000259457,ENSP00000259469,ENSP00000260210,ENSP00000261622,ENSP00000261700,ENSP00000262415,ENSP00000264036,ENSP00000264501,ENSP00000264645…	ACOT7,ASPM,ATP1A1,ATP1B3,BSG,BUD13,C14orf166,CASC3,CCDC86,CD47,CD55,CD63,CEP83,CETN3,CMAS,CSRP1,CSTF2,CTSZ,CUX1,DDB2,DHX8,DLAT,DLST,DNASE2,ENSA,EXOSC2,EXOSC5,EXOSC6,EXOSC7,EXOSC8,EXOSC9,FAM96A,FLOT1,FLOT2,FTH1,FTL,GLRX,GM2A,HEXIM1,HIST1H1B,HIST1H1C,HMGN5,HN1L,HNRNPAB,HNRNPD,HNRNPDL,KIAA1109,LMAN2,LSM6,LYSMD1,MARCKS,MCAM,MCCC2,MED16,MIER1,MRPL12,MRPL19,MRPL46,MRPS28,NCL,NIF3L1,PDAP1,PQBP1,PSMB7,PT…
GO:0043229	intracellular organelle	103	12193	3.70e-07	ENSP00000075120,ENSP00000217131,ENSP00000218224,ENSP00000218340,ENSP00000221233,ENSP00000222219,ENSP00000222968,ENSP00000225430,ENSP00000227520,ENSP00000229329,ENSP00000230050,ENSP00000230640,ENSP00000244520,ENSP00000248098,ENSP00000250559,ENSP00000256996,ENSP00000258962,ENSP00000259457,ENSP00000259469,ENSP00000260210,ENSP00000261622,ENSP00000261700,ENSP00000262415,ENSP00000264036,ENSP00000264501…	ACOT7,ASPM,ATP1A1,ATP1B3,BSG,BUD13,C14orf166,CASC3,CCDC86,CD47,CD55,CD63,CEP83,CETN3,CMAS,CSRP1,CSTF2,CTSZ,CUX1,DDB2,DHX8,DLAT,DLST,DNASE2,ENSA,EXOSC2,EXOSC5,EXOSC6,EXOSC7,EXOSC8,EXOSC9,FAM96A,FLOT1,FLOT2,FTH1,FTL,GLRX,GM2A,HEXIM1,HIST1H1B,HIST1H1C,HMGN5,HN1L,HNRNPAB,HNRNPD,HNRNPDL,KIAA1109,LMAN2,LSM6,LYSMD1,MARCKS,MCAM,MCCC2,MED16,MIER1,MRPL12,MRPL19,MRPL46,MRPS28,NCL,NIF3L1,PDAP1,PQBP1,PSMB7,PT…
GO:0005622	intracellular	112	14286	4.42e-07	ENSP00000075120,ENSP00000217131,ENSP00000218224,ENSP00000218340,ENSP00000221233,ENSP00000222219,ENSP00000222968,ENSP00000225430,ENSP00000227520,ENSP00000229329,ENSP00000230050,ENSP00000230640,ENSP00000244520,ENSP00000248098,ENSP00000250559,ENSP00000256996,ENSP00000258962,ENSP00000259457,ENSP00000259469,ENSP00000260210,ENSP00000261622,ENSP00000261700,ENSP00000262415,ENSP00000264036,ENSP00000264501…	ACOT7,ASPM,ATP1A1,ATP1B3,BSG,BUD13,C14orf166,CASC3,CCDC86,CD47,CD55,CD63,CEP83,CETN3,CMAS,CSRP1,CSTF2,CTSZ,CUX1,DDB2,DHX8,DLAT,DLST,DNASE2,EIF4B,ENSA,EXOSC2,EXOSC5,EXOSC6,EXOSC7,EXOSC8,EXOSC9,FAM96A,FLOT1,FLOT2,FTH1,FTL,GLRX,GM2A,GSTO1,HEXIM1,HIST1H1B,HIST1H1C,HMGN5,HN1L,HNRNPAB,HNRNPD,HNRNPDL,HPS3,KIAA1109,LMAN2,LSM6,LYSMD1,MARCKS,MCAM,MCCC2,MED16,MIER1,MRPL12,MRPL19,MRPL46,MRPS28,NCL,NIF3L1,PDA…
GO:0044428	nuclear part	54	4359	8.59e-07	ENSP00000218224,ENSP00000218340,ENSP00000221233,ENSP00000227520,ENSP00000229329,ENSP00000230050,ENSP00000230640,ENSP00000244520,ENSP00000256996,ENSP00000258962,ENSP00000259457,ENSP00000259469,ENSP00000260210,ENSP00000261700,ENSP00000262415,ENSP00000264645,ENSP00000265564,ENSP00000269601,ENSP00000273962,ENSP00000274712,ENSP00000300030,ENSP00000307889,ENSP00000312311,ENSP00000313199,ENSP00000318195…	ACOT7,BUD13,C14orf166,CASC3,CCDC86,CETN3,CMAS,CSTF2,CUX1,DDB2,DHX8,ENSA,EXOSC2,EXOSC5,EXOSC6,EXOSC7,EXOSC8,EXOSC9,FAM96A,HEXIM1,HIST1H1B,HIST1H1C,HNRNPAB,HNRNPD,HNRNPDL,LSM6,LYSMD1,MED16,MIER1,MRPL19,MRPL46,NCL,PQBP1,PSMB7,PURA,PURB,RCHY1,RP2,RPL11,RPL13,RPL35,RPL5,RPS12,RPS21,RPSA,RTN4,SKIV2L2,SNRPC,SPEN,SRSF1,TRMT10A,TXNL4A,WBP4,ZMAT2
GO:0044424	intracellular part	110	13996	1.28e-06	ENSP00000075120,ENSP00000217131,ENSP00000218224,ENSP00000218340,ENSP00000221233,ENSP00000222219,ENSP00000222968,ENSP00000225430,ENSP00000227520,ENSP00000229329,ENSP00000230050,ENSP00000230640,ENSP00000244520,ENSP00000248098,ENSP00000250559,ENSP00000256996,ENSP00000258962,ENSP00000259457,ENSP00000259469,ENSP00000260210,ENSP00000261622,ENSP00000261700,ENSP00000262415,ENSP00000264036,ENSP00000264501…	ACOT7,ASPM,ATP1A1,ATP1B3,BSG,BUD13,C14orf166,CASC3,CCDC86,CD47,CD55,CD63,CEP83,CETN3,CMAS,CSRP1,CSTF2,CTSZ,CUX1,DDB2,DHX8,DLAT,DLST,DNASE2,EIF4B,ENSA,EXOSC2,EXOSC5,EXOSC6,EXOSC7,EXOSC8,EXOSC9,FAM96A,FLOT1,FLOT2,FTH1,FTL,GLRX,GM2A,GSTO1,HEXIM1,HIST1H1B,HIST1H1C,HMGN5,HN1L,HNRNPAB,HNRNPD,HNRNPDL,HPS3,KIAA1109,LMAN2,LSM6,LYSMD1,MARCKS,MCAM,MCCC2,MED16,MIER1,MRPL12,MRPL19,MRPL46,MRPS28,NCL,NIF3L1,PDA…
GO:0031981	nuclear lumen	50	4030	3.26e-06	ENSP00000218224,ENSP00000218340,ENSP00000221233,ENSP00000227520,ENSP00000229329,ENSP00000230050,ENSP00000230640,ENSP00000244520,ENSP00000256996,ENSP00000258962,ENSP00000259457,ENSP00000259469,ENSP00000261700,ENSP00000262415,ENSP00000264645,ENSP00000265564,ENSP00000269601,ENSP00000273962,ENSP00000300030,ENSP00000307889,ENSP00000312311,ENSP00000313199,ENSP00000318195,ENSP00000321239,ENSP00000325612…	ACOT7,C14orf166,CASC3,CCDC86,CETN3,CMAS,CSTF2,CUX1,DDB2,DHX8,ENSA,EXOSC2,EXOSC5,EXOSC6,EXOSC7,EXOSC8,EXOSC9,FAM96A,HEXIM1,HIST1H1B,HIST1H1C,HNRNPAB,HNRNPD,HNRNPDL,LSM6,LYSMD1,MED16,MIER1,MRPL46,NCL,PQBP1,PSMB7,PURA,PURB,RCHY1,RP2,RPL11,RPL13,RPL35,RPL5,RPS12,RPS21,RPSA,SKIV2L2,SNRPC,SPEN,SRSF1,TRMT10A,TXNL4A,WBP4
GO:0005634	nucleus	69	6892	1.20e-05	ENSP00000218224,ENSP00000218340,ENSP00000221233,ENSP00000227520,ENSP00000229329,ENSP00000230050,ENSP00000230640,ENSP00000244520,ENSP00000248098,ENSP00000256996,ENSP00000258962,ENSP00000259457,ENSP00000259469,ENSP00000260210,ENSP00000261700,ENSP00000262415,ENSP00000264036,ENSP00000264501,ENSP00000264645,ENSP00000265564,ENSP00000269601,ENSP00000273962,ENSP00000274712,ENSP00000300030,ENSP00000307889…	ACOT7,ASPM,BUD13,C14orf166,CASC3,CCDC86,CETN3,CMAS,CSRP1,CSTF2,CUX1,DDB2,DHX8,DLST,ENSA,EXOSC2,EXOSC5,EXOSC6,EXOSC7,EXOSC8,EXOSC9,FAM96A,GLRX,HEXIM1,HIST1H1B,HIST1H1C,HMGN5,HN1L,HNRNPAB,HNRNPD,HNRNPDL,KIAA1109,LSM6,LYSMD1,MARCKS,MCAM,MED16,MIER1,MRPL19,MRPL46,NCL,NIF3L1,PQBP1,PSMB7,PURA,PURB,RCHY1,RHOXF2,RP2,RPL11,RPL13,RPL35,RPL5,RPS12,RPS21,RPSA,RRAGC,RTN4,SCAF1,SERBP1,SFN,SKIV2L2,SNRPC,SPEN,SR…
GO:0044391	ribosomal subunit	9	152	1.24e-05	ENSP00000225430,ENSP00000230050,ENSP00000276585,ENSP00000312311,ENSP00000333837,ENSP00000345957,ENSP00000346067,ENSP00000363676,ENSP00000377486	MRPL12,MRPL19,MRPL46,MRPS28,RPL11,RPL19,RPS12,RPS21,RPSA
GO:0005840	ribosome	10	201	1.26e-05	ENSP00000225430,ENSP00000230050,ENSP00000276585,ENSP00000307889,ENSP00000312311,ENSP00000333837,ENSP00000345957,ENSP00000346067,ENSP00000363676,ENSP00000377486	MRPL12,MRPL19,MRPL46,MRPS28,RPL11,RPL13,RPL19,RPS12,RPS21,RPSA
GO:0005654	nucleoplasm	42	3446	7.34e-05	ENSP00000218224,ENSP00000218340,ENSP00000221233,ENSP00000229329,ENSP00000230050,ENSP00000230640,ENSP00000244520,ENSP00000256996,ENSP00000258962,ENSP00000259457,ENSP00000261700,ENSP00000262415,ENSP00000264645,ENSP00000265564,ENSP00000269601,ENSP00000273962,ENSP00000300030,ENSP00000312311,ENSP00000313199,ENSP00000318195,ENSP00000321239,ENSP00000325612,ENSP00000328773,ENSP00000341743,ENSP00000345957…	ACOT7,C14orf166,CASC3,CMAS,CSTF2,CUX1,DDB2,DHX8,ENSA,EXOSC2,EXOSC5,EXOSC6,EXOSC7,EXOSC8,EXOSC9,FAM96A,HEXIM1,HNRNPAB,HNRNPD,HNRNPDL,LSM6,LYSMD1,MED16,MIER1,MRPL46,NCL,PQBP1,PSMB7,RCHY1,RP2,RPL11,RPL5,RPS12,RPS21,RPSA,SKIV2L2,SNRPC,SPEN,SRSF1,TRMT10A,TXNL4A,WBP4
GO:0043231	intracellular membrane-bounded organelle	88	10365	7.34e-05	ENSP00000217131,ENSP00000218224,ENSP00000218340,ENSP00000221233,ENSP00000222219,ENSP00000227520,ENSP00000229329,ENSP00000230050,ENSP00000230640,ENSP00000244520,ENSP00000248098,ENSP00000250559,ENSP00000256996,ENSP00000258962,ENSP00000259457,ENSP00000259469,ENSP00000260210,ENSP00000261622,ENSP00000261700,ENSP00000262415,ENSP00000264036,ENSP00000264501,ENSP00000264645,ENSP00000265564,ENSP00000269601…	ACOT7,ASPM,ATP1A1,BSG,BUD13,C14orf166,CASC3,CCDC86,CD55,CD63,CEP83,CETN3,CMAS,CSRP1,CSTF2,CTSZ,CUX1,DDB2,DHX8,DLAT,DLST,DNASE2,ENSA,EXOSC2,EXOSC5,EXOSC6,EXOSC7,EXOSC8,EXOSC9,FAM96A,FTH1,FTL,GLRX,GM2A,HEXIM1,HIST1H1B,HIST1H1C,HMGN5,HN1L,HNRNPAB,HNRNPD,HNRNPDL,KIAA1109,LMAN2,LSM6,LYSMD1,MARCKS,MCAM,MCCC2,MED16,MIER1,MRPL12,MRPL19,MRPL46,MRPS28,NCL,NIF3L1,PQBP1,PSMB7,PURA,PURB,RAP1B,RCHY1,RHOXF2,RP2…
GO:0042470	melanosome	7	105	9.14e-05	ENSP00000286371,ENSP00000333769,ENSP00000353224,ENSP00000365569,ENSP00000444408,ENSP00000445306,ENSP00000447730	ATP1A1,ATP1B3,BSG,CD63,FLOT1,SLC1A5,TFRC
GO:0022626	cytosolic ribosome	6	78	0.00019	ENSP00000225430,ENSP00000230050,ENSP00000307889,ENSP00000345957,ENSP00000346067,ENSP00000363676	RPL11,RPL13,RPL19,RPS12,RPS21,RPSA
GO:0045121	membrane raft	10	300	0.00030	ENSP00000286371,ENSP00000319096,ENSP00000333769,ENSP00000356030,ENSP00000360671,ENSP00000361635,ENSP00000365569,ENSP00000378368,ENSP00000411355,ENSP00000445306	ATP1A1,ATP1B3,BSG,CD55,FLOT1,FLOT2,PTPRC,RAP2B,SLC25A5,VDAC2
GO:0005681	spliceosomal complex	8	187	0.00035	ENSP00000230640,ENSP00000244520,ENSP00000258962,ENSP00000262415,ENSP00000269601,ENSP00000368801,ENSP00000422392,ENSP00000483254	DHX8,HNRNPDL,LSM6,SKIV2L2,SNRPC,SRSF1,TXNL4A,WBP4
GO:0044444	cytoplasmic part	80	9377	0.00036	ENSP00000075120,ENSP00000217131,ENSP00000218224,ENSP00000218340,ENSP00000221233,ENSP00000222219,ENSP00000222968,ENSP00000225430,ENSP00000230050,ENSP00000248098,ENSP00000250559,ENSP00000259457,ENSP00000259469,ENSP00000261622,ENSP00000261700,ENSP00000264645,ENSP00000265564,ENSP00000269601,ENSP00000273550,ENSP00000273962,ENSP00000276585,ENSP00000280346,ENSP00000286371,ENSP00000296051,ENSP00000300030…	ACOT7,ATP1A1,ATP1B3,BSG,C14orf166,CASC3,CD47,CD55,CD63,CEP83,CETN3,CTSZ,CUX1,DLAT,DLST,DNASE2,EIF4B,EXOSC2,EXOSC5,EXOSC6,EXOSC7,EXOSC8,EXOSC9,FAM96A,FLOT1,FLOT2,FTH1,FTL,GLRX,GM2A,GSTO1,HN1L,HNRNPD,HNRNPDL,HPS3,LMAN2,LSM6,MARCKS,MCCC2,MRPL12,MRPL19,MRPL46,MRPS28,NCL,NIF3L1,PDAP1,PQBP1,PSMB7,PTPRC,QPRT,RAP1B,RAP2B,RCHY1,RP2,RPL11,RPL12,RPL13,RPL19,RPL28,RPL35,RPL35A,RPL5,RPL7,RPS12,RPS21,RPSA,RRAG…
GO:0043232	intracellular non-membrane-bounded organelle	44	4005	0.00041	ENSP00000218224,ENSP00000218340,ENSP00000221233,ENSP00000225430,ENSP00000227520,ENSP00000230050,ENSP00000230640,ENSP00000250559,ENSP00000259469,ENSP00000261700,ENSP00000264645,ENSP00000265564,ENSP00000273962,ENSP00000276585,ENSP00000307889,ENSP00000312311,ENSP00000318195,ENSP00000330074,ENSP00000332706,ENSP00000333837,ENSP00000339566,ENSP00000345230,ENSP00000345957,ENSP00000346067,ENSP00000350848…	ASPM,C14orf166,CASC3,CCDC86,CEP83,CETN3,EXOSC2,EXOSC5,EXOSC6,EXOSC7,EXOSC8,EXOSC9,FLOT1,HIST1H1B,HIST1H1C,HMGN5,LSM6,MARCKS,MRPL12,MRPL19,MRPL46,MRPS28,NCL,PQBP1,PURA,PURB,RAP1B,RCSD1,RP2,RPL11,RPL13,RPL19,RPL28,RPL35,RPL5,RPS12,RPS21,RPSA,SKIV2L2,SLC25A5,TPM4,TRMT10A,VDAC2,WIPF1
GO:0030141	secretory granule	16	828	0.00062	ENSP00000075120,ENSP00000217131,ENSP00000222968,ENSP00000250559,ENSP00000259457,ENSP00000273550,ENSP00000319096,ENSP00000333769,ENSP00000349687,ENSP00000355361,ENSP00000356030,ENSP00000361635,ENSP00000366525,ENSP00000378368,ENSP00000411355,ENSP00000447730	BSG,CD47,CD55,CD63,CTSZ,FLOT2,FTH1,FTL,GM2A,PDAP1,PSMB7,PTPRC,RAP1B,RAP2B,SLC2A3,VDAC2
GO:0005829	cytosol	50	4958	0.00081	ENSP00000218224,ENSP00000221233,ENSP00000222968,ENSP00000225430,ENSP00000230050,ENSP00000248098,ENSP00000250559,ENSP00000259457,ENSP00000259469,ENSP00000261622,ENSP00000261700,ENSP00000264645,ENSP00000265564,ENSP00000269601,ENSP00000273550,ENSP00000273962,ENSP00000296051,ENSP00000300030,ENSP00000307889,ENSP00000313199,ENSP00000319096,ENSP00000321239,ENSP00000339795,ENSP00000340989,ENSP00000343657…	ACOT7,C14orf166,CASC3,CEP83,CUX1,EIF4B,EXOSC2,EXOSC5,EXOSC6,EXOSC7,EXOSC8,EXOSC9,FAM96A,FTH1,FTL,GLRX,GSTO1,HN1L,HNRNPD,HNRNPDL,HPS3,LSM6,MCCC2,PDAP1,PQBP1,PSMB7,QPRT,RAP1B,RAP2B,RCHY1,RPL11,RPL12,RPL13,RPL19,RPL28,RPL35,RPL35A,RPL5,RPL7,RPS12,RPS21,RPSA,RRAGC,SERBP1,SFN,SLC7A5,TPM4,TRMT10A,TXNL4A,WIPF1
GO:0044464	cell part	114	16244	0.00081	ENSP00000075120,ENSP00000217131,ENSP00000218224,ENSP00000218340,ENSP00000221233,ENSP00000221980,ENSP00000222219,ENSP00000222968,ENSP00000225430,ENSP00000227520,ENSP00000229329,ENSP00000230050,ENSP00000230640,ENSP00000244520,ENSP00000248098,ENSP00000250559,ENSP00000256996,ENSP00000258962,ENSP00000259457,ENSP00000259469,ENSP00000260210,ENSP00000261622,ENSP00000261700,ENSP00000262415,ENSP00000264036…	ACOT7,APOBR,ASPM,ATP1A1,ATP1B3,BSG,BUD13,C14orf166,CASC3,CCDC86,CD47,CD55,CD63,CEP83,CETN3,CMAS,CSRP1,CSTF2,CTSZ,CUX1,DDB2,DHX8,DLAT,DLST,DNASE2,EIF4B,ENSA,EXOSC2,EXOSC5,EXOSC6,EXOSC7,EXOSC8,EXOSC9,FAM96A,FLOT1,FLOT2,FTH1,FTL,GLRX,GM2A,GSTO1,HEXIM1,HIST1H1B,HIST1H1C,HMGN5,HN1L,HNRNPAB,HNRNPD,HNRNPDL,HPS3,ICAM5,KIAA1109,LMAN2,LSM6,LYSMD1,MARCKS,MCAM,MCCC2,MED16,MIER1,MRPL12,MRPL19,MRPL46,MRPS28,NC…
GO:0030667	secretory granule membrane	9	298	0.0012	ENSP00000075120,ENSP00000250559,ENSP00000319096,ENSP00000333769,ENSP00000355361,ENSP00000356030,ENSP00000378368,ENSP00000411355,ENSP00000447730	BSG,CD47,CD55,CD63,FLOT2,PTPRC,RAP1B,RAP2B,SLC2A3
GO:0005730	nucleolus	16	926	0.0019	ENSP00000221233,ENSP00000227520,ENSP00000230640,ENSP00000259469,ENSP00000265564,ENSP00000273962,ENSP00000307889,ENSP00000318195,ENSP00000359345,ENSP00000361433,ENSP00000363676,ENSP00000368984,ENSP00000374354,ENSP00000398597,ENSP00000422392,ENSP00000428259	CCDC86,CETN3,EXOSC2,EXOSC5,EXOSC6,EXOSC7,EXOSC8,EXOSC9,LSM6,NCL,RPL11,RPL13,RPL35,RPL5,SKIV2L2,TRMT10A
GO:0008043	intracellular ferritin complex	2	2	0.0021	ENSP00000273550,ENSP00000366525	FTH1,FTL
GO:0005737	cytoplasm	88	11238	0.0022	ENSP00000075120,ENSP00000217131,ENSP00000218224,ENSP00000218340,ENSP00000221233,ENSP00000222219,ENSP00000222968,ENSP00000225430,ENSP00000230050,ENSP00000248098,ENSP00000250559,ENSP00000258962,ENSP00000259457,ENSP00000259469,ENSP00000261622,ENSP00000261700,ENSP00000262415,ENSP00000264645,ENSP00000265564,ENSP00000269601,ENSP00000273550,ENSP00000273962,ENSP00000276585,ENSP00000280346,ENSP00000286371…	ACOT7,ASPM,ATP1A1,ATP1B3,BSG,C14orf166,CASC3,CD47,CD55,CD63,CEP83,CETN3,CTSZ,CUX1,DHX8,DLAT,DLST,DNASE2,EIF4B,ENSA,EXOSC2,EXOSC5,EXOSC6,EXOSC7,EXOSC8,EXOSC9,FAM96A,FLOT1,FLOT2,FTH1,FTL,GLRX,GM2A,GSTO1,HEXIM1,HN1L,HNRNPAB,HNRNPD,HNRNPDL,HPS3,LMAN2,LSM6,MARCKS,MCCC2,MIER1,MRPL12,MRPL19,MRPL46,MRPS28,NCL,NIF3L1,PDAP1,PQBP1,PSMB7,PTPRC,PURA,QPRT,RAP1B,RAP2B,RCHY1,RP2,RPL11,RPL12,RPL13,RPL19,RPL28,RPL…
GO:0015934	large ribosomal subunit	5	87	0.0022	ENSP00000225430,ENSP00000312311,ENSP00000333837,ENSP00000363676,ENSP00000377486	MRPL12,MRPL19,MRPL46,RPL11,RPL19
GO:0044445	cytosolic part	7	195	0.0022	ENSP00000225430,ENSP00000230050,ENSP00000296051,ENSP00000307889,ENSP00000345957,ENSP00000346067,ENSP00000363676	HPS3,RPL11,RPL13,RPL19,RPS12,RPS21,RPSA
GO:0046540	U4/U6 x U5 tri-snRNP complex	3	23	0.0044	ENSP00000269601,ENSP00000274712,ENSP00000422392	LSM6,TXNL4A,ZMAT2
GO:0097525	spliceosomal snRNP complex	4	60	0.0052	ENSP00000244520,ENSP00000269601,ENSP00000274712,ENSP00000422392	LSM6,SNRPC,TXNL4A,ZMAT2
GO:0005844	polysome	4	66	0.0072	ENSP00000225430,ENSP00000345957,ENSP00000363676,ENSP00000388806	EIF4B,RPL11,RPL19,RPS21
GO:0015935	small ribosomal subunit	4	66	0.0072	ENSP00000230050,ENSP00000276585,ENSP00000345957,ENSP00000346067	MRPS28,RPS12,RPS21,RPSA
GO:0044291	cell-cell contact zone	4	67	0.0072	ENSP00000319096,ENSP00000365569,ENSP00000378368,ENSP00000445306	ATP1A1,FLOT1,FLOT2,RAP2B
GO:0005662	DNA replication factor A complex	2	6	0.0075	ENSP00000332706,ENSP00000379051	PURA,PURB
GO:0042788	polysomal ribosome	3	30	0.0077	ENSP00000225430,ENSP00000345957,ENSP00000363676	RPL11,RPL19,RPS21
GO:0101002	ficolin-1-rich granule	6	186	0.0083	ENSP00000075120,ENSP00000217131,ENSP00000222968,ENSP00000259457,ENSP00000273550,ENSP00000356030	CD55,CTSZ,FTH1,PDAP1,PSMB7,SLC2A3
GO:0005901	caveola	4	74	0.0093	ENSP00000286371,ENSP00000365569,ENSP00000378368,ENSP00000445306	ATP1A1,ATP1B3,FLOT1,FLOT2
GO:0016600	flotillin complex	2	9	0.0132	ENSP00000365569,ENSP00000378368	FLOT1,FLOT2
GO:0022627	cytosolic small ribosomal subunit	3	38	0.0132	ENSP00000230050,ENSP00000345957,ENSP00000346067	RPS12,RPS21,RPSA
GO:0044754	autolysosome	2	9	0.0132	ENSP00000273550,ENSP00000366525	FTH1,FTL
GO:0005761	mitochondrial ribosome	4	86	0.0144	ENSP00000276585,ENSP00000312311,ENSP00000333837,ENSP00000377486	MRPL12,MRPL19,MRPL46,MRPS28
GO:0005759	mitochondrial matrix	9	463	0.0151	ENSP00000276585,ENSP00000280346,ENSP00000312311,ENSP00000333837,ENSP00000335304,ENSP00000343657,ENSP00000360671,ENSP00000361635,ENSP00000377486	DLAT,DLST,MCCC2,MRPL12,MRPL19,MRPL46,MRPS28,SLC25A5,VDAC2
GO:1902494	catalytic complex	17	1295	0.0154	ENSP00000221233,ENSP00000230640,ENSP00000256996,ENSP00000258962,ENSP00000259457,ENSP00000262415,ENSP00000265564,ENSP00000280346,ENSP00000286371,ENSP00000321239,ENSP00000335304,ENSP00000343657,ENSP00000361433,ENSP00000368984,ENSP00000374354,ENSP00000398597,ENSP00000445306	ATP1A1,ATP1B3,DDB2,DHX8,DLAT,DLST,EXOSC2,EXOSC5,EXOSC6,EXOSC7,EXOSC8,EXOSC9,MCCC2,PSMB7,RCHY1,SKIV2L2,SRSF1
GO:0005890	sodium:potassium-exchanging ATPase complex	2	11	0.0166	ENSP00000286371,ENSP00000445306	ATP1A1,ATP1B3
GO:0043209	myelin sheath	5	157	0.0188	ENSP00000280346,ENSP00000335304,ENSP00000360671,ENSP00000361635,ENSP00000445306	ATP1A1,DLAT,DLST,SLC25A5,VDAC2
GO:0001931	uropod	2	13	0.0212	ENSP00000365569,ENSP00000378368	FLOT1,FLOT2
GO:0070820	tertiary granule	5	164	0.0212	ENSP00000075120,ENSP00000273550,ENSP00000319096,ENSP00000355361,ENSP00000356030	CD47,CD55,FTH1,RAP2B,SLC2A3
GO:0031410	cytoplasmic vesicle	24	2226	0.0237	ENSP00000075120,ENSP00000217131,ENSP00000218340,ENSP00000222968,ENSP00000250559,ENSP00000259457,ENSP00000273550,ENSP00000286371,ENSP00000319096,ENSP00000333769,ENSP00000349687,ENSP00000353224,ENSP00000355361,ENSP00000356030,ENSP00000361635,ENSP00000362092,ENSP00000365569,ENSP00000366525,ENSP00000376330,ENSP00000378368,ENSP00000411355,ENSP00000444408,ENSP00000445306,ENSP00000447730	ATP1A1,ATP1B3,BSG,CD47,CD55,CD63,CTSZ,FLOT1,FLOT2,FTH1,FTL,GM2A,PDAP1,PSMB7,PTPRC,RAP1B,RAP2B,RP2,RRAGC,SLC1A5,SLC2A3,TFRC,VDAC2,WIPF1
GO:0005762	mitochondrial large ribosomal subunit	3	53	0.0250	ENSP00000312311,ENSP00000333837,ENSP00000377486	MRPL12,MRPL19,MRPL46
GO:0098798	mitochondrial protein complex	6	251	0.0250	ENSP00000276585,ENSP00000280346,ENSP00000312311,ENSP00000333837,ENSP00000343657,ENSP00000377486	DLAT,MCCC2,MRPL12,MRPL19,MRPL46,MRPS28
GO:0036464	cytoplasmic ribonucleoprotein granule	5	191	0.0345	ENSP00000218224,ENSP00000264645,ENSP00000318195,ENSP00000422392,ENSP00000452909	CASC3,LSM6,NCL,PQBP1,RPL28
GO:0044433	cytoplasmic vesicle part	17	1447	0.0360	ENSP00000075120,ENSP00000217131,ENSP00000222968,ENSP00000250559,ENSP00000259457,ENSP00000273550,ENSP00000319096,ENSP00000333769,ENSP00000349687,ENSP00000353224,ENSP00000355361,ENSP00000356030,ENSP00000362092,ENSP00000366525,ENSP00000378368,ENSP00000411355,ENSP00000447730	BSG,CD47,CD55,CD63,CTSZ,FLOT2,FTH1,FTL,GM2A,PDAP1,PSMB7,PTPRC,RAP1B,RAP2B,RRAGC,SLC2A3,TFRC
GO:1904813	ficolin-1-rich granule lumen	4	125	0.0380	ENSP00000217131,ENSP00000222968,ENSP00000259457,ENSP00000273550	CTSZ,FTH1,PDAP1,PSMB7
GO:0033116	endoplasmic reticulum-Golgi intermediate compartment membrane	3	66	0.0403	ENSP00000217131,ENSP00000303366,ENSP00000356030	CD55,CTSZ,LMAN2
GO:0005684	U2-type spliceosomal complex	3	67	0.0414	ENSP00000244520,ENSP00000262415,ENSP00000368801	DHX8,SNRPC,WBP4
GO:0005884	actin filament	3	67	0.0414	ENSP00000345230,ENSP00000356828,ENSP00000376330	RCSD1,TPM4,WIPF1
GO:0002080	acrosomal membrane	2	23	0.0444	ENSP00000333769,ENSP00000378368	BSG,FLOT2
GO:0035327	transcriptionally active chromatin	2	23	0.0444	ENSP00000221233,ENSP00000339566	EXOSC5,HIST1H1C
GO:0016323	basolateral plasma membrane	5	213	0.0467	ENSP00000349687,ENSP00000353224,ENSP00000365569,ENSP00000378368,ENSP00000445306	ATP1A1,FLOT1,FLOT2,GM2A,TFRC
GO:0070821	tertiary granule membrane	3	73	0.0479	ENSP00000075120,ENSP00000319096,ENSP00000355361	CD47,RAP2B,SLC2A3
