# Supplementary material for: A Bayesian semi-parametric model for thermal proteome profiling
Source: Commun Biol. 2021 Jun 29;4:810. doi: 10.1038/s42003-021-02306-8 (PMC8241860; doi:10.1038/s42003-021-02306-8)
Supplement: Supplementary file 6 — Supplementary Data 3 [file 42003_2021_2306_MOESM6_ESM.zip › EnrichmentResults/ATP_enrichment.Keyword_uniprot.tsv]

#term ID	term description	observed gene count	background gene count	false discovery rate	matching proteins in your network (IDs)	matching proteins in your network (labels)
KW-0687	Ribonucleoprotein	19	278	3.81e-12	ENSP00000225430,ENSP00000230050,ENSP00000244520,ENSP00000259469,ENSP00000276585,ENSP00000307889,ENSP00000312311,ENSP00000313199,ENSP00000333837,ENSP00000339795,ENSP00000345957,ENSP00000346067,ENSP00000354739,ENSP00000359345,ENSP00000363676,ENSP00000377486,ENSP00000419117,ENSP00000422392,ENSP00000452909	HNRNPD,LSM6,MRPL12,MRPL19,MRPL46,MRPS28,RPL11,RPL12,RPL13,RPL19,RPL28,RPL35,RPL35A,RPL5,RPL7,RPS12,RPS21,RPSA,SNRPC
KW-0689	Ribosomal protein	16	174	3.81e-12	ENSP00000225430,ENSP00000230050,ENSP00000259469,ENSP00000276585,ENSP00000307889,ENSP00000312311,ENSP00000333837,ENSP00000339795,ENSP00000345957,ENSP00000346067,ENSP00000354739,ENSP00000359345,ENSP00000363676,ENSP00000377486,ENSP00000419117,ENSP00000452909	MRPL12,MRPL19,MRPL46,MRPS28,RPL11,RPL12,RPL13,RPL19,RPL28,RPL35,RPL35A,RPL5,RPL7,RPS12,RPS21,RPSA
KW-0694	RNA-binding	26	661	3.81e-12	ENSP00000221233,ENSP00000244520,ENSP00000258962,ENSP00000261700,ENSP00000264645,ENSP00000265564,ENSP00000313199,ENSP00000318195,ENSP00000339795,ENSP00000351108,ENSP00000353769,ENSP00000354739,ENSP00000359345,ENSP00000360034,ENSP00000361433,ENSP00000362063,ENSP00000363676,ENSP00000364912,ENSP00000368984,ENSP00000374354,ENSP00000388806,ENSP00000398597,ENSP00000419117,ENSP00000422392,ENSP00000483254…	C14orf166,CASC3,CSTF2,EIF4B,EXOSC2,EXOSC5,EXOSC6,EXOSC7,EXOSC8,EXOSC9,HNRNPAB,HNRNPD,HNRNPDL,LSM6,NCL,RPL11,RPL12,RPL35A,RPL5,RPL7,SCAF1,SERBP1,SNRPC,SPEN,SRSF1,ZCCHC3
KW-0007	Acetylation	55	3335	1.40e-11	ENSP00000222968,ENSP00000229329,ENSP00000230050,ENSP00000230640,ENSP00000230895,ENSP00000244520,ENSP00000248098,ENSP00000258962,ENSP00000259469,ENSP00000261700,ENSP00000265564,ENSP00000273550,ENSP00000274712,ENSP00000276585,ENSP00000280346,ENSP00000307889,ENSP00000312311,ENSP00000313199,ENSP00000318195,ENSP00000330074,ENSP00000332706,ENSP00000333837,ENSP00000335304,ENSP00000337838,ENSP00000339566…	ACOT7,ATP1A1,C14orf166,CMAS,CSRP1,DAP,DLAT,DLST,EIF4B,EXOSC7,EXOSC8,EXOSC9,FTH1,FTL,GLRX,GSTO1,HIST1H1B,HIST1H1C,HN1L,HNRNPAB,HNRNPD,HNRNPDL,LSM6,MCCC2,MRPL12,MRPL46,MRPS28,NCL,NIF3L1,PDAP1,PURA,PURB,RPL11,RPL12,RPL13,RPL28,RPL35,RPL35A,RPL5,RPL7,RPS12,RPS21,RPSA,RRAGC,RRP15,RTN4,SERBP1,SKIV2L2,SLC1A5,SLC25A5,SNRPC,SRSF1,TBC1D22B,VDAC2,ZMAT2
KW-0597	Phosphoprotein	85	8066	2.20e-09	ENSP00000075120,ENSP00000218224,ENSP00000221233,ENSP00000221980,ENSP00000222968,ENSP00000225430,ENSP00000227520,ENSP00000230640,ENSP00000230895,ENSP00000244520,ENSP00000248098,ENSP00000250559,ENSP00000256996,ENSP00000258962,ENSP00000259469,ENSP00000260210,ENSP00000261622,ENSP00000262415,ENSP00000264036,ENSP00000264501,ENSP00000264645,ENSP00000265564,ENSP00000269601,ENSP00000273550,ENSP00000273962…	APOBR,ASPM,ATP1A1,BSG,BUD13,CASC3,CCDC86,CD47,CEP83,CSRP1,CSTF2,CUX1,DAP,DDB2,DHX8,DLAT,DLST,EIF4B,EXOSC2,EXOSC5,EXOSC7,EXOSC9,FLOT1,FLOT2,FTH1,GSTO1,HEXIM1,HIST1H1B,HIST1H1C,HMGN5,HN1L,HNRNPAB,HNRNPD,HNRNPDL,ICAM5,KIAA1109,LYSMD1,MARCKS,MCAM,MIER1,MRPL19,MRPS28,NCL,NIF3L1,PDAP1,PQBP1,PTPRA,PTPRC,PURA,PURB,R3HCC1L,RAP1B,RCHY1,RCSD1,RPL11,RPL12,RPL13,RPL19,RPL28,RPL35,RPL5,RPL7,RPSA,RRAGC,RRP15,RT…
KW-0271	Exosome	6	13	3.55e-08	ENSP00000221233,ENSP00000265564,ENSP00000361433,ENSP00000368984,ENSP00000374354,ENSP00000398597	EXOSC2,EXOSC5,EXOSC6,EXOSC7,EXOSC8,EXOSC9
KW-1017	Isopeptide bond	31	1713	9.49e-07	ENSP00000222968,ENSP00000225430,ENSP00000230640,ENSP00000258962,ENSP00000259469,ENSP00000260210,ENSP00000261622,ENSP00000262415,ENSP00000274712,ENSP00000307889,ENSP00000313199,ENSP00000318195,ENSP00000345957,ENSP00000346067,ENSP00000350848,ENSP00000351108,ENSP00000353401,ENSP00000353769,ENSP00000354739,ENSP00000355899,ENSP00000356275,ENSP00000359345,ENSP00000360034,ENSP00000361635,ENSP00000362063…	BUD13,CSRP1,CSTF2,CUX1,DHX8,EIF4B,EXOSC9,HMGN5,HNRNPAB,HNRNPD,HNRNPDL,MIER1,NCL,PDAP1,RPL11,RPL12,RPL13,RPL19,RPL28,RPL35,RPL5,RPS21,RPSA,RRP15,SCAF1,SERBP1,SKIV2L2,SLC7A5,SRSF1,VDAC2,ZMAT2
KW-0698	rRNA processing	8	90	3.47e-06	ENSP00000221233,ENSP00000230640,ENSP00000265564,ENSP00000361433,ENSP00000368984,ENSP00000374354,ENSP00000398597,ENSP00000422392	EXOSC2,EXOSC5,EXOSC6,EXOSC7,EXOSC8,EXOSC9,LSM6,SKIV2L2
KW-0832	Ubl conjugation	35	2380	1.20e-05	ENSP00000222968,ENSP00000225430,ENSP00000230640,ENSP00000256996,ENSP00000258962,ENSP00000259469,ENSP00000260210,ENSP00000261622,ENSP00000262415,ENSP00000264645,ENSP00000274712,ENSP00000307889,ENSP00000313199,ENSP00000318195,ENSP00000321239,ENSP00000340989,ENSP00000345957,ENSP00000346067,ENSP00000350848,ENSP00000351108,ENSP00000353401,ENSP00000353769,ENSP00000354739,ENSP00000355899,ENSP00000356275…	BUD13,CASC3,CSRP1,CSTF2,CUX1,DDB2,DHX8,EIF4B,EXOSC9,HMGN5,HNRNPAB,HNRNPD,HNRNPDL,MIER1,NCL,PDAP1,RCHY1,RPL11,RPL12,RPL13,RPL19,RPL28,RPL35,RPL5,RPS21,RPSA,RRP15,SCAF1,SERBP1,SFN,SKIV2L2,SLC7A5,SRSF1,VDAC2,ZMAT2
KW-0508	mRNA splicing	11	265	1.88e-05	ENSP00000218224,ENSP00000230640,ENSP00000258962,ENSP00000260210,ENSP00000262415,ENSP00000264645,ENSP00000269601,ENSP00000274712,ENSP00000353769,ENSP00000368801,ENSP00000422392	BUD13,CASC3,DHX8,LSM6,PQBP1,SCAF1,SKIV2L2,SRSF1,TXNL4A,WBP4,ZMAT2
KW-0507	mRNA processing	12	340	2.78e-05	ENSP00000218224,ENSP00000230640,ENSP00000258962,ENSP00000260210,ENSP00000262415,ENSP00000264645,ENSP00000269601,ENSP00000274712,ENSP00000353769,ENSP00000362063,ENSP00000368801,ENSP00000422392	BUD13,CASC3,CSTF2,DHX8,LSM6,PQBP1,SCAF1,SKIV2L2,SRSF1,TXNL4A,WBP4,ZMAT2
KW-0747	Spliceosome	8	132	3.55e-05	ENSP00000230640,ENSP00000258962,ENSP00000260210,ENSP00000262415,ENSP00000269601,ENSP00000274712,ENSP00000368801,ENSP00000422392	BUD13,DHX8,LSM6,SKIV2L2,SRSF1,TXNL4A,WBP4,ZMAT2
KW-0488	Methylation	18	959	0.00037	ENSP00000222968,ENSP00000229329,ENSP00000250559,ENSP00000258962,ENSP00000313199,ENSP00000318195,ENSP00000319096,ENSP00000330074,ENSP00000339566,ENSP00000351108,ENSP00000360034,ENSP00000360671,ENSP00000362063,ENSP00000364912,ENSP00000376330,ENSP00000379051,ENSP00000398350,ENSP00000483254	C11orf68,CMAS,CSTF2,HIST1H1B,HIST1H1C,HNRNPAB,HNRNPD,HNRNPDL,NCL,PDAP1,PURB,RAP1B,RAP2B,SERBP1,SLC25A5,SPEN,SRSF1,WIPF1
KW-0539	Nucleus	52	5200	0.00076	ENSP00000218224,ENSP00000221233,ENSP00000227520,ENSP00000229329,ENSP00000230640,ENSP00000244520,ENSP00000248098,ENSP00000256996,ENSP00000258962,ENSP00000259457,ENSP00000260210,ENSP00000261700,ENSP00000262415,ENSP00000264645,ENSP00000265564,ENSP00000269601,ENSP00000273962,ENSP00000274712,ENSP00000313199,ENSP00000318195,ENSP00000321239,ENSP00000325612,ENSP00000328773,ENSP00000330074,ENSP00000332706…	ASPM,BUD13,C14orf166,CASC3,CCDC86,CMAS,CSRP1,CSTF2,CUX1,DDB2,DHX8,DLST,EXOSC2,EXOSC5,EXOSC6,EXOSC7,EXOSC8,EXOSC9,HEXIM1,HIST1H1B,HIST1H1C,HMGN5,HN1L,HNRNPAB,HNRNPD,HNRNPDL,LSM6,MED16,MIER1,NCL,NIF3L1,PQBP1,PSMB7,PURA,PURB,RCHY1,RHOXF2,RPL11,RPL5,RPSA,RRAGC,SCAF1,SERBP1,SFN,SKIV2L2,SNRPC,SPEN,SRSF1,TRMT10A,TXNL4A,WBP4,ZMAT2
KW-0164	Citrullination	5	65	0.00084	ENSP00000225430,ENSP00000227520,ENSP00000330074,ENSP00000339566,ENSP00000355899	CCDC86,HIST1H1B,HIST1H1C,RPL19,RRP15
KW-1024	Diamond-Blackfan anemia	3	16	0.0023	ENSP00000359345,ENSP00000363676,ENSP00000419117	RPL11,RPL35A,RPL5
KW-0409	Iron storage	2	5	0.0083	ENSP00000273550,ENSP00000366525	FTH1,FTL
KW-0450	Lipoyl	2	5	0.0083	ENSP00000280346,ENSP00000335304	DLAT,DLST
KW-1183	Host cell receptor for virus entry	4	68	0.0096	ENSP00000346067,ENSP00000353224,ENSP00000356030,ENSP00000444408	CD55,RPSA,SLC1A5,TFRC
KW-0945	Host-virus interaction	9	432	0.0142	ENSP00000227520,ENSP00000259457,ENSP00000261700,ENSP00000346067,ENSP00000353224,ENSP00000356030,ENSP00000360671,ENSP00000364912,ENSP00000444408	C14orf166,CCDC86,CD55,PSMB7,RPSA,SLC1A5,SLC25A5,SPEN,TFRC
KW-0740	Sodium/potassium transport	2	10	0.0206	ENSP00000286371,ENSP00000445306	ATP1A1,ATP1B3
