# Supplementary material for: A Bayesian semi-parametric model for thermal proteome profiling
Source: Commun Biol. 2021 Jun 29;4:810. doi: 10.1038/s42003-021-02306-8 (PMC8241860; doi:10.1038/s42003-021-02306-8)
Supplement: Supplementary file 6 — Supplementary Data 3 [file 42003_2021_2306_MOESM6_ESM.zip › EnrichmentResults/dat0_enrichment.Component.tsv]

#term ID	term description	observed gene count	background gene count	false discovery rate	matching proteins in your network (IDs)	matching proteins in your network (labels)
GO:0005739	mitochondrion	167	1531	7.78e-66	ENSP00000002125,ENSP00000168216,ENSP00000205402,ENSP00000216027,ENSP00000216254,ENSP00000219400,ENSP00000219599,ENSP00000220764,ENSP00000221130,ENSP00000221418,ENSP00000222214,ENSP00000222388,ENSP00000225698,ENSP00000230771,ENSP00000236980,ENSP00000241052,ENSP00000242592,ENSP00000243997,ENSP00000244571,ENSP00000245206,ENSP00000245816,ENSP00000246554,ENSP00000254799,ENSP00000254878,ENSP00000257347…	AARS2,ABCE1,ABCF2,ABHD10,ACAA2,ACAD10,ACAD8,ACAD9,ACADM,ACADS,ACADSB,ACADVL,ACAT1,ACAT2,ACN9,ACO2,ACOT7,ACOT9,ACSF2,ACSF3,ADCK3,ADH5,AIFM1,AK2,AK3,AKAP8,ALDH18A1,ALDH1B1,ALDH1L2,ALDH2,ALDH4A1,ALDH5A1,ALDH6A1,APOA1BP,ARG2,ARGLU1,ARSB,ATP5A1,ATP5B,ATP5C1,ATP5E,ATP5F1,ATPAF1,ATPAF2,ATPIF1,AUH,BAX,BCAP31,BCAT1,BCAT2,BCKDHA,BOLA3,BPHL,C17orf89,C1QBP,C7orf55,CARKD,CARS2,CAT,CBR4,CCDC58,CD3EAP,CECR5,CHC…
GO:0005759	mitochondrial matrix	93	463	1.46e-53	ENSP00000002125,ENSP00000168216,ENSP00000205402,ENSP00000216254,ENSP00000220764,ENSP00000221130,ENSP00000222214,ENSP00000225698,ENSP00000230771,ENSP00000236980,ENSP00000242592,ENSP00000243997,ENSP00000245206,ENSP00000245816,ENSP00000254799,ENSP00000254878,ENSP00000257347,ENSP00000258494,ENSP00000260270,ENSP00000261733,ENSP00000261783,ENSP00000262030,ENSP00000263035,ENSP00000264093,ENSP00000264954…	ABCE1,ABHD10,ACAA2,ACAD10,ACAD8,ACADM,ACADS,ACADSB,ACADVL,ACAT1,ACN9,ACO2,ACOT9,ACSF2,ACSF3,AK3,ALDH1B1,ALDH1L2,ALDH2,ALDH4A1,ALDH5A1,ALDH6A1,APOA1BP,ARG2,ATP5A1,ATP5B,ATP5C1,ATP5E,ATP5F1,AUH,BCAT2,BCKDHA,C1QBP,CARKD,CARS2,CBR4,CLPP,CLPX,CREB1,CS,DAP3,DARS2,DBT,DECR1,DGUOK,DHRS2,DHTKD1,DLAT,DLD,DLST,EARS2,ECHS1,ECI1,ETFA,ETFB,ETHE1,FAHD1,FARS2,FASTKD2,FASTKD5,FDX1,FDXR,FECH,FH,FXN,GARS,GCDH,GCSH,…
GO:0044429	mitochondrial part	126	1015	2.75e-53	ENSP00000002125,ENSP00000168216,ENSP00000205402,ENSP00000216254,ENSP00000220764,ENSP00000221130,ENSP00000222214,ENSP00000222388,ENSP00000225698,ENSP00000230771,ENSP00000236980,ENSP00000241052,ENSP00000242592,ENSP00000243997,ENSP00000245206,ENSP00000245816,ENSP00000246554,ENSP00000254799,ENSP00000254878,ENSP00000257347,ENSP00000258424,ENSP00000258494,ENSP00000260270,ENSP00000261733,ENSP00000261783…	ABCE1,ABCF2,ABHD10,ACAA2,ACAD10,ACAD8,ACAD9,ACADM,ACADS,ACADSB,ACADVL,ACAT1,ACN9,ACO2,ACOT9,ACSF2,ACSF3,AIFM1,AK2,AK3,ALDH18A1,ALDH1B1,ALDH1L2,ALDH2,ALDH4A1,ALDH5A1,ALDH6A1,APOA1BP,ARG2,ATP5A1,ATP5B,ATP5C1,ATP5E,ATP5F1,AUH,BAX,BCAT2,BCKDHA,BPHL,C1QBP,CARKD,CARS2,CAT,CBR4,CHCHD2,CHCHD3,CHCHD4,CHCHD5,CHCHD7,CLPP,CLPX,COA4,COA6,COA7,COQ9,COX4I1,COX5A,COX5B,COX6B1,CPOX,CPT2,CRAT,CREB1,CS,CYB5R3,CYCS,…
GO:0044444	cytoplasmic part	350	9377	3.62e-43	ENSP00000002125,ENSP00000168216,ENSP00000205402,ENSP00000216027,ENSP00000216124,ENSP00000216254,ENSP00000216951,ENSP00000217402,ENSP00000217426,ENSP00000219400,ENSP00000219599,ENSP00000220592,ENSP00000220764,ENSP00000221130,ENSP00000221233,ENSP00000221418,ENSP00000222214,ENSP00000222219,ENSP00000222388,ENSP00000223500,ENSP00000224073,ENSP00000225698,ENSP00000226253,ENSP00000228251,ENSP00000228872…	AARS2,ABCE1,ABCF2,ABHD10,ACAA2,ACAD10,ACAD8,ACAD9,ACADM,ACADS,ACADSB,ACADVL,ACAT1,ACAT2,ACIN1,ACN9,ACO2,ACOT7,ACOT9,ACOX1,ACSF2,ACSF3,ACTC1,ACTR10,ACY1,ADA,ADAL,ADAM10,ADCK3,ADH5,AGA,AGO2,AGPS,AHCY,AHCYL2,AHNAK,AIFM1,AK2,AK3,AKAP8,ALAD,ALDH18A1,ALDH1A1,ALDH1A2,ALDH1B1,ALDH1L2,ALDH2,ALDH4A1,ALDH5A1,ALDH6A1,ALDOA,ALDOC,ANAPC4,ANTXR2,APEH,APOA1BP,APOB,APOBEC3G,ARG2,ARGLU1,ARL6IP1,ARL8B,ARPC1A,ARSA,A…
GO:0070013	intracellular organelle lumen	252	5162	1.87e-41	ENSP00000002125,ENSP00000168216,ENSP00000205402,ENSP00000216124,ENSP00000216254,ENSP00000217109,ENSP00000219599,ENSP00000220592,ENSP00000220764,ENSP00000221130,ENSP00000221233,ENSP00000221418,ENSP00000222214,ENSP00000222511,ENSP00000224073,ENSP00000225698,ENSP00000226253,ENSP00000226796,ENSP00000227520,ENSP00000228872,ENSP00000230056,ENSP00000230340,ENSP00000230771,ENSP00000233242,ENSP00000236980…	ABCE1,ABHD10,ACAA2,ACAD10,ACAD8,ACADM,ACADS,ACADSB,ACADVL,ACAT1,ACAT2,ACIN1,ACN9,ACO2,ACOT7,ACOT9,ACOX1,ACSF2,ACSF3,ACTR10,ADA,ADAM10,AGA,AGO2,AGPS,AIFM1,AK2,AK3,AKAP8,ALAD,ALDH1B1,ALDH1L2,ALDH2,ALDH4A1,ALDH5A1,ALDH6A1,ALDOA,ALDOC,ANAPC4,APEH,APOA1BP,APOB,ARG2,ARGLU1,ARL6IP4,ARSA,ARSB,ASAH1,ASXL1,ATF1,ATP5A1,ATP5B,ATP5C1,ATP5E,ATP5F1,ATPAF2,AUH,BABAM1,BANF1,BCAT2,BCKDHA,BRE,BYSL,C19orf10,C1QBP,C9…
GO:0005737	cytoplasm	371	11238	2.17e-35	ENSP00000002125,ENSP00000037869,ENSP00000168216,ENSP00000205402,ENSP00000216027,ENSP00000216124,ENSP00000216254,ENSP00000216330,ENSP00000216951,ENSP00000217402,ENSP00000217426,ENSP00000219400,ENSP00000219599,ENSP00000220592,ENSP00000220764,ENSP00000221130,ENSP00000221233,ENSP00000221418,ENSP00000222214,ENSP00000222219,ENSP00000222388,ENSP00000223500,ENSP00000224073,ENSP00000225698,ENSP00000226253…	AARS2,ABCE1,ABCF2,ABHD10,ACAA2,ACAD10,ACAD8,ACAD9,ACADM,ACADS,ACADSB,ACADVL,ACAT1,ACAT2,ACIN1,ACN9,ACO2,ACOT7,ACOT9,ACOX1,ACSF2,ACSF3,ACTC1,ACTR10,ACY1,ADA,ADAL,ADAM10,ADCK3,ADH5,AGA,AGO2,AGPS,AHCY,AHCYL2,AHNAK,AIFM1,AK2,AK3,AKAP8,ALAD,ALDH18A1,ALDH1A1,ALDH1A2,ALDH1B1,ALDH1L2,ALDH2,ALDH4A1,ALDH5A1,ALDH6A1,ALDOA,ALDOC,ANAPC4,ANTXR2,APEH,APIP,APOA1BP,APOB,APOBEC3G,ARG2,ARGLU1,ARL6IP1,ARL8B,ARPC1A,A…
GO:0044446	intracellular organelle part	309	8882	4.70e-26	ENSP00000002125,ENSP00000168216,ENSP00000205402,ENSP00000216124,ENSP00000216254,ENSP00000217109,ENSP00000217402,ENSP00000219599,ENSP00000220592,ENSP00000220764,ENSP00000221130,ENSP00000221233,ENSP00000221418,ENSP00000222214,ENSP00000222388,ENSP00000222511,ENSP00000223500,ENSP00000224073,ENSP00000225698,ENSP00000226253,ENSP00000226796,ENSP00000227520,ENSP00000228872,ENSP00000229239,ENSP00000230056…	ABCE1,ABCF2,ABHD10,ACAA2,ACAD10,ACAD8,ACAD9,ACADM,ACADS,ACADSB,ACADVL,ACAT1,ACAT2,ACIN1,ACN9,ACO2,ACOT7,ACOT9,ACOX1,ACSF2,ACSF3,ACTC1,ACTR10,ADA,ADAM10,AGA,AGO2,AGPS,AIFM1,AK2,AK3,AKAP8,ALAD,ALDH18A1,ALDH1B1,ALDH1L2,ALDH2,ALDH4A1,ALDH5A1,ALDH6A1,ALDOA,ALDOC,ANAPC4,ANTXR2,APEH,APOA1BP,APOB,APOBEC3G,ARG2,ARGLU1,ARL6IP1,ARL6IP4,ARL8B,ARPC1A,ARSA,ARSB,ASAH1,ASXL1,ATF1,ATP5A1,ATP5B,ATP5C1,ATP5E,ATP5F1…
GO:0044424	intracellular part	399	13996	1.48e-25	ENSP00000002125,ENSP00000037869,ENSP00000168216,ENSP00000205402,ENSP00000216027,ENSP00000216124,ENSP00000216254,ENSP00000216330,ENSP00000216951,ENSP00000217109,ENSP00000217402,ENSP00000217426,ENSP00000219400,ENSP00000219599,ENSP00000220592,ENSP00000220764,ENSP00000221130,ENSP00000221233,ENSP00000221418,ENSP00000222214,ENSP00000222219,ENSP00000222388,ENSP00000222511,ENSP00000223500,ENSP00000224073…	AARS2,ABCE1,ABCF2,ABHD10,ACAA2,ACAD10,ACAD8,ACAD9,ACADM,ACADS,ACADSB,ACADVL,ACAT1,ACAT2,ACIN1,ACN9,ACO2,ACOT7,ACOT9,ACOX1,ACSF2,ACSF3,ACTC1,ACTR10,ACY1,ADA,ADAL,ADAM10,ADCK3,ADH5,AGA,AGO2,AGPS,AHCY,AHCYL2,AHNAK,AIFM1,AK2,AK3,AKAP8,ALAD,ALDH18A1,ALDH1A1,ALDH1A2,ALDH1B1,ALDH1L2,ALDH2,ALDH4A1,ALDH5A1,ALDH6A1,ALDOA,ALDOC,ANAPC4,ANTXR2,APEH,APIP,APOA1BP,APOB,APOBEC3G,ARG2,ARGLU1,ARL6IP1,ARL6IP4,ARL8B,…
GO:0044422	organelle part	312	9111	2.66e-25	ENSP00000002125,ENSP00000168216,ENSP00000205402,ENSP00000216124,ENSP00000216254,ENSP00000217109,ENSP00000217402,ENSP00000219599,ENSP00000220592,ENSP00000220764,ENSP00000221130,ENSP00000221233,ENSP00000221418,ENSP00000222214,ENSP00000222388,ENSP00000222511,ENSP00000223500,ENSP00000224073,ENSP00000225698,ENSP00000226253,ENSP00000226796,ENSP00000227520,ENSP00000228872,ENSP00000229239,ENSP00000230056…	ABCE1,ABCF2,ABHD10,ACAA2,ACAD10,ACAD8,ACAD9,ACADM,ACADS,ACADSB,ACADVL,ACAT1,ACAT2,ACIN1,ACN9,ACO2,ACOT7,ACOT9,ACOX1,ACSF2,ACSF3,ACTC1,ACTR10,ADA,ADAM10,AGA,AGO2,AGPS,AHNAK,AIFM1,AK2,AK3,AKAP8,ALAD,ALDH18A1,ALDH1B1,ALDH1L2,ALDH2,ALDH4A1,ALDH5A1,ALDH6A1,ALDOA,ALDOC,ANAPC4,ANTXR2,APEH,APOA1BP,APOB,APOBEC3G,ARG2,ARGLU1,ARL6IP1,ARL6IP4,ARL8B,ARPC1A,ARSA,ARSB,ASAH1,ASXL1,ATF1,ATP5A1,ATP5B,ATP5C1,ATP5E,…
GO:0043231	intracellular membrane-bounded organelle	333	10365	2.29e-23	ENSP00000002125,ENSP00000168216,ENSP00000205402,ENSP00000216027,ENSP00000216124,ENSP00000216254,ENSP00000216330,ENSP00000217109,ENSP00000217402,ENSP00000217426,ENSP00000219400,ENSP00000219599,ENSP00000220592,ENSP00000220764,ENSP00000221130,ENSP00000221233,ENSP00000221418,ENSP00000222214,ENSP00000222219,ENSP00000222388,ENSP00000222511,ENSP00000223500,ENSP00000224073,ENSP00000225698,ENSP00000226796…	AARS2,ABCE1,ABCF2,ABHD10,ACAA2,ACAD10,ACAD8,ACAD9,ACADM,ACADS,ACADSB,ACADVL,ACAT1,ACAT2,ACIN1,ACN9,ACO2,ACOT7,ACOT9,ACOX1,ACSF2,ACSF3,ACTR10,ADA,ADAM10,ADCK3,ADH5,AGA,AGO2,AGPS,AHCY,AHCYL2,AHNAK,AIFM1,AK2,AK3,AKAP8,ALDH18A1,ALDH1B1,ALDH1L2,ALDH2,ALDH4A1,ALDH5A1,ALDH6A1,ANAPC4,ANTXR2,APEH,APOA1BP,APOB,APOBEC3G,ARG2,ARGLU1,ARL6IP1,ARL6IP4,ARL8B,ARSA,ARSB,ASAH1,ASXL1,ATF1,ATP5A1,ATP5B,ATP5C1,ATP5E,A…
GO:0043227	membrane-bounded organelle	346	11244	1.14e-21	ENSP00000002125,ENSP00000168216,ENSP00000205402,ENSP00000216027,ENSP00000216124,ENSP00000216254,ENSP00000216330,ENSP00000217109,ENSP00000217402,ENSP00000217426,ENSP00000219400,ENSP00000219599,ENSP00000220592,ENSP00000220764,ENSP00000221130,ENSP00000221233,ENSP00000221418,ENSP00000222214,ENSP00000222219,ENSP00000222388,ENSP00000222511,ENSP00000223500,ENSP00000224073,ENSP00000225698,ENSP00000226253…	AARS2,ABCE1,ABCF2,ABHD10,ACAA2,ACAD10,ACAD8,ACAD9,ACADM,ACADS,ACADSB,ACADVL,ACAT1,ACAT2,ACIN1,ACN9,ACO2,ACOT7,ACOT9,ACOX1,ACSF2,ACSF3,ACTR10,ACY1,ADA,ADAM10,ADCK3,ADH5,AGA,AGO2,AGPS,AHCY,AHCYL2,AHNAK,AIFM1,AK2,AK3,AKAP8,ALAD,ALDH18A1,ALDH1B1,ALDH1L2,ALDH2,ALDH4A1,ALDH5A1,ALDH6A1,ALDOA,ALDOC,ANAPC4,ANTXR2,APEH,APOA1BP,APOB,APOBEC3G,ARG2,ARGLU1,ARL6IP1,ARL6IP4,ARL8B,ARSA,ARSB,ASAH1,ASXL1,ATF1,ATP5A…
GO:0043229	intracellular organelle	356	12193	2.81e-18	ENSP00000002125,ENSP00000168216,ENSP00000205402,ENSP00000216027,ENSP00000216124,ENSP00000216254,ENSP00000216330,ENSP00000217109,ENSP00000217402,ENSP00000217426,ENSP00000219400,ENSP00000219599,ENSP00000220592,ENSP00000220764,ENSP00000221130,ENSP00000221233,ENSP00000221418,ENSP00000222214,ENSP00000222219,ENSP00000222388,ENSP00000222511,ENSP00000223500,ENSP00000224073,ENSP00000225698,ENSP00000226253…	AARS2,ABCE1,ABCF2,ABHD10,ACAA2,ACAD10,ACAD8,ACAD9,ACADM,ACADS,ACADSB,ACADVL,ACAT1,ACAT2,ACIN1,ACN9,ACO2,ACOT7,ACOT9,ACOX1,ACSF2,ACSF3,ACTC1,ACTR10,ADA,ADAM10,ADCK3,ADH5,AGA,AGO2,AGPS,AHCY,AHCYL2,AHNAK,AIFM1,AK2,AK3,AKAP8,ALAD,ALDH18A1,ALDH1B1,ALDH1L2,ALDH2,ALDH4A1,ALDH5A1,ALDH6A1,ALDOA,ALDOC,ANAPC4,ANTXR2,APEH,APOA1BP,APOB,APOBEC3G,ARG2,ARGLU1,ARL6IP1,ARL6IP4,ARL8B,ARPC1A,ARSA,ARSB,ASAH1,ASXL1,AT…
GO:0043226	organelle	358	12432	2.83e-17	ENSP00000002125,ENSP00000168216,ENSP00000205402,ENSP00000216027,ENSP00000216124,ENSP00000216254,ENSP00000216330,ENSP00000217109,ENSP00000217402,ENSP00000217426,ENSP00000219400,ENSP00000219599,ENSP00000220592,ENSP00000220764,ENSP00000221130,ENSP00000221233,ENSP00000221418,ENSP00000222214,ENSP00000222219,ENSP00000222388,ENSP00000222511,ENSP00000223500,ENSP00000224073,ENSP00000225698,ENSP00000226253…	AARS2,ABCE1,ABCF2,ABHD10,ACAA2,ACAD10,ACAD8,ACAD9,ACADM,ACADS,ACADSB,ACADVL,ACAT1,ACAT2,ACIN1,ACN9,ACO2,ACOT7,ACOT9,ACOX1,ACSF2,ACSF3,ACTC1,ACTR10,ACY1,ADA,ADAM10,ADCK3,ADH5,AGA,AGO2,AGPS,AHCY,AHCYL2,AHNAK,AIFM1,AK2,AK3,AKAP8,ALAD,ALDH18A1,ALDH1B1,ALDH1L2,ALDH2,ALDH4A1,ALDH5A1,ALDH6A1,ALDOA,ALDOC,ANAPC4,ANTXR2,APEH,APOA1BP,APOB,APOBEC3G,ARG2,ARGLU1,ARL6IP1,ARL6IP4,ARL8B,ARPC1A,ARSA,ARSB,ASAH1,ASX…
GO:0005829	cytosol	183	4958	5.53e-13	ENSP00000216027,ENSP00000216951,ENSP00000217402,ENSP00000217426,ENSP00000219599,ENSP00000220592,ENSP00000220764,ENSP00000221130,ENSP00000221233,ENSP00000221418,ENSP00000223500,ENSP00000224073,ENSP00000225698,ENSP00000226253,ENSP00000228251,ENSP00000228872,ENSP00000229239,ENSP00000230056,ENSP00000230340,ENSP00000230431,ENSP00000233242,ENSP00000234590,ENSP00000240617,ENSP00000241052,ENSP00000242285…	ABCE1,ABHD10,ACADVL,ACAT2,ACIN1,ACOT7,ACOX1,ACTC1,ACTR10,ACY1,ADA,ADAL,ADH5,AGO2,AGPS,AHCY,AHCYL2,AHNAK,AIFM1,ALAD,ALDH18A1,ALDH1A1,ALDH1A2,ALDOA,ALDOC,ANAPC4,APEH,APOA1BP,APOB,APOBEC3G,ARPC1A,ATOX1,ATP6V1A,ATPAF2,BABAM1,BAG3,BANF1,BAX,BCAP31,BCAT1,BLMH,BNIP2,BPGM,BPNT1,BRE,BRK1,BTF3,BYSL,C1QBP,C1orf116,C9orf78,CALB1,CALM1,CASC3,CASK,CASP3,CASP6,CAST,CAT,CCDC124,CCDC50,CCT2,CCT3,CCT4,CCT5,CCT6A,C…
GO:0005740	mitochondrial envelope	52	722	1.13e-11	ENSP00000222388,ENSP00000241052,ENSP00000243997,ENSP00000245206,ENSP00000246554,ENSP00000258424,ENSP00000262030,ENSP00000262507,ENSP00000262570,ENSP00000263578,ENSP00000264193,ENSP00000264954,ENSP00000287295,ENSP00000293288,ENSP00000295767,ENSP00000300107,ENSP00000306425,ENSP00000307786,ENSP00000312618,ENSP00000313050,ENSP00000315013,ENSP00000317780,ENSP00000323076,ENSP00000325136,ENSP00000325655…	ABCF2,ACAD9,ACADM,ACADVL,ACN9,AIFM1,AK2,ALDH18A1,ATP5A1,ATP5B,ATP5C1,ATP5E,ATP5F1,BAX,BPHL,CAT,CHCHD2,CHCHD3,CHCHD4,CHCHD5,CHCHD7,CLPX,COA4,COA6,COA7,COQ9,COX4I1,COX5A,COX5B,COX6B1,CPOX,CPT2,CRAT,CYB5R3,CYCS,DAP3,DIABLO,FDXR,FECH,FOXRED1,GBAS,GK,GOT2,GRPEL1,GRPEL2,HADHA,HADHB,HSD17B8,NDUFAF3,NDUFAF4,NDUFAF5,UQCC2
GO:0005623	cell	403	16271	5.98e-09	ENSP00000002125,ENSP00000037869,ENSP00000168216,ENSP00000205402,ENSP00000216027,ENSP00000216124,ENSP00000216254,ENSP00000216330,ENSP00000216951,ENSP00000217109,ENSP00000217402,ENSP00000217426,ENSP00000219400,ENSP00000219599,ENSP00000220592,ENSP00000220764,ENSP00000221130,ENSP00000221233,ENSP00000221418,ENSP00000222214,ENSP00000222219,ENSP00000222388,ENSP00000222511,ENSP00000223500,ENSP00000224073…	AARS2,ABCE1,ABCF2,ABHD10,ACAA2,ACAD10,ACAD8,ACAD9,ACADM,ACADS,ACADSB,ACADVL,ACAT1,ACAT2,ACIN1,ACN9,ACO2,ACOT7,ACOT9,ACOX1,ACSF2,ACSF3,ACTC1,ACTR10,ACY1,ADA,ADAL,ADAM10,ADCK3,ADH5,AGA,AGO2,AGPS,AHCY,AHCYL2,AHNAK,AIFM1,AK2,AK3,AKAP8,ALAD,ALDH18A1,ALDH1A1,ALDH1A2,ALDH1B1,ALDH1L2,ALDH2,ALDH4A1,ALDH5A1,ALDH6A1,ALDOA,ALDOC,ANAPC4,ANTXR2,APEH,APIP,APOA1BP,APOB,APOBEC3G,APOBR,ARG2,ARGLU1,ARL6IP1,ARL6IP4,…
GO:0005758	mitochondrial intermembrane space	16	79	5.98e-09	ENSP00000241052,ENSP00000246554,ENSP00000264193,ENSP00000287295,ENSP00000295767,ENSP00000306425,ENSP00000307786,ENSP00000325655,ENSP00000346921,ENSP00000347919,ENSP00000355572,ENSP00000360593,ENSP00000378812,ENSP00000398495,ENSP00000414066,ENSP00000476140	ACN9,AIFM1,AK2,CAT,CHCHD2,CHCHD4,CHCHD5,CHCHD7,COA4,COA6,COA7,COX6B1,CPOX,CYCS,DIABLO,UQCC2
GO:0000176	nuclear exosome (RNase complex)	9	12	6.11e-09	ENSP00000221233,ENSP00000265564,ENSP00000315476,ENSP00000323046,ENSP00000359939,ENSP00000361433,ENSP00000368984,ENSP00000374354,ENSP00000398597	EXOSC1,EXOSC2,EXOSC3,EXOSC4,EXOSC5,EXOSC6,EXOSC7,EXOSC8,EXOSC9
GO:0044464	cell part	402	16244	9.66e-09	ENSP00000002125,ENSP00000037869,ENSP00000168216,ENSP00000205402,ENSP00000216027,ENSP00000216124,ENSP00000216254,ENSP00000216330,ENSP00000216951,ENSP00000217109,ENSP00000217402,ENSP00000217426,ENSP00000219400,ENSP00000219599,ENSP00000220592,ENSP00000220764,ENSP00000221130,ENSP00000221233,ENSP00000221418,ENSP00000222214,ENSP00000222219,ENSP00000222388,ENSP00000222511,ENSP00000223500,ENSP00000224073…	AARS2,ABCE1,ABCF2,ABHD10,ACAA2,ACAD10,ACAD8,ACAD9,ACADM,ACADS,ACADSB,ACADVL,ACAT1,ACAT2,ACIN1,ACN9,ACO2,ACOT7,ACOT9,ACOX1,ACSF2,ACSF3,ACTC1,ACTR10,ACY1,ADA,ADAL,ADAM10,ADCK3,ADH5,AGA,AGO2,AGPS,AHCY,AHCYL2,AHNAK,AIFM1,AK2,AK3,AKAP8,ALAD,ALDH18A1,ALDH1A1,ALDH1A2,ALDH1B1,ALDH1L2,ALDH2,ALDH4A1,ALDH5A1,ALDH6A1,ALDOA,ALDOC,ANAPC4,ANTXR2,APEH,APIP,APOA1BP,APOB,APOBEC3G,APOBR,ARG2,ARGLU1,ARL6IP1,ARL6IP4,…
GO:0031967	organelle envelope	61	1146	1.15e-08	ENSP00000217402,ENSP00000222388,ENSP00000229239,ENSP00000241052,ENSP00000243997,ENSP00000245206,ENSP00000246554,ENSP00000258424,ENSP00000262030,ENSP00000262507,ENSP00000262570,ENSP00000263578,ENSP00000264193,ENSP00000264645,ENSP00000264954,ENSP00000267859,ENSP00000287295,ENSP00000293288,ENSP00000295767,ENSP00000296456,ENSP00000300107,ENSP00000306425,ENSP00000307786,ENSP00000310275,ENSP00000312618…	ABCF2,ACAD9,ACADM,ACADVL,ACN9,AIFM1,AK2,ALDH18A1,APEH,ATP5A1,ATP5B,ATP5C1,ATP5E,ATP5F1,BANF1,BAX,BNIP2,BPHL,CASC3,CAT,CHCHD2,CHCHD3,CHCHD4,CHCHD5,CHCHD7,CHMP4B,CLPX,COA4,COA6,COA7,COQ9,COX4I1,COX5A,COX5B,COX6B1,CPOX,CPT2,CRAT,CYB5R3,CYCS,DAP3,DHRS2,DIABLO,EMD,FDXR,FECH,FOXRED1,GAPDH,GBAS,GK,GOT2,GRPEL1,GRPEL2,HADHA,HADHB,HN1,HSD17B8,NDUFAF3,NDUFAF4,NDUFAF5,UQCC2
GO:0035578	azurophil granule lumen	16	92	3.12e-08	ENSP00000216124,ENSP00000254286,ENSP00000258145,ENSP00000260118,ENSP00000264595,ENSP00000264914,ENSP00000268695,ENSP00000286788,ENSP00000299300,ENSP00000302728,ENSP00000349687,ENSP00000354468,ENSP00000360635,ENSP00000363603,ENSP00000366525,ENSP00000371193	ACTR10,AGA,ARSA,ARSB,CCT2,CCT8,CPPED1,CYB5R3,DPP7,FTL,FUCA1,GALNS,GGH,GM2A,GNS,GUSB
GO:0000177	cytoplasmic exosome (RNase complex)	8	13	1.42e-07	ENSP00000221233,ENSP00000265564,ENSP00000315476,ENSP00000323046,ENSP00000361433,ENSP00000368984,ENSP00000374354,ENSP00000398597	EXOSC2,EXOSC3,EXOSC4,EXOSC5,EXOSC6,EXOSC7,EXOSC8,EXOSC9
GO:0005743	mitochondrial inner membrane	33	456	1.59e-07	ENSP00000243997,ENSP00000245206,ENSP00000246554,ENSP00000258424,ENSP00000262030,ENSP00000262507,ENSP00000262570,ENSP00000263578,ENSP00000264193,ENSP00000264954,ENSP00000287295,ENSP00000300107,ENSP00000307786,ENSP00000312618,ENSP00000315013,ENSP00000317780,ENSP00000323076,ENSP00000325136,ENSP00000329558,ENSP00000349142,ENSP00000357320,ENSP00000358272,ENSP00000358737,ENSP00000360268,ENSP00000360541…	ACAD9,ACADVL,AIFM1,ALDH18A1,ATP5A1,ATP5B,ATP5C1,ATP5E,ATP5F1,CHCHD3,CLPX,COQ9,COX4I1,COX5A,COX5B,COX6B1,CPOX,CPT2,CRAT,CYCS,DAP3,FDXR,FECH,FOXRED1,GOT2,GRPEL1,GRPEL2,HADHA,HADHB,NDUFAF3,NDUFAF4,NDUFAF5,UQCC2
GO:0019866	organelle inner membrane	34	513	6.94e-07	ENSP00000243997,ENSP00000245206,ENSP00000246554,ENSP00000258424,ENSP00000262030,ENSP00000262507,ENSP00000262570,ENSP00000263578,ENSP00000264193,ENSP00000264954,ENSP00000287295,ENSP00000300107,ENSP00000307786,ENSP00000312618,ENSP00000315013,ENSP00000317780,ENSP00000323076,ENSP00000325136,ENSP00000329558,ENSP00000349142,ENSP00000357320,ENSP00000358272,ENSP00000358737,ENSP00000358857,ENSP00000360268…	ACAD9,ACADVL,AIFM1,ALDH18A1,ATP5A1,ATP5B,ATP5C1,ATP5E,ATP5F1,CHCHD3,CLPX,COQ9,COX4I1,COX5A,COX5B,COX6B1,CPOX,CPT2,CRAT,CYCS,DAP3,EMD,FDXR,FECH,FOXRED1,GOT2,GRPEL1,GRPEL2,HADHA,HADHB,NDUFAF3,NDUFAF4,NDUFAF5,UQCC2
GO:0042582	azurophil granule	18	155	7.41e-07	ENSP00000216124,ENSP00000254286,ENSP00000258145,ENSP00000260118,ENSP00000264595,ENSP00000264914,ENSP00000268695,ENSP00000278671,ENSP00000286788,ENSP00000299300,ENSP00000302728,ENSP00000349687,ENSP00000354468,ENSP00000360635,ENSP00000363603,ENSP00000366525,ENSP00000371193,ENSP00000447730	ACTR10,AGA,ARSA,ARSB,CCT2,CCT8,CD63,CPPED1,CYB5R3,DPP7,FTL,FUCA1,GALNS,GGH,GM2A,GNS,GUSB,LAMTOR1
GO:0005832	chaperonin-containing T-complex	7	11	9.32e-07	ENSP00000258091,ENSP00000275603,ENSP00000280326,ENSP00000286788,ENSP00000295688,ENSP00000299300,ENSP00000377958	CCT2,CCT3,CCT4,CCT5,CCT6A,CCT7,CCT8
GO:0060205	cytoplasmic vesicle lumen	26	340	2.01e-06	ENSP00000216124,ENSP00000226253,ENSP00000233242,ENSP00000241052,ENSP00000254286,ENSP00000258145,ENSP00000260118,ENSP00000264595,ENSP00000264914,ENSP00000268695,ENSP00000286788,ENSP00000299300,ENSP00000302728,ENSP00000307940,ENSP00000322421,ENSP00000345347,ENSP00000349687,ENSP00000354468,ENSP00000358045,ENSP00000360635,ENSP00000361965,ENSP00000363603,ENSP00000366525,ENSP00000371193,ENSP00000378669…	ACTR10,ADA,AGA,ALAD,ALDOA,ALDOC,APOB,ARSA,ARSB,CAT,CCT2,CCT8,CPPED1,CYB5R3,DPP7,ECM1,EEF2,FTL,FUCA1,GALNS,GGH,GM2A,GNS,GUSB,HBA1,HMGB1
GO:0031966	mitochondrial membrane	39	679	2.07e-06	ENSP00000243997,ENSP00000245206,ENSP00000246554,ENSP00000258424,ENSP00000262030,ENSP00000262507,ENSP00000262570,ENSP00000263578,ENSP00000264193,ENSP00000264954,ENSP00000287295,ENSP00000293288,ENSP00000300107,ENSP00000307786,ENSP00000312618,ENSP00000313050,ENSP00000315013,ENSP00000317780,ENSP00000323076,ENSP00000325136,ENSP00000329558,ENSP00000349142,ENSP00000354468,ENSP00000357320,ENSP00000358272…	ACAD9,ACADM,ACADVL,AIFM1,ALDH18A1,ATP5A1,ATP5B,ATP5C1,ATP5E,ATP5F1,BAX,BPHL,CHCHD3,CLPX,COQ9,COX4I1,COX5A,COX5B,COX6B1,CPOX,CPT2,CRAT,CYB5R3,CYCS,DAP3,FDXR,FECH,FOXRED1,GBAS,GK,GOT2,GRPEL1,GRPEL2,HADHA,HADHB,NDUFAF3,NDUFAF4,NDUFAF5,UQCC2
GO:0005775	vacuolar lumen	18	172	2.60e-06	ENSP00000216124,ENSP00000233242,ENSP00000254286,ENSP00000258145,ENSP00000260118,ENSP00000264595,ENSP00000264914,ENSP00000268695,ENSP00000286788,ENSP00000299300,ENSP00000302728,ENSP00000349687,ENSP00000354468,ENSP00000360635,ENSP00000363603,ENSP00000366525,ENSP00000371152,ENSP00000371193	ACTR10,AGA,APOB,ARSA,ARSB,ASAH1,CCT2,CCT8,CPPED1,CYB5R3,DPP7,FTL,FUCA1,GALNS,GGH,GM2A,GNS,GUSB
GO:0042645	mitochondrial nucleoid	10	43	2.60e-06	ENSP00000236980,ENSP00000254799,ENSP00000262030,ENSP00000300107,ENSP00000325136,ENSP00000359151,ENSP00000369618,ENSP00000370023,ENSP00000438689,ENSP00000476140	ACADVL,ATP5B,CLPX,DBT,FASTKD2,FASTKD5,GRSF1,HADHA,HADHB,UQCC2
GO:0043209	myelin sheath	17	157	3.44e-06	ENSP00000205402,ENSP00000216254,ENSP00000245206,ENSP00000247461,ENSP00000262030,ENSP00000273398,ENSP00000280326,ENSP00000280346,ENSP00000295688,ENSP00000299300,ENSP00000317780,ENSP00000324173,ENSP00000335304,ENSP00000349142,ENSP00000358737,ENSP00000381736,ENSP00000437402	ACO2,ATP5A1,ATP5B,ATP5C1,ATP5F1,ATP6V1A,CANX,CCT2,CCT3,CCT5,COX5A,DLAT,DLD,DLST,ENO2,GOT2,HSPA5
GO:0002199	zona pellucida receptor complex	6	9	5.81e-06	ENSP00000258091,ENSP00000280326,ENSP00000286788,ENSP00000295688,ENSP00000299300,ENSP00000377958	CCT2,CCT3,CCT4,CCT5,CCT7,CCT8
GO:0005782	peroxisomal matrix	10	53	1.24e-05	ENSP00000219599,ENSP00000221418,ENSP00000241052,ENSP00000264167,ENSP00000293217,ENSP00000315013,ENSP00000323811,ENSP00000326219,ENSP00000363614,ENSP00000431049	ACOX1,AGPS,CAT,CRAT,CRYM,DHRS4,ECH1,GSTK1,HACL1,HMGCL
GO:0005833	hemoglobin complex	6	12	1.82e-05	ENSP00000252951,ENSP00000322421,ENSP00000327431,ENSP00000354468,ENSP00000369586,ENSP00000369654	CYB5R3,HBA1,HBD,HBE1,HBG1,HBZ
GO:0032991	protein-containing complex	150	4792	1.82e-05	ENSP00000168216,ENSP00000205402,ENSP00000217402,ENSP00000220592,ENSP00000221233,ENSP00000226796,ENSP00000228872,ENSP00000229239,ENSP00000233242,ENSP00000234590,ENSP00000236980,ENSP00000242285,ENSP00000243997,ENSP00000245206,ENSP00000245816,ENSP00000247461,ENSP00000252951,ENSP00000254108,ENSP00000254286,ENSP00000254799,ENSP00000256443,ENSP00000256644,ENSP00000258091,ENSP00000258424,ENSP00000259727…	ACIN1,ACTR10,AGO2,ANAPC4,APOB,APOBEC3G,APOBR,ARL6IP1,ARPC1A,ASXL1,ATF1,ATP5A1,ATP5B,ATP5C1,ATP5E,ATP5F1,ATP6V1A,BABAM1,BAX,BCKDHA,BRE,BRK1,C9orf142,CALM1,CANX,CASC3,CASP3,CBR4,CCT2,CCT3,CCT4,CCT5,CCT6A,CCT7,CCT8,CD3EAP,CDK7,CDKN1B,CETN2,CFDP1,CHAF1B,CHCHD3,CHMP4A,CHMP4B,CHTF8,CIRH1A,CKS1B,CLPP,CLPX,CLTA,CLTB,CLTC,COG8,COPS3,COPS8,COX4I1,COX5A,COX5B,CPSF3L,CREB1,CTBP1,CTTN,CWC15,CYB5R3,CYCS,DAP3,D…
GO:0045239	tricarboxylic acid cycle enzyme complex	6	12	1.82e-05	ENSP00000205402,ENSP00000263035,ENSP00000269980,ENSP00000335304,ENSP00000355518,ENSP00000359151	BCKDHA,DBT,DHTKD1,DLD,DLST,FH
GO:0098798	mitochondrial protein complex	20	251	2.32e-05	ENSP00000168216,ENSP00000243997,ENSP00000258424,ENSP00000262030,ENSP00000262570,ENSP00000263578,ENSP00000264954,ENSP00000269980,ENSP00000280346,ENSP00000293288,ENSP00000300107,ENSP00000317780,ENSP00000329558,ENSP00000349142,ENSP00000357320,ENSP00000358737,ENSP00000359151,ENSP00000370023,ENSP00000381736,ENSP00000457513	ATP5A1,ATP5B,ATP5C1,ATP5E,ATP5F1,BAX,BCKDHA,CHCHD3,CLPX,COX4I1,COX5A,COX5B,DAP3,DBT,DLAT,FOXRED1,GRPEL1,GRPEL2,HADHA,HSD17B10
GO:1904813	ficolin-1-rich granule lumen	14	125	2.32e-05	ENSP00000226253,ENSP00000241052,ENSP00000254286,ENSP00000258145,ENSP00000264914,ENSP00000273550,ENSP00000286788,ENSP00000296456,ENSP00000302728,ENSP00000307940,ENSP00000345347,ENSP00000371152,ENSP00000378669,ENSP00000386284	ACTR10,ALAD,ALDOA,ALDOC,APEH,ARSB,ASAH1,CAT,CCT8,EEF2,FTH1,GNS,GUSB,HMGB1
GO:0034774	secretory granule lumen	23	323	2.34e-05	ENSP00000216124,ENSP00000226253,ENSP00000241052,ENSP00000254286,ENSP00000258145,ENSP00000260118,ENSP00000264595,ENSP00000264914,ENSP00000268695,ENSP00000286788,ENSP00000299300,ENSP00000302728,ENSP00000307940,ENSP00000345347,ENSP00000349687,ENSP00000354468,ENSP00000358045,ENSP00000360635,ENSP00000363603,ENSP00000366525,ENSP00000371193,ENSP00000378669,ENSP00000386284	ACTR10,AGA,ALAD,ALDOA,ALDOC,ARSA,ARSB,CAT,CCT2,CCT8,CPPED1,CYB5R3,DPP7,ECM1,EEF2,FTL,FUCA1,GALNS,GGH,GM2A,GNS,GUSB,HMGB1
GO:0044445	cytosolic part	17	195	4.29e-05	ENSP00000234590,ENSP00000252951,ENSP00000258091,ENSP00000275603,ENSP00000280326,ENSP00000286788,ENSP00000295688,ENSP00000299300,ENSP00000322421,ENSP00000324105,ENSP00000327431,ENSP00000354468,ENSP00000366482,ENSP00000369586,ENSP00000369654,ENSP00000377958,ENSP00000437402	CCT2,CCT3,CCT4,CCT5,CCT6A,CCT7,CCT8,CYB5R3,ENO1,ENO2,ENO3,FXN,HBA1,HBD,HBE1,HBG1,HBZ
GO:0045240	dihydrolipoyl dehydrogenase complex	5	10	0.00013	ENSP00000205402,ENSP00000263035,ENSP00000269980,ENSP00000335304,ENSP00000359151	BCKDHA,DBT,DHTKD1,DLD,DLST
GO:0005730	nucleolus	42	926	0.00015	ENSP00000221233,ENSP00000222511,ENSP00000224073,ENSP00000225698,ENSP00000226796,ENSP00000227520,ENSP00000230340,ENSP00000247003,ENSP00000259667,ENSP00000262710,ENSP00000264010,ENSP00000264167,ENSP00000265564,ENSP00000269349,ENSP00000269701,ENSP00000280326,ENSP00000293217,ENSP00000310723,ENSP00000313422,ENSP00000315476,ENSP00000323046,ENSP00000327179,ENSP00000329662,ENSP00000346120,ENSP00000348316…	ACADVL,ACAT2,ACIN1,ACOX1,AGPS,AKAP8,ARL6IP4,BYSL,C1QBP,CASK,CCDC86,CCT5,CD3EAP,CIRH1A,CPT2,CTCF,DDX21,DDX23,DDX49,DKC1,DTD1,EDF1,EIF3A,EIF3L,EIF4A3,EIF6,EMG1,EXOSC1,EXOSC2,EXOSC3,EXOSC4,EXOSC5,EXOSC6,EXOSC7,EXOSC8,EXOSC9,GAR1,GTPBP10,H1FX,HINT2,HN1,MEAF6
GO:0070062	extracellular exosome	10	80	0.00026	ENSP00000220592,ENSP00000263645,ENSP00000346694,ENSP00000355361,ENSP00000367263,ENSP00000373918,ENSP00000378669,ENSP00000384296,ENSP00000437256,ENSP00000447730	ACY1,AGO2,AHNAK,ALDOA,CD47,CD63,CD81,DICER1,GARS,HNRNPA2B1
GO:0005764	lysosome	30	582	0.00029	ENSP00000216124,ENSP00000222219,ENSP00000233242,ENSP00000240617,ENSP00000241052,ENSP00000242285,ENSP00000254286,ENSP00000256496,ENSP00000256644,ENSP00000258145,ENSP00000260118,ENSP00000264595,ENSP00000264914,ENSP00000268695,ENSP00000273550,ENSP00000278671,ENSP00000286788,ENSP00000299300,ENSP00000302728,ENSP00000349687,ENSP00000354468,ENSP00000359539,ENSP00000360635,ENSP00000361965,ENSP00000363603…	ACTR10,ADA,AGA,APOB,ARL8B,ARSA,ARSB,ASAH1,CAT,CCT2,CCT8,CD63,CLTA,CLTC,CPPED1,CYB5R3,DNASE2,DPP7,FTH1,FTL,FUCA1,GALNS,GGH,GM2A,GNS,GOT1,GUSB,LAMTOR1,LAMTOR5,PLBD1
GO:0030141	secretory granule	38	828	0.00029	ENSP00000205402,ENSP00000216124,ENSP00000226253,ENSP00000241052,ENSP00000242786,ENSP00000254286,ENSP00000258145,ENSP00000260118,ENSP00000260408,ENSP00000264595,ENSP00000264914,ENSP00000268695,ENSP00000271324,ENSP00000271450,ENSP00000273550,ENSP00000278671,ENSP00000286788,ENSP00000296456,ENSP00000299300,ENSP00000302728,ENSP00000307940,ENSP00000333769,ENSP00000345347,ENSP00000349687,ENSP00000354468…	ACTR10,ADAM10,AGA,ALAD,ALDOA,ALDOC,APEH,ARSA,ARSB,ASAH1,BSG,CAT,CCT2,CCT8,CD47,CD53,CD59,CD63,CD97,CPPED1,CYB5R3,DLD,DPP7,ECM1,EEF2,FCGR2A,FTH1,FTL,FUCA1,GALNS,GARS,GGH,GM2A,GNS,GUSB,HMGB1,LAMTOR1,SLIRP
GO:0101002	ficolin-1-rich granule	15	186	0.00033	ENSP00000226253,ENSP00000241052,ENSP00000254286,ENSP00000258145,ENSP00000264914,ENSP00000273550,ENSP00000278671,ENSP00000286788,ENSP00000296456,ENSP00000302728,ENSP00000307940,ENSP00000345347,ENSP00000371152,ENSP00000378669,ENSP00000386284	ACTR10,ALAD,ALDOA,ALDOC,APEH,ARSB,ASAH1,CAT,CCT8,EEF2,FTH1,GNS,GUSB,HMGB1,LAMTOR1
GO:0045261	proton-transporting ATP synthase complex, catalytic core F(1)	4	6	0.00040	ENSP00000243997,ENSP00000262030,ENSP00000349142,ENSP00000381736	ATP5A1,ATP5B,ATP5C1,ATP5E
GO:0005777	peroxisome	12	127	0.00047	ENSP00000219599,ENSP00000221418,ENSP00000241052,ENSP00000254878,ENSP00000264167,ENSP00000293217,ENSP00000315013,ENSP00000323811,ENSP00000326219,ENSP00000363614,ENSP00000381785,ENSP00000431049	ACOX1,AGPS,CAT,CRAT,CRYM,DHRS4,ECH1,GSTK1,HACL1,HMGCL,HRSP12,HSDL2
GO:0098800	inner mitochondrial membrane protein complex	12	128	0.00049	ENSP00000243997,ENSP00000258424,ENSP00000262030,ENSP00000262570,ENSP00000263578,ENSP00000264954,ENSP00000317780,ENSP00000329558,ENSP00000349142,ENSP00000358737,ENSP00000381736,ENSP00000457513	ATP5A1,ATP5B,ATP5C1,ATP5E,ATP5F1,CHCHD3,COX4I1,COX5A,COX5B,FOXRED1,GRPEL1,GRPEL2
GO:0031981	nuclear lumen	123	4030	0.00061	ENSP00000205402,ENSP00000217109,ENSP00000220592,ENSP00000220764,ENSP00000221233,ENSP00000222511,ENSP00000224073,ENSP00000225698,ENSP00000226796,ENSP00000227520,ENSP00000228872,ENSP00000230056,ENSP00000230340,ENSP00000242592,ENSP00000247003,ENSP00000254108,ENSP00000256443,ENSP00000259667,ENSP00000262053,ENSP00000262710,ENSP00000263773,ENSP00000264010,ENSP00000264167,ENSP00000264645,ENSP00000264718…	ACADM,ACADS,ACADVL,ACAT2,ACIN1,ACOT7,ACOX1,AGO2,AGPS,AKAP8,ALDH1B1,ALDH6A1,ANAPC4,APOA1BP,ARGLU1,ARL6IP4,ASXL1,ATF1,ATP5F1,ATPAF2,BABAM1,BANF1,BRE,BYSL,C1QBP,C9orf78,CALM1,CASC3,CASK,CASP3,CASP6,CCAR1,CCDC174,CCDC86,CCT4,CCT5,CCT8,CD3EAP,CDK7,CDKN1B,CETN2,CHAF1B,CHTF8,CIRH1A,CKS1B,CLPX,CLSPN,COPS3,COPS8,CPSF3L,CPT2,CREB1,CSTF1,CSTF3,CTBP1,CTCF,CWC15,DAP3,DDB1,DDX21,DDX23,DDX49,DECR1,DKC1,DLD,DNLZ…
GO:0044428	nuclear part	131	4359	0.00063	ENSP00000205402,ENSP00000217109,ENSP00000217402,ENSP00000220592,ENSP00000220764,ENSP00000221233,ENSP00000222511,ENSP00000224073,ENSP00000225698,ENSP00000226796,ENSP00000227520,ENSP00000228872,ENSP00000229239,ENSP00000230056,ENSP00000230340,ENSP00000242592,ENSP00000247003,ENSP00000254108,ENSP00000256443,ENSP00000259667,ENSP00000262053,ENSP00000262710,ENSP00000263773,ENSP00000264010,ENSP00000264167…	ACADM,ACADS,ACADVL,ACAT2,ACIN1,ACOT7,ACOX1,AGO2,AGPS,AKAP8,ALDH1B1,ALDH6A1,ANAPC4,APEH,APOA1BP,APOBEC3G,ARGLU1,ARL6IP4,ASXL1,ATF1,ATP5F1,ATPAF2,BABAM1,BANF1,BAX,BNIP2,BRE,BYSL,C1QBP,C9orf78,CALM1,CASC3,CASK,CASP3,CASP6,CCAR1,CCDC174,CCDC86,CCT4,CCT5,CCT8,CD3EAP,CDK7,CDKN1B,CETN2,CHAF1B,CHMP4B,CHTF8,CIRH1A,CKS1B,CLPX,CLSPN,COPS3,COPS8,CPSF3L,CPT2,CREB1,CSTF1,CSTF3,CTBP1,CTCF,CWC15,DAP3,DDB1,DDX21,…
GO:0033178	proton-transporting two-sector ATPase complex, catalytic domain	5	17	0.00077	ENSP00000243997,ENSP00000262030,ENSP00000273398,ENSP00000349142,ENSP00000381736	ATP5A1,ATP5B,ATP5C1,ATP5E,ATP6V1A
GO:0044437	vacuolar part	25	474	0.00078	ENSP00000205402,ENSP00000216124,ENSP00000233242,ENSP00000242285,ENSP00000254286,ENSP00000256496,ENSP00000256644,ENSP00000258145,ENSP00000260118,ENSP00000264595,ENSP00000264914,ENSP00000268695,ENSP00000278671,ENSP00000286788,ENSP00000299300,ENSP00000302728,ENSP00000349687,ENSP00000354468,ENSP00000360635,ENSP00000363603,ENSP00000366525,ENSP00000371152,ENSP00000371193,ENSP00000447730,ENSP00000479606	ACTR10,AGA,APOB,ARL8B,ARSA,ARSB,ASAH1,CCT2,CCT8,CD63,CLTA,CLTC,CPPED1,CYB5R3,DLD,DPP7,FTL,FUCA1,GALNS,GGH,GM2A,GNS,GUSB,LAMTOR1,LAMTOR5
GO:0005773	vacuole	31	682	0.0015	ENSP00000205402,ENSP00000216124,ENSP00000222219,ENSP00000233242,ENSP00000240617,ENSP00000241052,ENSP00000242285,ENSP00000254286,ENSP00000256496,ENSP00000256644,ENSP00000258145,ENSP00000260118,ENSP00000264595,ENSP00000264914,ENSP00000268695,ENSP00000273550,ENSP00000278671,ENSP00000286788,ENSP00000299300,ENSP00000302728,ENSP00000349687,ENSP00000354468,ENSP00000359539,ENSP00000360635,ENSP00000361965…	ACTR10,ADA,AGA,APOB,ARL8B,ARSA,ARSB,ASAH1,CAT,CCT2,CCT8,CD63,CLTA,CLTC,CPPED1,CYB5R3,DLD,DNASE2,DPP7,FTH1,FTL,FUCA1,GALNS,GGH,GM2A,GNS,GOT1,GUSB,LAMTOR1,LAMTOR5,PLBD1
GO:0005753	mitochondrial proton-transporting ATP synthase complex	5	21	0.0017	ENSP00000243997,ENSP00000262030,ENSP00000349142,ENSP00000358737,ENSP00000381736	ATP5A1,ATP5B,ATP5C1,ATP5E,ATP5F1
GO:0099503	secretory vesicle	39	948	0.0017	ENSP00000205402,ENSP00000216124,ENSP00000226253,ENSP00000241052,ENSP00000242285,ENSP00000242786,ENSP00000254286,ENSP00000258145,ENSP00000260118,ENSP00000260408,ENSP00000264595,ENSP00000264914,ENSP00000268695,ENSP00000271324,ENSP00000271450,ENSP00000273550,ENSP00000278671,ENSP00000286788,ENSP00000296456,ENSP00000299300,ENSP00000302728,ENSP00000307940,ENSP00000333769,ENSP00000345347,ENSP00000349687…	ACTR10,ADAM10,AGA,ALAD,ALDOA,ALDOC,APEH,ARSA,ARSB,ASAH1,BSG,CAT,CCT2,CCT8,CD47,CD53,CD59,CD63,CD97,CLTA,CPPED1,CYB5R3,DLD,DPP7,ECM1,EEF2,FCGR2A,FTH1,FTL,FUCA1,GALNS,GARS,GGH,GM2A,GNS,GUSB,HMGB1,LAMTOR1,SLIRP
GO:0005654	nucleoplasm	105	3446	0.0023	ENSP00000205402,ENSP00000217109,ENSP00000220592,ENSP00000220764,ENSP00000221233,ENSP00000226796,ENSP00000228872,ENSP00000230056,ENSP00000230340,ENSP00000242592,ENSP00000247003,ENSP00000254108,ENSP00000256443,ENSP00000262053,ENSP00000262710,ENSP00000263773,ENSP00000264010,ENSP00000264645,ENSP00000264718,ENSP00000265164,ENSP00000265564,ENSP00000265872,ENSP00000268717,ENSP00000269349,ENSP00000269701…	ACADM,ACADS,ACIN1,ACOT7,ACOX1,AGO2,AKAP8,ALDH1B1,ALDH6A1,ANAPC4,APOA1BP,ARGLU1,ARL6IP4,ASXL1,ATF1,ATP5F1,ATPAF2,BABAM1,BANF1,BRE,BYSL,C9orf78,CALM1,CASC3,CASP3,CASP6,CCAR1,CCDC174,CCT4,CCT8,CD3EAP,CDK7,CDKN1B,CETN2,CHAF1B,CHTF8,CIRH1A,CKS1B,CLPX,CLSPN,COPS3,COPS8,CPSF3L,CPT2,CREB1,CSTF1,CSTF3,CTBP1,CTCF,CWC15,DAP3,DDB1,DDX21,DDX23,DDX49,DECR1,DKC1,DLD,DNLZ,EFTUD2,EIF3L,EIF4A3,EIF6,ELAVL1,ELP4,EMD…
GO:0000015	phosphopyruvate hydratase complex	3	4	0.0025	ENSP00000234590,ENSP00000324105,ENSP00000437402	ENO1,ENO2,ENO3
GO:0043202	lysosomal lumen	9	94	0.0030	ENSP00000216124,ENSP00000233242,ENSP00000258145,ENSP00000264914,ENSP00000268695,ENSP00000302728,ENSP00000349687,ENSP00000363603,ENSP00000371152	APOB,ARSA,ARSB,ASAH1,FUCA1,GALNS,GM2A,GNS,GUSB
GO:1902494	catalytic complex	48	1295	0.0030	ENSP00000168216,ENSP00000205402,ENSP00000220592,ENSP00000221233,ENSP00000226796,ENSP00000228872,ENSP00000234590,ENSP00000256443,ENSP00000259727,ENSP00000263035,ENSP00000263578,ENSP00000265564,ENSP00000269349,ENSP00000269980,ENSP00000280346,ENSP00000301764,ENSP00000303525,ENSP00000307786,ENSP00000310723,ENSP00000311083,ENSP00000315476,ENSP00000317955,ENSP00000319531,ENSP00000323046,ENSP00000324105…	AGO2,ANAPC4,BCKDHA,BRE,CALM1,CBR4,CDK7,CDKN1B,CKS1B,CPSF3L,CWC15,CYCS,DBT,DDB1,DDX23,DHTKD1,DICER1,DKC1,DLAT,DLD,DLST,EEA1,EFTUD2,EIF4A3,ENO1,ENO2,ENO3,ERH,EXOSC1,EXOSC2,EXOSC3,EXOSC4,EXOSC5,EXOSC6,EXOSC7,EXOSC8,EXOSC9,FBXL19,FOXRED1,GAR1,GCSH,GMPR,GMPR2,GNG5,HNRNPA2B1,HNRNPC,HSD17B10,MEAF6
GO:0000275	mitochondrial proton-transporting ATP synthase complex, catalytic core F(1)	3	5	0.0038	ENSP00000243997,ENSP00000262030,ENSP00000349142	ATP5B,ATP5C1,ATP5E
GO:1990204	oxidoreductase complex	9	103	0.0053	ENSP00000205402,ENSP00000263035,ENSP00000263578,ENSP00000269980,ENSP00000280346,ENSP00000303525,ENSP00000319531,ENSP00000335304,ENSP00000359151	BCKDHA,CBR4,DBT,DHTKD1,DLAT,DLD,DLST,FOXRED1,GCSH
GO:0045252	oxoglutarate dehydrogenase complex	3	6	0.0055	ENSP00000205402,ENSP00000263035,ENSP00000335304	DHTKD1,DLD,DLST
GO:0042470	melanosome	9	105	0.0058	ENSP00000217426,ENSP00000247461,ENSP00000260118,ENSP00000324173,ENSP00000333769,ENSP00000377958,ENSP00000438248,ENSP00000447730,ENSP00000479606	AHCY,BSG,CALU,CANX,CCT4,CD63,CLTC,GGH,HSPA5
GO:0044455	mitochondrial membrane part	13	203	0.0060	ENSP00000243997,ENSP00000258424,ENSP00000262030,ENSP00000262570,ENSP00000263578,ENSP00000264954,ENSP00000317780,ENSP00000329558,ENSP00000349142,ENSP00000358737,ENSP00000367346,ENSP00000381736,ENSP00000457513	ATP5A1,ATP5B,ATP5C1,ATP5E,ATP5F1,CHCHD3,COX4I1,COX5A,COX5B,FOXRED1,GRPEL1,GRPEL2,NDUFAF5
GO:0070531	BRCA1-A complex	3	7	0.0074	ENSP00000343412,ENSP00000352408,ENSP00000369857	BABAM1,BRE,FAM175A
GO:0016469	proton-transporting two-sector ATPase complex	6	49	0.0078	ENSP00000243997,ENSP00000262030,ENSP00000273398,ENSP00000349142,ENSP00000358737,ENSP00000381736	ATP5A1,ATP5B,ATP5C1,ATP5E,ATP5F1,ATP6V1A
GO:1990904	ribonucleoprotein complex	31	770	0.0086	ENSP00000168216,ENSP00000220592,ENSP00000226796,ENSP00000229239,ENSP00000236980,ENSP00000247461,ENSP00000254108,ENSP00000254799,ENSP00000264645,ENSP00000269349,ENSP00000307940,ENSP00000310723,ENSP00000313199,ENSP00000322421,ENSP00000346694,ENSP00000351108,ENSP00000357320,ENSP00000358140,ENSP00000358563,ENSP00000363574,ENSP00000369618,ENSP00000385057,ENSP00000385269,ENSP00000388806,ENSP00000392094…	AGO2,APOBEC3G,CANX,CASC3,CWC15,DAP3,DDX23,DICER1,DKC1,EEF2,EFTUD2,EIF3A,EIF4A3,EIF4B,EIF6,ELAVL1,EMG1,FASTKD2,FASTKD5,FUS,GAPDH,GAR1,GRSF1,HBA1,HNRNPA2B1,HNRNPAB,HNRNPC,HNRNPD,HNRNPDL,HSD17B10,SLIRP
GO:0044433	cytoplasmic vesicle part	50	1447	0.0089	ENSP00000205402,ENSP00000216124,ENSP00000217402,ENSP00000223500,ENSP00000226253,ENSP00000233242,ENSP00000241052,ENSP00000242285,ENSP00000242786,ENSP00000254286,ENSP00000256496,ENSP00000256644,ENSP00000258145,ENSP00000260118,ENSP00000260408,ENSP00000264595,ENSP00000264914,ENSP00000268695,ENSP00000271324,ENSP00000271450,ENSP00000273550,ENSP00000278671,ENSP00000286788,ENSP00000296456,ENSP00000299300…	ACTR10,ADA,ADAM10,AGA,ALAD,ALDOA,ALDOC,ANTXR2,APEH,APOB,ARL8B,ARSA,ARSB,ASAH1,BSG,CAT,CCT2,CCT8,CD47,CD53,CD59,CD63,CD97,CHMP4A,CHMP4B,CHMP5,CLTA,CLTB,CLTC,CPPED1,CYB5R3,DLD,DPP7,ECM1,EEA1,EEF2,FCGR2A,FTH1,FTL,FUCA1,GALNS,GGH,GM2A,GNS,GOLIM4,GUSB,HBA1,HMGB1,LAMTOR1,LAMTOR5
GO:0035327	transcriptionally active chromatin	4	23	0.0166	ENSP00000221233,ENSP00000315476,ENSP00000323046,ENSP00000339566	EXOSC3,EXOSC4,EXOSC5,HIST1H1C
GO:0008043	intracellular ferritin complex	2	2	0.0176	ENSP00000273550,ENSP00000366525	FTH1,FTL
GO:0009368	endopeptidase Clp complex	2	2	0.0176	ENSP00000245816,ENSP00000300107	CLPP,CLPX
GO:1902560	GMP reductase complex	2	2	0.0176	ENSP00000259727,ENSP00000454038	GMPR,GMPR2
GO:0030130	clathrin coat of trans-Golgi network vesicle	3	12	0.0233	ENSP00000242285,ENSP00000309415,ENSP00000479606	CLTA,CLTB,CLTC
GO:0001405	PAM complex, Tim23 associated import motor	2	3	0.0275	ENSP00000264954,ENSP00000329558	GRPEL1,GRPEL2
GO:0030132	clathrin coat of coated pit	3	13	0.0277	ENSP00000242285,ENSP00000309415,ENSP00000479606	CLTA,CLTB,CLTC
GO:0070820	tertiary granule	10	164	0.0278	ENSP00000226253,ENSP00000260118,ENSP00000260408,ENSP00000271324,ENSP00000273550,ENSP00000278671,ENSP00000355361,ENSP00000371152,ENSP00000378669,ENSP00000379191	ADAM10,ALDOA,ALDOC,ASAH1,CD47,CD53,CD59,FTH1,GGH,LAMTOR1
GO:0072589	box H/ACA scaRNP complex	2	4	0.0390	ENSP00000226796,ENSP00000358563	DKC1,GAR1
GO:0090661	box H/ACA telomerase RNP complex	2	4	0.0390	ENSP00000226796,ENSP00000358563	DKC1,GAR1
GO:0005751	mitochondrial respiratory chain complex IV	3	16	0.0434	ENSP00000258424,ENSP00000317780,ENSP00000457513	COX4I1,COX5A,COX5B
