# Supplementary material for: A Bayesian semi-parametric model for thermal proteome profiling
Source: Commun Biol. 2021 Jun 29;4:810. doi: 10.1038/s42003-021-02306-8 (PMC8241860; doi:10.1038/s42003-021-02306-8)
Supplement: Supplementary file 6 — Supplementary Data 3 [file 42003_2021_2306_MOESM6_ESM.zip › EnrichmentResults/dat0_enrichment.Keyword_uniprot.tsv]

#term ID	term description	observed gene count	background gene count	false discovery rate	matching proteins in your network (IDs)	matching proteins in your network (labels)
KW-0007	Acetylation	242	3335	2.45e-70	ENSP00000037869,ENSP00000168216,ENSP00000181796,ENSP00000205402,ENSP00000216254,ENSP00000216330,ENSP00000216951,ENSP00000217402,ENSP00000217426,ENSP00000220764,ENSP00000221130,ENSP00000221418,ENSP00000222214,ENSP00000222388,ENSP00000224073,ENSP00000225698,ENSP00000226253,ENSP00000228136,ENSP00000228251,ENSP00000229239,ENSP00000230056,ENSP00000230431,ENSP00000230771,ENSP00000230895,ENSP00000233242…	ABCF2,ACAA2,ACAD10,ACAD8,ACAD9,ACADM,ACADS,ACADSB,ACADVL,ACAT1,ACAT2,ACIN1,ACO2,ACOT7,ACOT9,ACOX1,ACSF2,ACTC1,ADA,ADH5,AGPS,AHCY,AHCYL2,AHNAK,AIFM1,AK2,AK3,ALDH1A1,ALDH1B1,ALDH1L2,ALDH2,ALDH4A1,ALDH5A1,ALDH6A1,ALDOA,ALDOC,APEH,APOB,ARL8B,ATOX1,ATP5A1,ATP5B,ATP5C1,ATP5E,ATP5F1,ATP6V1A,AUH,BABAM1,BAG3,BANF1,BAX,BCAT1,BCAT2,BCKDHA,BLMH,BPGM,BPHL,BPNT1,BRE,BRK1,C11orf58,C19orf43,C1QBP,C21orf33,C21orf…
KW-0496	Mitochondrion	146	1154	3.20e-64	ENSP00000002125,ENSP00000168216,ENSP00000205402,ENSP00000216027,ENSP00000216254,ENSP00000219400,ENSP00000220764,ENSP00000221130,ENSP00000221418,ENSP00000222214,ENSP00000225698,ENSP00000230771,ENSP00000236980,ENSP00000242592,ENSP00000243997,ENSP00000244571,ENSP00000245206,ENSP00000245816,ENSP00000246554,ENSP00000254799,ENSP00000254878,ENSP00000257347,ENSP00000258424,ENSP00000258494,ENSP00000258975…	AARS2,ABCE1,ABHD10,ACAA2,ACAD8,ACAD9,ACADM,ACADS,ACADSB,ACADVL,ACAT1,ACN9,ACO2,ACOT7,ACOT9,ACSF2,ACSF3,ADCK3,AIFM1,AK2,AK3,ALDH18A1,ALDH1B1,ALDH1L2,ALDH2,ALDH4A1,ALDH5A1,ALDH6A1,APOA1BP,ARG2,ATP5A1,ATP5B,ATP5C1,ATP5E,ATP5F1,ATPAF1,ATPAF2,ATPIF1,AUH,BAX,BCAT2,BCKDHA,BOLA3,C17orf89,C1QBP,C21orf33,C21orf33,C7orf55,CARKD,CARS2,CBR4,CHCHD2,CHCHD3,CHCHD4,CHCHD5,CHCHD7,CLPB,CLPP,CLPX,CLYBL,CMC2,COA4,COA…
KW-0809	Transit peptide	108	538	1.74e-63	ENSP00000002125,ENSP00000205402,ENSP00000216027,ENSP00000216254,ENSP00000220764,ENSP00000221130,ENSP00000221418,ENSP00000222214,ENSP00000225698,ENSP00000230771,ENSP00000236980,ENSP00000242592,ENSP00000244571,ENSP00000245206,ENSP00000245816,ENSP00000254799,ENSP00000257347,ENSP00000258424,ENSP00000258494,ENSP00000259667,ENSP00000260270,ENSP00000261733,ENSP00000261783,ENSP00000262030,ENSP00000262507…	AARS2,ABHD10,ACAA2,ACAD8,ACAD9,ACADM,ACADS,ACADSB,ACADVL,ACAT1,ACN9,ACO2,ACOT9,ACSF2,ACSF3,ADCK3,AGPS,AIFM1,ALDH1B1,ALDH1L2,ALDH2,ALDH4A1,ALDH5A1,ALDH6A1,APOA1BP,ARG2,ATP5A1,ATP5B,ATP5C1,ATP5F1,ATPAF1,ATPAF2,ATPIF1,AUH,BCAT2,BCKDHA,C1QBP,C21orf33,C21orf33,CARS2,CLPB,CLPP,CLPX,CLYBL,COQ9,COX4I1,COX5A,COX5B,CPOX,CPT2,CS,DAP3,DARS2,DBT,DECR1,DGUOK,DHRS2,DHTKD1,DIABLO,DLAT,DLD,DLST,DNLZ,EARS2,ECH1,EC…
KW-0560	Oxidoreductase	52	557	1.65e-15	ENSP00000168216,ENSP00000205402,ENSP00000219599,ENSP00000220764,ENSP00000221130,ENSP00000222214,ENSP00000229239,ENSP00000241052,ENSP00000242592,ENSP00000249750,ENSP00000258494,ENSP00000259727,ENSP00000261733,ENSP00000263035,ENSP00000263578,ENSP00000264193,ENSP00000265395,ENSP00000269980,ENSP00000273550,ENSP00000277865,ENSP00000281182,ENSP00000287295,ENSP00000290921,ENSP00000292147,ENSP00000293217…	ACAD10,ACAD8,ACAD9,ACADM,ACADS,ACADSB,ACADVL,ACOX1,ADH5,AIFM1,ALDH18A1,ALDH1A1,ALDH1A2,ALDH1B1,ALDH1L2,ALDH2,ALDH4A1,ALDH5A1,ALDH6A1,BCKDHA,CAT,CBR4,CHCHD4,CPOX,CRYM,CTBP1,CYB5R2,CYB5R3,DECR1,DHRS2,DHRS4,DHTKD1,DLD,ETHE1,FDXR,FOXRED1,FTH1,FXN,GAPDH,GCDH,GLUD1,GLUD2,GMPR,GMPR2,GSR,HADH,HADHA,HIBADH,HSD17B10,HSD17B8,HSDL2,NDUFAF5
KW-0225	Disease mutation	134	2951	8.24e-15	ENSP00000168216,ENSP00000205402,ENSP00000216124,ENSP00000216254,ENSP00000216951,ENSP00000217402,ENSP00000217426,ENSP00000219599,ENSP00000222214,ENSP00000225698,ENSP00000230056,ENSP00000230771,ENSP00000233242,ENSP00000242592,ENSP00000243997,ENSP00000244571,ENSP00000245816,ENSP00000246554,ENSP00000254108,ENSP00000257347,ENSP00000258145,ENSP00000260408,ENSP00000263035,ENSP00000263578,ENSP00000264010…	AARS2,ACAD8,ACAD9,ACADM,ACADS,ACADSB,ACADVL,ACAT1,ACO2,ACOX1,ACTC1,ACY1,ADA,ADAM10,ADCK3,AGA,AGPS,AHCY,AIFM1,AK2,ALAD,ALDH18A1,ALDH4A1,ALDH5A1,ALDH6A1,ALDOA,ANTXR2,APOA1BP,APOB,ARSA,ARSB,ASAH1,ATP5A1,ATP5E,ATP6V1A,ATPAF2,AUH,BAG3,BANF1,BCKDHA,BOLA3,BPGM,C1QBP,CALM1,CARS2,CASK,CCT5,CD59,CFH,CHMP4B,CIRH1A,CLPB,CLPP,CLPX,CLTC,CNPY3,COA6,COX5A,COX6B1,CPOX,CPT2,CRYM,CTBP1,CTCF,CTH,CYB5R3,CYCS,DARS2,DB…
KW-1274	Primary mitochondrial disease	27	142	2.22e-14	ENSP00000225698,ENSP00000243997,ENSP00000244571,ENSP00000246554,ENSP00000257347,ENSP00000258975,ENSP00000262507,ENSP00000263578,ENSP00000264093,ENSP00000287295,ENSP00000312618,ENSP00000316335,ENSP00000317780,ENSP00000323076,ENSP00000331369,ENSP00000351644,ENSP00000355572,ENSP00000355672,ENSP00000355741,ENSP00000358272,ENSP00000366939,ENSP00000367346,ENSP00000381736,ENSP00000395196,ENSP00000417190…	AARS2,ACAD9,ADCK3,AIFM1,ATP5A1,ATP5E,ATPAF2,BOLA3,C1QBP,CARS2,COA6,COQ9,COX5A,COX6B1,DGUOK,EARS2,FARS2,FOXRED1,GFM1,GTPBP3,IBA57,MGME1,NDUFAF3,NDUFAF4,NDUFAF5,TACO1,UQCC2
KW-0597	Phosphoprotein	262	8066	2.37e-14	ENSP00000037869,ENSP00000205402,ENSP00000216254,ENSP00000216330,ENSP00000216951,ENSP00000217402,ENSP00000217426,ENSP00000220592,ENSP00000220764,ENSP00000221233,ENSP00000221418,ENSP00000221922,ENSP00000222388,ENSP00000223500,ENSP00000224073,ENSP00000225698,ENSP00000226253,ENSP00000227520,ENSP00000228136,ENSP00000228251,ENSP00000228872,ENSP00000229239,ENSP00000230056,ENSP00000230340,ENSP00000230431…	ABCE1,ABCF2,ACAA2,ACAD9,ACADM,ACADS,ACADSB,ACADVL,ACIN1,ACO2,ACOX1,ADAM10,ADH5,AGO2,AGPS,AHCY,AHCYL2,AHNAK,AIFM1,AK2,AK3,AKAP8,ALAD,ALDH1A1,ALDH1A2,ALDH1L2,ALDH4A1,ALDH5A1,ALDH6A1,ALDOA,ALDOC,ANAPC4,ANTXR2,APEH,APIP,APOA1BP,APOB,APOBEC3G,APOBR,ARGLU1,ARL6IP4,ASXL1,ATF1,ATOX1,ATP5A1,ATP5B,ATP5C1,ATP6V1A,ATPIF1,BABAM1,BAG3,BANF1,BCKDHA,BNIP2,BPGM,BPNT1,BRE,BSG,BTF3,BTF3L4,BYSL,C11orf58,C12orf43,C12…
KW-9995	Disease	153	3799	3.95e-13	ENSP00000168216,ENSP00000205402,ENSP00000216124,ENSP00000216254,ENSP00000216951,ENSP00000217402,ENSP00000217426,ENSP00000219599,ENSP00000222214,ENSP00000225698,ENSP00000228872,ENSP00000230056,ENSP00000230771,ENSP00000233242,ENSP00000242592,ENSP00000243997,ENSP00000244571,ENSP00000245816,ENSP00000246554,ENSP00000254108,ENSP00000257347,ENSP00000258145,ENSP00000258975,ENSP00000260408,ENSP00000262507…	AARS2,ACAD8,ACAD9,ACADM,ACADS,ACADSB,ACADVL,ACAT1,ACO2,ACOX1,ACTC1,ACY1,ADA,ADAM10,ADCK3,AGA,AGPS,AHCY,AIFM1,AK2,ALAD,ALDH18A1,ALDH4A1,ALDH5A1,ALDH6A1,ALDOA,ANTXR2,APOA1BP,APOB,APOBR,ARL6IP1,ARSA,ARSB,ASAH1,ASXL1,ATP5A1,ATP5E,ATP6V1A,ATPAF2,AUH,BAG3,BANF1,BAX,BCAP31,BCKDHA,BOLA3,BPGM,C1QBP,CALM1,CARS2,CASK,CAST,CCDC50,CCT5,CD59,CDKN1B,CFH,CHCHD2,CHMP4B,CIRH1A,CLPB,CLPP,CLPX,CLTC,CNPY3,COA6,COG8,C…
KW-0520	NAD	26	171	5.64e-12	ENSP00000168216,ENSP00000205402,ENSP00000217426,ENSP00000219599,ENSP00000229239,ENSP00000249750,ENSP00000261733,ENSP00000265395,ENSP00000287295,ENSP00000290921,ENSP00000296412,ENSP00000297785,ENSP00000303525,ENSP00000311984,ENSP00000314649,ENSP00000315931,ENSP00000354468,ENSP00000357218,ENSP00000363794,ENSP00000364490,ENSP00000366927,ENSP00000370023,ENSP00000371362,ENSP00000437041,ENSP00000450436…	ADH5,AHCY,AHCYL2,AIFM1,ALDH1A1,ALDH1A2,ALDH1B1,ALDH2,ALDH4A1,ALDH5A1,ALDH6A1,APOA1BP,CARKD,CBR4,CRYM,CTBP1,CYB5R2,CYB5R3,DLD,GAPDH,HADH,HADHA,HIBADH,HSD17B10,HSD17B8,NADK2
KW-0456	Lyase	21	148	3.66e-09	ENSP00000216254,ENSP00000226253,ENSP00000234590,ENSP00000260508,ENSP00000311984,ENSP00000323811,ENSP00000324105,ENSP00000355518,ENSP00000357535,ENSP00000359976,ENSP00000363614,ENSP00000364883,ENSP00000365533,ENSP00000370023,ENSP00000372112,ENSP00000372326,ENSP00000378669,ENSP00000379133,ENSP00000386284,ENSP00000436585,ENSP00000437402	ACO2,ALAD,ALDOA,ALDOC,APIP,AUH,CARKD,CCBL2,CLYBL,CTH,ECHDC1,ECHS1,ENO1,ENO2,ENO3,FAHD1,FECH,FH,HACL1,HADHA,HMGCL
KW-0276	Fatty acid metabolism	19	123	7.19e-09	ENSP00000220764,ENSP00000221418,ENSP00000242592,ENSP00000285093,ENSP00000293217,ENSP00000301729,ENSP00000303525,ENSP00000315013,ENSP00000325136,ENSP00000357535,ENSP00000357873,ENSP00000359871,ENSP00000360541,ENSP00000363794,ENSP00000370023,ENSP00000401831,ENSP00000438689,ENSP00000474560,ENSP00000479130	ACAA2,ACADM,ACADS,ACADSB,ACADVL,ACOX1,ACSF2,ACSF3,CBR4,CPT2,CRAT,DECR1,ECH1,ECHS1,ECI1,HADH,HADHA,HADHB,HSD17B8
KW-0274	FAD	18	109	7.52e-09	ENSP00000205402,ENSP00000221130,ENSP00000222214,ENSP00000242592,ENSP00000263578,ENSP00000264167,ENSP00000281182,ENSP00000287295,ENSP00000293217,ENSP00000312618,ENSP00000354468,ENSP00000357873,ENSP00000359871,ENSP00000389813,ENSP00000416515,ENSP00000437041,ENSP00000438689,ENSP00000452762	ACAD10,ACAD8,ACAD9,ACADM,ACADS,ACADSB,ACADVL,ACOX1,AGPS,AIFM1,CYB5R2,CYB5R3,DLD,ETFA,FDXR,FOXRED1,GCDH,GSR
KW-0271	Exosome	9	13	9.29e-09	ENSP00000221233,ENSP00000265564,ENSP00000315476,ENSP00000323046,ENSP00000359939,ENSP00000361433,ENSP00000368984,ENSP00000374354,ENSP00000398597	EXOSC1,EXOSC2,EXOSC3,EXOSC4,EXOSC5,EXOSC6,EXOSC7,EXOSC8,EXOSC9
KW-0143	Chaperone	22	196	4.92e-08	ENSP00000216027,ENSP00000247461,ENSP00000258091,ENSP00000264954,ENSP00000275603,ENSP00000280326,ENSP00000286788,ENSP00000295688,ENSP00000296577,ENSP00000299300,ENSP00000300107,ENSP00000324173,ENSP00000329558,ENSP00000350223,ENSP00000358081,ENSP00000360803,ENSP00000361926,ENSP00000369965,ENSP00000377958,ENSP00000414066,ENSP00000417190,ENSP00000430598	ABCE1,ACN9,ATOX1,ATPAF2,BAG3,BTF3,CANX,CCT2,CCT3,CCT4,CCT5,CCT6A,CCT7,CCT8,CLPX,CNPY3,DNAJC14,DNLZ,GRPEL1,GRPEL2,HSCB,HSPA5
KW-0698	rRNA processing	15	90	1.58e-07	ENSP00000221233,ENSP00000226796,ENSP00000265564,ENSP00000269349,ENSP00000315476,ENSP00000323046,ENSP00000327179,ENSP00000346120,ENSP00000358563,ENSP00000359939,ENSP00000361433,ENSP00000368984,ENSP00000374354,ENSP00000398597,ENSP00000470560	CIRH1A,DDX21,DKC1,EIF4A3,EMG1,EXOSC1,EXOSC2,EXOSC3,EXOSC4,EXOSC5,EXOSC6,EXOSC7,EXOSC8,EXOSC9,GAR1
KW-0694	RNA-binding	40	661	4.61e-07	ENSP00000220592,ENSP00000221233,ENSP00000226796,ENSP00000236980,ENSP00000242784,ENSP00000244571,ENSP00000247003,ENSP00000254108,ENSP00000254799,ENSP00000262710,ENSP00000264645,ENSP00000265564,ENSP00000269349,ENSP00000285873,ENSP00000312224,ENSP00000313199,ENSP00000315476,ENSP00000323046,ENSP00000336752,ENSP00000346120,ENSP00000346694,ENSP00000351108,ENSP00000358140,ENSP00000358563,ENSP00000359939…	AARS2,ACIN1,AGO2,AUH,C19orf43,CASC3,DDX21,DDX49,DICER1,DKC1,DTD1,DTD2,EARS2,EIF3A,EIF4A3,EIF4B,ELAVL1,EMG1,EXOSC1,EXOSC2,EXOSC3,EXOSC4,EXOSC5,EXOSC6,EXOSC7,EXOSC8,EXOSC9,FASTKD2,FASTKD5,FIP1L1,FUS,GAR1,GEMIN5,GRSF1,HNRNPA2B1,HNRNPAB,HNRNPC,HNRNPD,HNRNPDL,SLIRP
KW-0443	Lipid metabolism	30	442	2.74e-06	ENSP00000220764,ENSP00000221418,ENSP00000233242,ENSP00000240617,ENSP00000242592,ENSP00000259667,ENSP00000260270,ENSP00000264167,ENSP00000285093,ENSP00000293217,ENSP00000301729,ENSP00000303525,ENSP00000315013,ENSP00000325136,ENSP00000349687,ENSP00000354468,ENSP00000357535,ENSP00000357873,ENSP00000359871,ENSP00000360541,ENSP00000363794,ENSP00000370023,ENSP00000371152,ENSP00000401831,ENSP00000416515…	ACAA2,ACADM,ACADS,ACADSB,ACADVL,ACOX1,ACSF2,ACSF3,AGPS,APOB,APOBR,ASAH1,CBR4,CPT2,CRAT,CYB5R2,CYB5R3,DECR1,ECH1,ECHS1,ECI1,FDX1,FDXR,GM2A,HADH,HADHA,HADHB,HINT2,HSD17B8,PLBD1
KW-0648	Protein biosynthesis	15	128	8.65e-06	ENSP00000230771,ENSP00000244571,ENSP00000257347,ENSP00000285873,ENSP00000307940,ENSP00000316335,ENSP00000355086,ENSP00000358140,ENSP00000363574,ENSP00000373918,ENSP00000388806,ENSP00000395196,ENSP00000419038,ENSP00000446872,ENSP00000485663	AARS2,CARS2,DARS2,EARS2,EEF2,EIF3A,EIF3L,EIF4B,EIF6,FARS2,GARS,GATC,GEMIN5,GFM1,HARS2
KW-0521	NADP	17	168	9.61e-06	ENSP00000219599,ENSP00000220764,ENSP00000221130,ENSP00000241052,ENSP00000258494,ENSP00000259727,ENSP00000277865,ENSP00000303525,ENSP00000311984,ENSP00000326219,ENSP00000327589,ENSP00000357218,ENSP00000360268,ENSP00000371362,ENSP00000381785,ENSP00000416515,ENSP00000454038	ALDH18A1,ALDH1L2,APOA1BP,CARKD,CAT,CBR4,CRYM,DECR1,DHRS4,FDXR,GLUD1,GLUD2,GMPR,GMPR2,GSR,HSDL2,NADK2
KW-0523	Neurodegeneration	24	334	1.66e-05	ENSP00000168216,ENSP00000216254,ENSP00000254108,ENSP00000260408,ENSP00000263035,ENSP00000287295,ENSP00000292385,ENSP00000306788,ENSP00000307940,ENSP00000315013,ENSP00000316335,ENSP00000323046,ENSP00000355672,ENSP00000355741,ENSP00000357218,ENSP00000357535,ENSP00000360262,ENSP00000360268,ENSP00000366525,ENSP00000368984,ENSP00000371152,ENSP00000373918,ENSP00000374354,ENSP00000378812	ACO2,ADAM10,ADCK3,AIFM1,ALDH18A1,APOA1BP,ARL6IP1,ASAH1,CHCHD2,CRAT,DBN1,DHTKD1,ECHS1,EEF2,EXOSC3,EXOSC8,EXOSC9,FARS2,FGGY,FTL,FUS,GARS,HSD17B10,IBA57
KW-0324	Glycolysis	8	31	2.29e-05	ENSP00000226253,ENSP00000229239,ENSP00000234590,ENSP00000263035,ENSP00000324105,ENSP00000376840,ENSP00000378669,ENSP00000437402	ALDOA,ALDOC,BPGM,DHTKD1,ENO1,ENO2,ENO3,GAPDH
KW-0350	Heme biosynthesis	6	14	4.26e-05	ENSP00000264193,ENSP00000278715,ENSP00000355672,ENSP00000366482,ENSP00000372326,ENSP00000386284	ALAD,CPOX,FECH,FXN,HMBS,IBA57
KW-0378	Hydrolase	64	1586	4.26e-05	ENSP00000216124,ENSP00000217426,ENSP00000220592,ENSP00000222219,ENSP00000230431,ENSP00000233379,ENSP00000240617,ENSP00000242784,ENSP00000243997,ENSP00000245816,ENSP00000247003,ENSP00000254878,ENSP00000258145,ENSP00000259667,ENSP00000260118,ENSP00000260408,ENSP00000261714,ENSP00000261783,ENSP00000264595,ENSP00000264718,ENSP00000264914,ENSP00000265164,ENSP00000268695,ENSP00000269349,ENSP00000273075…	ABHD10,ACOT7,ACOT9,ACY1,ADA,ADAL,ADAM10,AGA,AGO2,AHCY,AHCYL2,APEH,APOBEC3G,ARG2,ARSA,ARSB,ASAH1,ATP5E,BLMH,BPGM,BPHL,BPNT1,C19orf43,CASP3,CASP6,CLPB,CLPP,CPPED1,CPSF3L,DCD,DCTD,DDX21,DDX23,DDX49,DICER1,DNASE2,DNPEP,DNPH1,DPP7,DTD1,DTD2,EIF4A3,FAH,FAHD1,FAHD2A,FUCA1,GALNS,GARS,GGH,GLS,GM2A,GNPDA1,GNPDA2,GNS,GPN1,GPN2,GPN3,GUSB,HIBCH,HINT2,HRSP12,HSPA5,MGME1,PLBD1
KW-0999	Mitochondrion inner membrane	21	289	5.62e-05	ENSP00000243997,ENSP00000258424,ENSP00000262030,ENSP00000262570,ENSP00000263578,ENSP00000287295,ENSP00000315013,ENSP00000317780,ENSP00000323076,ENSP00000325136,ENSP00000349142,ENSP00000358737,ENSP00000360268,ENSP00000360541,ENSP00000367346,ENSP00000372326,ENSP00000381736,ENSP00000416515,ENSP00000438689,ENSP00000457513,ENSP00000476140	ACADVL,AIFM1,ALDH18A1,ATP5A1,ATP5B,ATP5C1,ATP5E,ATP5F1,CHCHD3,COX4I1,COX5A,COX5B,CPT2,CRAT,FDXR,FECH,FOXRED1,HADHB,NDUFAF3,NDUFAF5,UQCC2
KW-0101	Branched-chain amino acid catabolism	4	4	0.00018	ENSP00000265395,ENSP00000281182,ENSP00000352706,ENSP00000364883	ACAD8,AUH,HIBADH,HIBCH
KW-0450	Lipoyl	4	5	0.00031	ENSP00000280346,ENSP00000319531,ENSP00000335304,ENSP00000359151	DBT,DLAT,DLST,GCSH
KW-0963	Cytoplasm	148	4972	0.00034	ENSP00000216027,ENSP00000217402,ENSP00000217426,ENSP00000219599,ENSP00000220592,ENSP00000221130,ENSP00000221233,ENSP00000223500,ENSP00000224073,ENSP00000225698,ENSP00000228251,ENSP00000228872,ENSP00000229239,ENSP00000230056,ENSP00000230340,ENSP00000230431,ENSP00000233242,ENSP00000234590,ENSP00000242285,ENSP00000248098,ENSP00000249750,ENSP00000254286,ENSP00000254799,ENSP00000254878,ENSP00000256443…	ABCE1,ACAT2,ACOT7,ACTC1,ACTR10,ACY1,ADA,ADH5,AGO2,AHCY,AHCYL2,AIFM1,AKAP8,ALDH1A1,ALDH1A2,ALDOA,APEH,APIP,APOB,APOBEC3G,ARL8B,ARPC1A,ASAH1,ATP6V1A,BABAM1,BAG3,BANF1,BAX,BCAT1,BCAT2,BLMH,BNIP2,BRE,BRK1,BTF3,BYSL,C1QBP,C1orf116,CALM1,CASC3,CASK,CASP3,CASP6,CCAR1,CCDC124,CCDC50,CCT2,CCT3,CCT4,CCT5,CCT6A,CCT7,CCT8,CDC42BPA,CDK7,CDKN1B,CDV3,CETN2,CHAF1B,CHCHD3,CHMP4B,CHMP5,CLTA,CLTC,COPS3,COPS8,CPPED1…
KW-0139	CF(1)	4	6	0.00047	ENSP00000243997,ENSP00000262030,ENSP00000349142,ENSP00000381736	ATP5A1,ATP5B,ATP5C1,ATP5E
KW-0028	Amino-acid biosynthesis	6	25	0.00051	ENSP00000322991,ENSP00000359539,ENSP00000359976,ENSP00000360268,ENSP00000379133,ENSP00000443459	ALDH18A1,APIP,BCAT1,BCAT2,CTH,GOT1
KW-0030	Aminoacyl-tRNA synthetase	7	38	0.00051	ENSP00000230771,ENSP00000244571,ENSP00000257347,ENSP00000316335,ENSP00000355086,ENSP00000373918,ENSP00000395196	AARS2,CARS2,DARS2,EARS2,FARS2,GARS,HARS2
KW-1017	Isopeptide bond	63	1713	0.00060	ENSP00000226796,ENSP00000228136,ENSP00000229239,ENSP00000234590,ENSP00000254108,ENSP00000258091,ENSP00000262053,ENSP00000262710,ENSP00000263773,ENSP00000264010,ENSP00000265872,ENSP00000269349,ENSP00000269701,ENSP00000275603,ENSP00000280326,ENSP00000283882,ENSP00000285873,ENSP00000286788,ENSP00000287295,ENSP00000290378,ENSP00000290921,ENSP00000292314,ENSP00000295688,ENSP00000298556,ENSP00000299300…	ACIN1,ACTC1,AHNAK,AIFM1,AKAP8,ALDOA,ANAPC4,ARL6IP4,ATF1,BAG3,C11orf58,C18orf25,CAAP1,CALM1,CAST,CCAR1,CCDC12,CCT2,CCT3,CCT5,CCT6A,CCT7,CCT8,CD3EAP,CETN2,CFDP1,CIRH1A,CREB1,CSRP1,CTBP1,CTCF,DDB1,DDX21,DDX23,DKC1,EEF2,EFTUD2,EIF4A3,EIF4B,EIF4EBP1,ELAVL1,ENO1,ENO2,ERH,EXOSC3,EXOSC9,FHL1,FNBP4,FUS,GAPDH,GAR1,GEMIN5,HIST1H2AD,HNRNPA2B1,HNRNPAB,HNRNPC,HNRNPD,HNRNPDL,HPRT1,HSPA5,LRIF1,MEAF6,PRRC2C
KW-0627	Porphyrin biosynthesis	4	8	0.00094	ENSP00000264193,ENSP00000278715,ENSP00000372326,ENSP00000386284	ALAD,CPOX,FECH,HMBS
KW-1135	Mitochondrion nucleoid	5	18	0.0011	ENSP00000236980,ENSP00000254799,ENSP00000300107,ENSP00000369618,ENSP00000476140	CLPX,FASTKD2,FASTKD5,GRSF1,UQCC2
KW-0032	Aminotransferase	5	19	0.0013	ENSP00000245206,ENSP00000260508,ENSP00000322991,ENSP00000359539,ENSP00000443459	BCAT1,BCAT2,CCBL2,GOT1,GOT2
KW-0458	Lysosome	18	294	0.0014	ENSP00000216124,ENSP00000222219,ENSP00000240617,ENSP00000256496,ENSP00000256644,ENSP00000258145,ENSP00000260118,ENSP00000264595,ENSP00000264914,ENSP00000268695,ENSP00000278671,ENSP00000302728,ENSP00000349687,ENSP00000360635,ENSP00000361965,ENSP00000363603,ENSP00000371152,ENSP00000447730	ADA,AGA,ARL8B,ARSA,ARSB,ASAH1,CD63,DNASE2,DPP7,FUCA1,GALNS,GGH,GM2A,GNS,GUSB,LAMTOR1,LAMTOR5,PLBD1
KW-0576	Peroxisome	10	101	0.0014	ENSP00000221418,ENSP00000241052,ENSP00000254878,ENSP00000264167,ENSP00000293217,ENSP00000315013,ENSP00000323811,ENSP00000326219,ENSP00000363614,ENSP00000381785	ACOX1,AGPS,CAT,CRAT,DHRS4,ECH1,HACL1,HMGCL,HRSP12,HSDL2
KW-0690	Ribosome biogenesis	9	82	0.0014	ENSP00000222511,ENSP00000225698,ENSP00000226796,ENSP00000230340,ENSP00000236980,ENSP00000327179,ENSP00000358563,ENSP00000363574,ENSP00000470560	BYSL,C1QBP,CIRH1A,DKC1,EIF6,EMG1,FASTKD2,GAR1,GTPBP10
KW-0360	Hereditary hemolytic anemia	6	33	0.0015	ENSP00000216951,ENSP00000322421,ENSP00000361965,ENSP00000376840,ENSP00000378669,ENSP00000379191	ADA,ALDOA,BPGM,CD59,GSS,HBA1
KW-0436	Ligase	11	129	0.0019	ENSP00000216951,ENSP00000230771,ENSP00000244571,ENSP00000257347,ENSP00000316335,ENSP00000355086,ENSP00000373918,ENSP00000395196,ENSP00000401831,ENSP00000446872,ENSP00000479130	AARS2,ACSF2,ACSF3,CARS2,DARS2,EARS2,FARS2,GARS,GATC,GSS,HARS2
KW-0561	Oxygen transport	4	11	0.0020	ENSP00000252951,ENSP00000322421,ENSP00000369586,ENSP00000369654	HBA1,HBD,HBE1,HBZ
KW-0488	Methylation	39	959	0.0021	ENSP00000221922,ENSP00000224073,ENSP00000228251,ENSP00000229239,ENSP00000230340,ENSP00000245206,ENSP00000249064,ENSP00000254108,ENSP00000258091,ENSP00000262710,ENSP00000269701,ENSP00000283882,ENSP00000290378,ENSP00000307940,ENSP00000313199,ENSP00000324173,ENSP00000330074,ENSP00000339566,ENSP00000341094,ENSP00000342056,ENSP00000343629,ENSP00000346173,ENSP00000346694,ENSP00000349467,ENSP00000351108…	ACIN1,ACTC1,AHNAK,AKAP8,ATP5A1,BAG3,BTF3,BTF3L4,BYSL,C18orf25,CALM1,CCDC117,CCDC9,CCT4,CCT7,CFDP1,CS,EDF1,EEF2,ELAVL1,ETFB,FUBP1,FUS,GAPDH,GNG5,GOLGA2,GOT2,HADHA,HIST1H1B,HIST1H1C,HIST1H2AD,HNRNPA2B1,HNRNPAB,HNRNPD,HNRNPDL,HSPA5,PRRC2A,PRRC2C,YBX3
KW-0025	Alternative splicing	261	10223	0.0028	ENSP00000002125,ENSP00000168216,ENSP00000181796,ENSP00000205402,ENSP00000216124,ENSP00000216951,ENSP00000217426,ENSP00000220592,ENSP00000220764,ENSP00000221130,ENSP00000222214,ENSP00000222219,ENSP00000222388,ENSP00000222511,ENSP00000223500,ENSP00000224073,ENSP00000226796,ENSP00000227520,ENSP00000228251,ENSP00000229239,ENSP00000230431,ENSP00000230771,ENSP00000236980,ENSP00000242285,ENSP00000242786…	ABCF2,ABHD10,ACAD10,ACAD8,ACADM,ACADSB,ACADVL,ACAT1,ACAT2,ACIN1,ACOT7,ACOT9,ACOX1,ACSF2,ACY1,ADAL,ADAM10,ADCK3,AGO2,AHCY,AHCYL2,AHNAK,AIFM1,AK2,AK3,ALAD,ALDH18A1,ALDH1A2,ALDH1L2,ALDH2,ALDH4A1,ALDH5A1,ALDH6A1,ALDOA,ANAPC4,ANTXR2,APIP,APOA1BP,APOBEC3G,APOBR,ARGLU1,ARL6IP1,ARL6IP4,ARL8B,ARPC1A,ARSA,ARSB,ASAH1,ASXL1,ATF1,ATP5A1,ATP5C1,ATP6V1A,ATPAF1,ATPIF1,AUH,BABAM1,BAX,BCAP31,BCAT1,BCAT2,BCKDHA,BNI…
KW-0816	Tricarboxylic acid cycle	5	24	0.0028	ENSP00000216254,ENSP00000280346,ENSP00000335304,ENSP00000342056,ENSP00000355518	ACO2,CS,DLAT,DLST,FH
KW-0510	Mucopolysaccharidosis	4	13	0.0030	ENSP00000258145,ENSP00000264914,ENSP00000268695,ENSP00000302728	ARSB,GALNS,GNS,GUSB
KW-0316	Glutaricaciduria	3	5	0.0038	ENSP00000222214,ENSP00000346173,ENSP00000452762	ETFA,ETFB,GCDH
KW-0409	Iron storage	3	5	0.0038	ENSP00000273550,ENSP00000366482,ENSP00000366525	FTH1,FTL,FXN
KW-0676	Redox-active center	6	46	0.0059	ENSP00000205402,ENSP00000221130,ENSP00000295767,ENSP00000328570,ENSP00000356410,ENSP00000369314	CHCHD4,DLD,GLRX,GLRX2,GLRX5,GSR
KW-0001	2Fe-2S	4	17	0.0064	ENSP00000260270,ENSP00000328570,ENSP00000356410,ENSP00000372326	FDX1,FECH,GLRX2,GLRX5
KW-0547	Nucleotide-binding	59	1758	0.0064	ENSP00000216951,ENSP00000222388,ENSP00000222511,ENSP00000230771,ENSP00000244571,ENSP00000247003,ENSP00000256443,ENSP00000256496,ENSP00000257347,ENSP00000258091,ENSP00000259667,ENSP00000262030,ENSP00000264093,ENSP00000264718,ENSP00000269349,ENSP00000273398,ENSP00000275603,ENSP00000277865,ENSP00000280326,ENSP00000286788,ENSP00000290378,ENSP00000294053,ENSP00000295688,ENSP00000296577,ENSP00000297785…	AARS2,ABCE1,ABCF2,ACSF2,ACSF3,ACTC1,ADCK3,AK2,AK3,ALDH18A1,ALDH1A1,APOA1BP,ARL8B,ATP5A1,ATP5B,ATP6V1A,CARKD,CARS2,CASK,CCT2,CCT3,CCT4,CCT5,CCT6A,CCT7,CCT8,CDC42BPA,CDK7,CLPB,CLPX,DAP3,DARS2,DDX21,DDX23,DDX49,DGUOK,DICER1,EARS2,EEF2,EFTUD2,EIF4A3,FARS2,GARS,GATC,GFM1,GK,GLUD1,GPHN,GPN1,GPN2,GPN3,GSS,GTPBP10,GTPBP3,HARS2,HINT2,HPRT1,HSPA5,NADK2
KW-0053	Apoptosis	24	530	0.0066	ENSP00000222219,ENSP00000225698,ENSP00000229239,ENSP00000230895,ENSP00000259667,ENSP00000262710,ENSP00000262947,ENSP00000265164,ENSP00000265872,ENSP00000267859,ENSP00000287295,ENSP00000293288,ENSP00000306788,ENSP00000307298,ENSP00000307786,ENSP00000311032,ENSP00000312185,ENSP00000343412,ENSP00000357320,ENSP00000358081,ENSP00000369431,ENSP00000379133,ENSP00000392330,ENSP00000398495	ACIN1,AIFM1,APIP,ARL6IP1,BAG3,BAX,BCAP31,BNIP2,BRE,C19orf10,C1QBP,CAAP1,CASP3,CASP6,CCAR1,CYCS,DAP,DAP3,DIABLO,DNASE2,ELMO1,FEM1B,GAPDH,HINT2
KW-0375	Hydrogen ion transport	6	50	0.0080	ENSP00000243997,ENSP00000262030,ENSP00000273398,ENSP00000349142,ENSP00000358737,ENSP00000381736	ATP5A1,ATP5B,ATP5C1,ATP5E,ATP5F1,ATP6V1A
KW-0507	mRNA processing	17	340	0.0127	ENSP00000217109,ENSP00000225698,ENSP00000254799,ENSP00000262710,ENSP00000264645,ENSP00000269349,ENSP00000281950,ENSP00000285873,ENSP00000310723,ENSP00000313422,ENSP00000315791,ENSP00000336752,ENSP00000346694,ENSP00000369618,ENSP00000392094,ENSP00000451291,ENSP00000475615	ACIN1,ARL6IP4,C1QBP,CASC3,CSTF1,CSTF3,CWC15,DDX23,EFTUD2,EIF4A3,FASTKD5,FIP1L1,GEMIN5,GEMIN6,GRSF1,HNRNPA2B1,HNRNPC
KW-0013	ADP-ribosylation	8	100	0.0144	ENSP00000229239,ENSP00000264645,ENSP00000277865,ENSP00000290921,ENSP00000307940,ENSP00000327589,ENSP00000339566,ENSP00000345347	CASC3,CTBP1,EEF2,GAPDH,GLUD1,GLUD2,HIST1H1C,HMGB1
KW-0100	Branched-chain amino acid biosynthesis	2	2	0.0163	ENSP00000322991,ENSP00000443459	BCAT1,BCAT2
KW-0663	Pyridoxal phosphate	6	60	0.0175	ENSP00000245206,ENSP00000260508,ENSP00000322991,ENSP00000359539,ENSP00000359976,ENSP00000443459	BCAT1,BCAT2,CCBL2,CTH,GOT1,GOT2
KW-0971	Glycation	3	11	0.0176	ENSP00000322421,ENSP00000376840,ENSP00000379191	BPGM,CD59,HBA1
KW-0249	Electron transport	8	107	0.0198	ENSP00000260270,ENSP00000263578,ENSP00000307786,ENSP00000346173,ENSP00000356410,ENSP00000369314,ENSP00000416515,ENSP00000452762	CYCS,ETFA,ETFB,FDX1,FDXR,FOXRED1,GLRX,GLRX2
KW-0408	Iron	15	305	0.0237	ENSP00000216254,ENSP00000241052,ENSP00000252951,ENSP00000260270,ENSP00000273550,ENSP00000307786,ENSP00000317780,ENSP00000322421,ENSP00000328570,ENSP00000356410,ENSP00000366482,ENSP00000366525,ENSP00000369586,ENSP00000369654,ENSP00000372326	ACO2,CAT,COX5A,CYCS,FDX1,FECH,FTH1,FTL,FXN,GLRX2,GLRX5,HBA1,HBD,HBE1,HBZ
KW-0466	Maple syrup urine disease	2	3	0.0245	ENSP00000269980,ENSP00000359151	BCKDHA,DBT
KW-0659	Purine metabolism	2	3	0.0245	ENSP00000259727,ENSP00000454038	GMPR,GMPR2
KW-0786	Thiamine pyrophosphate	3	13	0.0245	ENSP00000263035,ENSP00000269980,ENSP00000323811	BCKDHA,DHTKD1,HACL1
KW-0832	Ubl conjugation	71	2380	0.0298	ENSP00000217402,ENSP00000223500,ENSP00000226796,ENSP00000228136,ENSP00000228872,ENSP00000229239,ENSP00000234590,ENSP00000247461,ENSP00000254108,ENSP00000258091,ENSP00000262053,ENSP00000262710,ENSP00000263773,ENSP00000264010,ENSP00000264645,ENSP00000265872,ENSP00000269349,ENSP00000269701,ENSP00000275603,ENSP00000280326,ENSP00000283882,ENSP00000285873,ENSP00000286788,ENSP00000287295,ENSP00000290921…	ACIN1,AHNAK,AIFM1,AKAP8,ALDOA,ANAPC4,APOBEC3G,ARL6IP4,ATF1,BAG3,C11orf58,C18orf25,CAAP1,CALM1,CANX,CASC3,CAST,CCAR1,CCDC12,CCT2,CCT3,CCT5,CCT6A,CCT7,CCT8,CD3EAP,CDKN1B,CETN2,CFDP1,CHMP4B,CHMP5,CIRH1A,CLSPN,CREB1,CSRP1,CTBP1,CTCF,DDB1,DDX21,DDX23,DIABLO,DKC1,EEF2,EFTUD2,EIF4A3,EIF4B,EIF4EBP1,ELAVL1,ENO1,ENO2,ERH,EXOSC3,EXOSC9,FHL1,FNBP4,FUBP1,FUS,GAPDH,GAR1,GEMIN5,HIST1H2AD,HNRNPA2B1,HNRNPAB,HNRNP…
KW-0478	Metachromatic leukodystrophy	2	4	0.0340	ENSP00000216124,ENSP00000264914	ARSA,ARSB
KW-1207	Sterol metabolism	6	73	0.0366	ENSP00000233242,ENSP00000260270,ENSP00000354468,ENSP00000416515,ENSP00000437041,ENSP00000457539	APOB,APOBR,CYB5R2,CYB5R3,FDX1,FDXR
KW-0067	ATP-binding	44	1367	0.0440	ENSP00000216951,ENSP00000222388,ENSP00000230771,ENSP00000244571,ENSP00000247003,ENSP00000256443,ENSP00000257347,ENSP00000258091,ENSP00000262030,ENSP00000264093,ENSP00000269349,ENSP00000273398,ENSP00000275603,ENSP00000277865,ENSP00000280326,ENSP00000286788,ENSP00000290378,ENSP00000294053,ENSP00000295688,ENSP00000296577,ENSP00000299300,ENSP00000300107,ENSP00000310723,ENSP00000311984,ENSP00000316335…	AARS2,ABCE1,ABCF2,ACSF2,ACSF3,ACTC1,ADCK3,AK2,ALDH18A1,ATP5A1,ATP5B,ATP6V1A,CARKD,CARS2,CASK,CCT2,CCT3,CCT4,CCT5,CCT6A,CCT7,CCT8,CDC42BPA,CDK7,CLPB,CLPX,DARS2,DDX21,DDX23,DDX49,DGUOK,DICER1,EARS2,EIF4A3,FARS2,GARS,GATC,GK,GLUD1,GPHN,GSS,HARS2,HSPA5,NADK2
