# Supplementary material for: A Bayesian semi-parametric model for thermal proteome profiling
Source: Commun Biol. 2021 Jun 29;4:810. doi: 10.1038/s42003-021-02306-8 (PMC8241860; doi:10.1038/s42003-021-02306-8)
Supplement: Supplementary file 6 — Supplementary Data 3 [file 42003_2021_2306_MOESM6_ESM.zip › EnrichmentResults/dat5_enrichment.Component.tsv]

#term ID	term description	observed gene count	background gene count	false discovery rate	matching proteins in your network (IDs)	matching proteins in your network (labels)
GO:0070013	intracellular organelle lumen	483	5162	1.77e-69	ENSP00000002165,ENSP00000044462,ENSP00000054950,ENSP00000168216,ENSP00000177742,ENSP00000205402,ENSP00000211998,ENSP00000215570,ENSP00000215730,ENSP00000215829,ENSP00000216124,ENSP00000216252,ENSP00000216392,ENSP00000216455,ENSP00000216962,ENSP00000217109,ENSP00000217455,ENSP00000218089,ENSP00000218224,ENSP00000218388,ENSP00000219169,ENSP00000219345,ENSP00000220764,ENSP00000221130,ENSP00000221233…	ABCE1,ABHD10,ABT1,ACAA1,ACAA2,ACADM,ACADVL,ACAT2,ACIN1,ACOT7,ACOT8,ACOT9,ACOX1,ACTR10,ADA,AGA,AIFM1,AK2,AK3,AKT1S1,ALAD,ALDH2,ALDH5A1,ALDOA,ALDOC,ALYREF,APEH,APOA1BP,APOB,ARG2,ARGLU1,ARL6IP4,ARPP19,ARSA,ARSB,ASAH1,ATF1,ATP5A1,ATP5B,ATP5C1,ATP5E,BABAM1,BANF1,BCAT2,BCLAF1,BRCC3,BRE,BYSL,C19orf10,C9orf78,CALU,CANX,CARKD,CARS2,CASC3,CASP3,CASP6,CAT,CBR4,CCDC174,CCNH,CCT2,CCT4,CCT5,CCT8,CD63,CDK7,CHAF…
GO:0044444	cytoplasmic part	642	9377	3.40e-53	ENSP00000002165,ENSP00000044462,ENSP00000054950,ENSP00000168216,ENSP00000177742,ENSP00000205402,ENSP00000205636,ENSP00000211998,ENSP00000215570,ENSP00000215730,ENSP00000215829,ENSP00000215904,ENSP00000216121,ENSP00000216124,ENSP00000216392,ENSP00000216455,ENSP00000216951,ENSP00000216962,ENSP00000217121,ENSP00000217402,ENSP00000217426,ENSP00000217455,ENSP00000218089,ENSP00000218224,ENSP00000218388…	AAMP,ABCE1,ABCF2,ABHD10,ACAA1,ACAA2,ACAD9,ACADM,ACADVL,ACAT2,ACIN1,ACOT13,ACOT7,ACOT8,ACOT9,ACOX1,ACTR10,ACY1,ADA,ADAL,ADH5,AGA,AHCY,AHNAK,AIFM1,AK2,AK3,AKT1S1,ALAD,ALDH1A1,ALDH1A2,ALDH2,ALDH5A1,ALDOA,ALDOC,ALYREF,ANTXR2,APEH,APOA1BP,APOB,APOBEC3G,ARG2,ARGLU1,ARL8B,ARPC1A,ARSA,ARSB,ASAH1,ATG101,ATG13,ATOX1,ATP5A1,ATP5B,ATP5C1,ATP5E,ATP6V1A,ATPIF1,AZIN1,BABAM1,BAG2,BAG3,BANF1,BCAP31,BCAT1,BCAT2,BL…
GO:0044424	intracellular part	800	13996	4.15e-53	ENSP00000002165,ENSP00000037869,ENSP00000044462,ENSP00000054950,ENSP00000168216,ENSP00000177742,ENSP00000205402,ENSP00000205636,ENSP00000211998,ENSP00000215570,ENSP00000215730,ENSP00000215829,ENSP00000215904,ENSP00000216121,ENSP00000216124,ENSP00000216252,ENSP00000216330,ENSP00000216392,ENSP00000216455,ENSP00000216951,ENSP00000216962,ENSP00000217109,ENSP00000217121,ENSP00000217402,ENSP00000217426…	AAMP,ABCE1,ABCF2,ABHD10,ABT1,ACAA1,ACAA2,ACAD9,ACADM,ACADVL,ACAT2,ACIN1,ACOT13,ACOT7,ACOT8,ACOT9,ACOX1,ACTR10,ACY1,ADA,ADAL,ADH5,AGA,AHCY,AHNAK,AIFM1,AK2,AK3,AKT1S1,ALAD,ALDH1A1,ALDH1A2,ALDH2,ALDH5A1,ALDOA,ALDOC,ALYREF,ANTXR2,APEH,APIP,APOA1BP,APOB,APOBEC3G,ARG2,ARGLU1,ARL6IP4,ARL8B,ARPC1A,ARPP19,ARSA,ARSB,ASAH1,ATF1,ATG101,ATG13,ATOX1,ATP5A1,ATP5B,ATP5C1,ATP5E,ATP6V1A,ATPIF1,AZIN1,BABAM1,BACH1,B…
GO:0044446	intracellular organelle part	618	8882	1.40e-51	ENSP00000002165,ENSP00000044462,ENSP00000054950,ENSP00000168216,ENSP00000177742,ENSP00000205402,ENSP00000205636,ENSP00000211998,ENSP00000215570,ENSP00000215730,ENSP00000215829,ENSP00000216124,ENSP00000216252,ENSP00000216392,ENSP00000216455,ENSP00000216962,ENSP00000217109,ENSP00000217402,ENSP00000217455,ENSP00000218089,ENSP00000218224,ENSP00000218388,ENSP00000219169,ENSP00000219345,ENSP00000220764…	ABCE1,ABCF2,ABHD10,ABT1,ACAA1,ACAA2,ACAD9,ACADM,ACADVL,ACAT2,ACIN1,ACOT13,ACOT7,ACOT8,ACOT9,ACOX1,ACTR10,ADA,AGA,AIFM1,AK2,AK3,AKT1S1,ALAD,ALDH2,ALDH5A1,ALDOA,ALDOC,ALYREF,ANTXR2,APEH,APOA1BP,APOB,APOBEC3G,ARG2,ARGLU1,ARL6IP4,ARL8B,ARPC1A,ARPP19,ARSA,ARSB,ASAH1,ATF1,ATG101,ATG13,ATP5A1,ATP5B,ATP5C1,ATP5E,BABAM1,BAG2,BANF1,BCAP31,BCAT2,BCLAF1,BRCC3,BRE,BSG,BYSL,C19orf10,C9orf142,C9orf78,CALU,CANX,…
GO:0044422	organelle part	625	9111	1.73e-50	ENSP00000002165,ENSP00000044462,ENSP00000054950,ENSP00000168216,ENSP00000177742,ENSP00000205402,ENSP00000205636,ENSP00000211998,ENSP00000215570,ENSP00000215730,ENSP00000215829,ENSP00000216124,ENSP00000216252,ENSP00000216392,ENSP00000216455,ENSP00000216962,ENSP00000217109,ENSP00000217402,ENSP00000217455,ENSP00000218089,ENSP00000218224,ENSP00000218388,ENSP00000219169,ENSP00000219345,ENSP00000220764…	ABCE1,ABCF2,ABHD10,ABT1,ACAA1,ACAA2,ACAD9,ACADM,ACADVL,ACAT2,ACIN1,ACOT13,ACOT7,ACOT8,ACOT9,ACOX1,ACTR10,ADA,AGA,AHNAK,AIFM1,AK2,AK3,AKT1S1,ALAD,ALDH2,ALDH5A1,ALDOA,ALDOC,ALYREF,ANTXR2,APEH,APOA1BP,APOB,APOBEC3G,ARG2,ARGLU1,ARL6IP4,ARL8B,ARPC1A,ARPP19,ARSA,ARSB,ASAH1,ATF1,ATG101,ATG13,ATP5A1,ATP5B,ATP5C1,ATP5E,BABAM1,BAG2,BAG3,BANF1,BCAP31,BCAT2,BCLAF1,BRCC3,BRE,BSG,BYSL,C19orf10,C9orf142,C9orf78…
GO:1990904	ribonucleoprotein complex	154	770	2.33e-49	ENSP00000044462,ENSP00000168216,ENSP00000177742,ENSP00000215829,ENSP00000216252,ENSP00000218224,ENSP00000221419,ENSP00000221801,ENSP00000222247,ENSP00000223321,ENSP00000227524,ENSP00000229239,ENSP00000230050,ENSP00000230640,ENSP00000232888,ENSP00000236273,ENSP00000236980,ENSP00000243563,ENSP00000244520,ENSP00000246194,ENSP00000247026,ENSP00000247461,ENSP00000248450,ENSP00000249299,ENSP00000251453…	AAMP,ALYREF,APOBEC3G,CANX,CAPRIN1,CASC3,CIRBP,CWC15,DCAF13,DKC1,EFTUD2,EIF3A,EIF4A3,EIF4B,EIF6,ELAVL1,EMG1,FASTKD2,FBL,FUS,GAPDH,HBA1,HNRNPA2B1,HNRNPA3,HNRNPAB,HNRNPC,HNRNPD,HNRNPDL,HNRNPH3,HNRNPL,HNRNPR,HSD17B10,HSPA8,ILF3,ISY1,LSM2,LSM4,LSM6,LSM7,LSM8,LTV1,MAK16,MAPT,MRPL12,MRPL17,MRPL39,MRPL46,MRPS11,MRPS23,MRPS27,MRPS28,MRPS34,MRPS36,NDUFA7,NHP2,NHP2L1,NOC2L,NOLC1,NSRP1,PHF5A,PLRG1,POLDIP3,PO…
GO:0005622	intracellular	802	14286	3.66e-49	ENSP00000002165,ENSP00000037869,ENSP00000044462,ENSP00000054950,ENSP00000168216,ENSP00000177742,ENSP00000205402,ENSP00000205636,ENSP00000211998,ENSP00000215570,ENSP00000215730,ENSP00000215829,ENSP00000215904,ENSP00000216121,ENSP00000216124,ENSP00000216252,ENSP00000216330,ENSP00000216392,ENSP00000216455,ENSP00000216951,ENSP00000216962,ENSP00000217109,ENSP00000217121,ENSP00000217402,ENSP00000217426…	AAMP,ABCE1,ABCF2,ABHD10,ABT1,ACAA1,ACAA2,ACAD9,ACADM,ACADVL,ACAT2,ACIN1,ACOT13,ACOT7,ACOT8,ACOT9,ACOX1,ACTR10,ACY1,ADA,ADAL,ADH5,AGA,AHCY,AHNAK,AIFM1,AK2,AK3,AKT1S1,ALAD,ALDH1A1,ALDH1A2,ALDH2,ALDH5A1,ALDOA,ALDOC,ALYREF,ANTXR2,APEH,APIP,APOA1BP,APOB,APOBEC3G,ARG2,ARGLU1,ARL5A,ARL6IP4,ARL8B,ARPC1A,ARPP19,ARSA,ARSB,ASAH1,ATF1,ATG101,ATG13,ATOX1,ATP5A1,ATP5B,ATP5C1,ATP5E,ATP6V1A,ATPIF1,AZIN1,BABAM1,B…
GO:0005737	cytoplasm	704	11238	4.43e-49	ENSP00000002165,ENSP00000037869,ENSP00000044462,ENSP00000054950,ENSP00000168216,ENSP00000177742,ENSP00000205402,ENSP00000205636,ENSP00000211998,ENSP00000215570,ENSP00000215730,ENSP00000215829,ENSP00000215904,ENSP00000216121,ENSP00000216124,ENSP00000216330,ENSP00000216392,ENSP00000216455,ENSP00000216951,ENSP00000216962,ENSP00000217121,ENSP00000217402,ENSP00000217426,ENSP00000217455,ENSP00000218089…	AAMP,ABCE1,ABCF2,ABHD10,ACAA1,ACAA2,ACAD9,ACADM,ACADVL,ACAT2,ACIN1,ACOT13,ACOT7,ACOT8,ACOT9,ACOX1,ACTR10,ACY1,ADA,ADAL,ADH5,AGA,AHCY,AHNAK,AIFM1,AK2,AK3,AKT1S1,ALAD,ALDH1A1,ALDH1A2,ALDH2,ALDH5A1,ALDOA,ALDOC,ALYREF,ANTXR2,APEH,APIP,APOA1BP,APOB,APOBEC3G,ARG2,ARGLU1,ARL8B,ARPC1A,ARPP19,ARSA,ARSB,ASAH1,ATG101,ATG13,ATOX1,ATP5A1,ATP5B,ATP5C1,ATP5E,ATP6V1A,ATPIF1,AZIN1,BABAM1,BAG2,BAG3,BANF1,BCAP31,BC…
GO:0043231	intracellular membrane-bounded organelle	659	10365	2.73e-43	ENSP00000002165,ENSP00000044462,ENSP00000054950,ENSP00000168216,ENSP00000177742,ENSP00000205402,ENSP00000205636,ENSP00000215570,ENSP00000215730,ENSP00000215829,ENSP00000216121,ENSP00000216124,ENSP00000216252,ENSP00000216330,ENSP00000216455,ENSP00000216962,ENSP00000217109,ENSP00000217402,ENSP00000217426,ENSP00000217455,ENSP00000218089,ENSP00000218224,ENSP00000218388,ENSP00000219169,ENSP00000219345…	ABCE1,ABCF2,ABHD10,ABT1,ACAA1,ACAA2,ACAD9,ACADM,ACADVL,ACAT2,ACIN1,ACOT13,ACOT7,ACOT8,ACOT9,ACOX1,ACTR10,ADA,ADH5,AGA,AHCY,AHNAK,AIFM1,AK2,AK3,AKT1S1,ALDH2,ALDH5A1,ALYREF,ANTXR2,APEH,APOA1BP,APOB,APOBEC3G,ARG2,ARGLU1,ARL6IP4,ARL8B,ARPP19,ARSA,ARSB,ASAH1,ATF1,ATG101,ATG13,ATP5A1,ATP5B,ATP5C1,ATP5E,ATPIF1,AZIN1,BABAM1,BACH1,BAG3,BANF1,BCAP31,BCAT1,BCAT2,BCLAF1,BOLA3,BRCC3,BRE,BSG,BTF3,BYSL,C17orf89…
GO:0043227	membrane-bounded organelle	685	11244	5.76e-40	ENSP00000002165,ENSP00000044462,ENSP00000054950,ENSP00000168216,ENSP00000177742,ENSP00000205402,ENSP00000205636,ENSP00000211998,ENSP00000215570,ENSP00000215730,ENSP00000215829,ENSP00000216121,ENSP00000216124,ENSP00000216252,ENSP00000216330,ENSP00000216392,ENSP00000216455,ENSP00000216962,ENSP00000217109,ENSP00000217402,ENSP00000217426,ENSP00000217455,ENSP00000218089,ENSP00000218224,ENSP00000218388…	ABCE1,ABCF2,ABHD10,ABT1,ACAA1,ACAA2,ACAD9,ACADM,ACADVL,ACAT2,ACIN1,ACOT13,ACOT7,ACOT8,ACOT9,ACOX1,ACTR10,ACY1,ADA,ADH5,AGA,AHCY,AHNAK,AIFM1,AK2,AK3,AKT1S1,ALAD,ALDH2,ALDH5A1,ALDOA,ALDOC,ALYREF,ANTXR2,APEH,APOA1BP,APOB,APOBEC3G,ARG2,ARGLU1,ARL6IP4,ARL8B,ARPP19,ARSA,ARSB,ASAH1,ATF1,ATG101,ATG13,ATP5A1,ATP5B,ATP5C1,ATP5E,ATPIF1,AZIN1,BABAM1,BACH1,BAG3,BANF1,BCAP31,BCAT1,BCAT2,BCLAF1,BOLA3,BRCC3,BRE,…
GO:0043229	intracellular organelle	719	12193	8.42e-40	ENSP00000002165,ENSP00000044462,ENSP00000054950,ENSP00000168216,ENSP00000177742,ENSP00000205402,ENSP00000205636,ENSP00000211998,ENSP00000215570,ENSP00000215730,ENSP00000215829,ENSP00000215904,ENSP00000216121,ENSP00000216124,ENSP00000216252,ENSP00000216330,ENSP00000216392,ENSP00000216455,ENSP00000216962,ENSP00000217109,ENSP00000217402,ENSP00000217426,ENSP00000217455,ENSP00000218089,ENSP00000218224…	AAMP,ABCE1,ABCF2,ABHD10,ABT1,ACAA1,ACAA2,ACAD9,ACADM,ACADVL,ACAT2,ACIN1,ACOT13,ACOT7,ACOT8,ACOT9,ACOX1,ACTR10,ADA,ADH5,AGA,AHCY,AHNAK,AIFM1,AK2,AK3,AKT1S1,ALAD,ALDH2,ALDH5A1,ALDOA,ALDOC,ALYREF,ANTXR2,APEH,APOA1BP,APOB,APOBEC3G,ARG2,ARGLU1,ARL6IP4,ARL8B,ARPC1A,ARPP19,ARSA,ARSB,ASAH1,ATF1,ATG101,ATG13,ATP5A1,ATP5B,ATP5C1,ATP5E,ATPIF1,AZIN1,BABAM1,BACH1,BAG2,BAG3,BANF1,BCAP31,BCAT1,BCAT2,BCLAF1,BOLA…
GO:0005829	cytosol	403	4958	1.24e-38	ENSP00000044462,ENSP00000211998,ENSP00000215730,ENSP00000215829,ENSP00000215904,ENSP00000216392,ENSP00000216455,ENSP00000216951,ENSP00000217402,ENSP00000217426,ENSP00000217455,ENSP00000218089,ENSP00000218224,ENSP00000219169,ENSP00000219302,ENSP00000220764,ENSP00000220966,ENSP00000221130,ENSP00000221233,ENSP00000221418,ENSP00000221419,ENSP00000222247,ENSP00000222968,ENSP00000223321,ENSP00000223500…	AAMP,ABCE1,ABHD10,ACAA1,ACADVL,ACAT2,ACIN1,ACOT13,ACOT7,ACOT8,ACOX1,ACTR10,ACY1,ADA,ADAL,ADH5,AHCY,AHNAK,AIFM1,AKT1S1,ALAD,ALDH1A1,ALDH1A2,ALDOA,ALDOC,ALYREF,APEH,APOA1BP,APOB,APOBEC3G,ARPC1A,ATG101,ATG13,ATOX1,ATP6V1A,AZIN1,BABAM1,BAG2,BAG3,BANF1,BCAP31,BCAT1,BLMH,BPGM,BPNT1,BRCC3,BRE,BRK1,BTF3,BYSL,C9orf78,CALB1,CAPRIN1,CASC3,CASP3,CASP6,CAST,CAT,CCDC124,CCDC50,CCT2,CCT3,CCT4,CCT5,CCT6A,CCT7,CC…
GO:0043226	organelle	723	12432	8.62e-38	ENSP00000002165,ENSP00000044462,ENSP00000054950,ENSP00000168216,ENSP00000177742,ENSP00000205402,ENSP00000205636,ENSP00000211998,ENSP00000215570,ENSP00000215730,ENSP00000215829,ENSP00000215904,ENSP00000216121,ENSP00000216124,ENSP00000216252,ENSP00000216330,ENSP00000216392,ENSP00000216455,ENSP00000216962,ENSP00000217109,ENSP00000217402,ENSP00000217426,ENSP00000217455,ENSP00000218089,ENSP00000218224…	AAMP,ABCE1,ABCF2,ABHD10,ABT1,ACAA1,ACAA2,ACAD9,ACADM,ACADVL,ACAT2,ACIN1,ACOT13,ACOT7,ACOT8,ACOT9,ACOX1,ACTR10,ACY1,ADA,ADH5,AGA,AHCY,AHNAK,AIFM1,AK2,AK3,AKT1S1,ALAD,ALDH2,ALDH5A1,ALDOA,ALDOC,ALYREF,ANTXR2,APEH,APOA1BP,APOB,APOBEC3G,ARG2,ARGLU1,ARL6IP4,ARL8B,ARPC1A,ARPP19,ARSA,ARSB,ASAH1,ATF1,ATG101,ATG13,ATP5A1,ATP5B,ATP5C1,ATP5E,ATPIF1,AZIN1,BABAM1,BACH1,BAG2,BAG3,BANF1,BCAP31,BCAT1,BCAT2,BCLAF1…
GO:0005759	mitochondrial matrix	102	463	4.16e-35	ENSP00000168216,ENSP00000177742,ENSP00000205402,ENSP00000220764,ENSP00000221130,ENSP00000222214,ENSP00000222673,ENSP00000225972,ENSP00000227868,ENSP00000230771,ENSP00000233893,ENSP00000236980,ENSP00000243997,ENSP00000244217,ENSP00000245206,ENSP00000246957,ENSP00000254878,ENSP00000256441,ENSP00000257347,ENSP00000261733,ENSP00000261783,ENSP00000262030,ENSP00000264093,ENSP00000264954,ENSP00000265333…	ABCE1,ABHD10,ACAA2,ACADM,ACADVL,ACOT9,AK3,ALDH2,ALDH5A1,APOA1BP,ARG2,ATP5A1,ATP5B,ATP5C1,ATP5E,BCAT2,CARKD,CARS2,CBR4,CREB1,DECR1,DGUOK,DHRS2,DLAT,DLD,DLST,ECI1,ETFA,ETFB,ETHE1,FAHD1,FASTKD2,FXN,GARS,GCDH,GCSH,GOT2,GRPEL1,GSR,HADH,HARS2,HIBADH,HMGCL,HRSP12,HSD17B10,HSD17B8,HSPA9,HSPD1,HSPE1,IDH2,ISCU,LACTB2,LRRC59,MARS2,MCCC1,MCCC2,MCEE,MDH2,MMAB,MRPL12,MRPL17,MRPL39,MRPL46,MRPS11,MRPS27,MRPS28,M…
GO:0032991	protein-containing complex	383	4792	2.42e-34	ENSP00000044462,ENSP00000168216,ENSP00000177742,ENSP00000205402,ENSP00000211998,ENSP00000215570,ENSP00000215730,ENSP00000215829,ENSP00000216252,ENSP00000216455,ENSP00000217402,ENSP00000218089,ENSP00000218224,ENSP00000219169,ENSP00000221233,ENSP00000221419,ENSP00000221801,ENSP00000222247,ENSP00000222673,ENSP00000223136,ENSP00000223321,ENSP00000227524,ENSP00000227868,ENSP00000228843,ENSP00000229239…	AAMP,ABT1,ACIN1,ACTR10,AKT1S1,ALYREF,APOB,APOBEC3G,APOBR,ARPC1A,ATF1,ATG13,ATP5A1,ATP5B,ATP5C1,ATP5E,ATP6V1A,BABAM1,BACH1,BAG2,BRCC3,BRE,BRK1,C9orf142,CANX,CAPRIN1,CASC3,CASP3,CBR4,CCNH,CCT2,CCT3,CCT4,CCT5,CCT6A,CCT7,CCT8,CDK7,CFDP1,CHAF1B,CHCHD3,CHMP4A,CHMP4B,CHTF8,CIRBP,CIRH1A,CLTA,CLTB,COG8,COPS3,COPS8,COX4I1,COX5A,COX5B,CREB1,CTBP1,CTTN,CWC15,DCAF13,DDB1,DIABLO,DKC1,DLAT,DLD,DLST,EEA1,EFTUD2,…
GO:0044429	mitochondrial part	147	1015	9.11e-33	ENSP00000168216,ENSP00000177742,ENSP00000205402,ENSP00000215570,ENSP00000220764,ENSP00000221130,ENSP00000222214,ENSP00000222388,ENSP00000222673,ENSP00000223136,ENSP00000225577,ENSP00000225972,ENSP00000227868,ENSP00000228318,ENSP00000230771,ENSP00000233893,ENSP00000236980,ENSP00000241052,ENSP00000243997,ENSP00000244217,ENSP00000245206,ENSP00000246957,ENSP00000252102,ENSP00000254878,ENSP00000256441…	ABCE1,ABCF2,ABHD10,ACAA2,ACAD9,ACADM,ACADVL,ACOT9,AIFM1,AK2,AK3,ALDH2,ALDH5A1,APOA1BP,ARG2,ATP5A1,ATP5B,ATP5C1,ATP5E,BCAT2,CARKD,CARS2,CAT,CBR4,CHCHD2,CHCHD3,CHCHD7,COX4I1,COX5A,COX5B,CREB1,DECR1,DGUOK,DHRS2,DIABLO,DLAT,DLD,DLST,ECI1,ETFA,ETFB,ETHE1,FAHD1,FASTKD2,FIS1,FXN,GARS,GBAS,GCDH,GCSH,GK,GOT2,GRPEL1,GSR,HADH,HARS2,HIBADH,HMGCL,HRSP12,HSD17B10,HSD17B8,HSPA9,HSPD1,HSPE1,HTRA2,IDH2,IMMT,ISCU,…
GO:0005739	mitochondrion	182	1531	3.74e-31	ENSP00000168216,ENSP00000177742,ENSP00000205402,ENSP00000215570,ENSP00000216121,ENSP00000220764,ENSP00000221130,ENSP00000221418,ENSP00000222214,ENSP00000222388,ENSP00000222673,ENSP00000223136,ENSP00000225577,ENSP00000225972,ENSP00000227868,ENSP00000228318,ENSP00000230048,ENSP00000230771,ENSP00000233893,ENSP00000236980,ENSP00000241052,ENSP00000243997,ENSP00000244217,ENSP00000245206,ENSP00000246957…	ABCE1,ABCF2,ABHD10,ACAA2,ACAD9,ACADM,ACADVL,ACAT2,ACOT13,ACOT7,ACOT9,ADH5,AIFM1,AK2,AK3,ALDH2,ALDH5A1,APOA1BP,ARG2,ARGLU1,ARSB,ATG13,ATP5A1,ATP5B,ATP5C1,ATP5E,ATPIF1,BCAP31,BCAT1,BCAT2,BOLA3,C17orf89,CARKD,CARS2,CAT,CBR4,CCDC58,CHCHD2,CHCHD3,CHCHD7,CLYBL,COX4I1,COX5A,COX5B,CREB1,CWC15,DECR1,DGUOK,DHRS2,DIABLO,DLAT,DLD,DLST,DNLZ,ECH1,ECHDC1,ECI1,ENY2,ETFA,ETFB,ETHE1,FAHD1,FASTKD2,FIS1,FXN,GARS,GBA…
GO:0044428	nuclear part	343	4359	3.46e-28	ENSP00000044462,ENSP00000205402,ENSP00000215570,ENSP00000215730,ENSP00000215829,ENSP00000216252,ENSP00000216455,ENSP00000217109,ENSP00000217402,ENSP00000218089,ENSP00000218224,ENSP00000219169,ENSP00000219345,ENSP00000220764,ENSP00000221233,ENSP00000221419,ENSP00000221801,ENSP00000223321,ENSP00000224073,ENSP00000225577,ENSP00000225972,ENSP00000226299,ENSP00000227266,ENSP00000227524,ENSP00000228843…	ABT1,ACADM,ACADVL,ACAT2,ACIN1,ACOT7,ACOX1,AKT1S1,ALYREF,APEH,APOA1BP,APOBEC3G,ARGLU1,ARL6IP4,ARPP19,ATF1,BABAM1,BANF1,BCLAF1,BRCC3,BRE,BYSL,C9orf78,CASC3,CASP3,CASP6,CCDC174,CCNH,CCT4,CCT5,CCT8,CDK7,CHAF1B,CHMP4B,CHTF8,CIRBP,CIRH1A,CLSPN,COPS3,COPS8,CREB1,CSTF1,CSTF3,CTBP1,CTCF,CTSC,CWC15,DCAF13,DDB1,DDX21,DDX49,DECR1,DHRS2,DKC1,DLD,DNLZ,DTD1,EDF1,EFTUD2,EIF3A,EIF3L,EIF4A3,EIF6,ELAVL1,EMD,EMG1,EN…
GO:0031981	nuclear lumen	319	4030	5.41e-26	ENSP00000044462,ENSP00000205402,ENSP00000215570,ENSP00000215730,ENSP00000215829,ENSP00000216252,ENSP00000216455,ENSP00000217109,ENSP00000218089,ENSP00000218224,ENSP00000219169,ENSP00000219345,ENSP00000220764,ENSP00000221233,ENSP00000221419,ENSP00000221801,ENSP00000223321,ENSP00000224073,ENSP00000225577,ENSP00000226299,ENSP00000227266,ENSP00000227524,ENSP00000228843,ENSP00000229390,ENSP00000230050…	ABT1,ACADM,ACADVL,ACAT2,ACIN1,ACOT7,ACOX1,AKT1S1,ALYREF,APOA1BP,ARGLU1,ARL6IP4,ARPP19,ATF1,BABAM1,BANF1,BCLAF1,BRCC3,BRE,BYSL,C9orf78,CASC3,CASP3,CASP6,CCDC174,CCNH,CCT4,CCT5,CCT8,CDK7,CHAF1B,CHTF8,CIRBP,CIRH1A,CLSPN,COPS3,COPS8,CREB1,CSTF1,CSTF3,CTBP1,CTCF,CTSC,CWC15,DCAF13,DDB1,DDX21,DDX49,DECR1,DKC1,DLD,DNLZ,DTD1,EDF1,EFTUD2,EIF3A,EIF3L,EIF4A3,EIF6,ELAVL1,EMD,EMG1,ENSA,ENY2,ERCC8,ETHE1,EWSR1,E…
GO:0044445	cytosolic part	58	195	3.36e-25	ENSP00000222247,ENSP00000230050,ENSP00000234590,ENSP00000251453,ENSP00000251810,ENSP00000252951,ENSP00000258091,ENSP00000261303,ENSP00000262584,ENSP00000269848,ENSP00000270625,ENSP00000272317,ENSP00000275603,ENSP00000278572,ENSP00000280326,ENSP00000286788,ENSP00000295688,ENSP00000296674,ENSP00000299300,ENSP00000302896,ENSP00000307889,ENSP00000309474,ENSP00000310042,ENSP00000317334,ENSP00000318646…	CCT2,CCT3,CCT4,CCT5,CCT6A,CCT7,CCT8,ENO1,ENO2,ENO3,FXN,HBA1,HBD,HBZ,IKBKG,PFKL,PFKM,PSMC1,PSMD1,RPL10,RPL10A,RPL11,RPL13,RPL18A,RPL24,RPL26,RPL30,RPL6,RPL8,RPLP2,RPS10,RPS11,RPS12,RPS13,RPS14,RPS15A,RPS16,RPS17,RPS19,RPS20,RPS21,RPS23,RPS24,RPS25,RPS27A,RPS29,RPS3,RPS3A,RPS4X,RPS5,RPS7,RPS8,RPS9,RPSA,RRM2,RRM2B,TCP1,ZNF622
GO:0044464	cell part	817	16244	6.12e-25	ENSP00000002165,ENSP00000037869,ENSP00000044462,ENSP00000054950,ENSP00000168216,ENSP00000177742,ENSP00000205402,ENSP00000205636,ENSP00000211998,ENSP00000215570,ENSP00000215730,ENSP00000215829,ENSP00000215904,ENSP00000216121,ENSP00000216124,ENSP00000216252,ENSP00000216330,ENSP00000216392,ENSP00000216455,ENSP00000216951,ENSP00000216962,ENSP00000217109,ENSP00000217121,ENSP00000217402,ENSP00000217426…	AAMP,ABCE1,ABCF2,ABHD10,ABT1,ACAA1,ACAA2,ACAD9,ACADM,ACADVL,ACAT2,ACIN1,ACOT13,ACOT7,ACOT8,ACOT9,ACOX1,ACTR10,ACY1,ADA,ADAL,ADH5,AGA,AHCY,AHNAK,AIFM1,AK2,AK3,AKT1S1,ALAD,ALDH1A1,ALDH1A2,ALDH2,ALDH5A1,ALDOA,ALDOC,ALYREF,ANTXR2,APEH,APIP,APOA1BP,APOB,APOBEC3G,APOBR,ARG2,ARGLU1,ARL5A,ARL6IP4,ARL8B,ARPC1A,ARPP19,ARSA,ARSB,ASAH1,ATF1,ATG101,ATG13,ATOX1,ATP5A1,ATP5B,ATP5C1,ATP5E,ATP6V1A,ATPIF1,AZIN1,BA…
GO:0005654	nucleoplasm	277	3446	1.21e-22	ENSP00000044462,ENSP00000205402,ENSP00000215730,ENSP00000215829,ENSP00000216252,ENSP00000216455,ENSP00000217109,ENSP00000218089,ENSP00000218224,ENSP00000219169,ENSP00000219345,ENSP00000220764,ENSP00000221233,ENSP00000221419,ENSP00000221801,ENSP00000223321,ENSP00000225577,ENSP00000226299,ENSP00000227266,ENSP00000227524,ENSP00000228843,ENSP00000229390,ENSP00000230050,ENSP00000230056,ENSP00000230340…	ACADM,ACIN1,ACOT7,ACOX1,AKT1S1,ALYREF,APOA1BP,ARGLU1,ARL6IP4,ARPP19,ATF1,BABAM1,BANF1,BCLAF1,BRCC3,BRE,BYSL,C9orf78,CASC3,CASP3,CASP6,CCDC174,CCNH,CCT4,CCT8,CDK7,CHAF1B,CHTF8,CIRBP,CIRH1A,CLSPN,COPS3,COPS8,CREB1,CSTF1,CSTF3,CTBP1,CTCF,CTSC,CWC15,DCAF13,DDB1,DDX21,DDX49,DECR1,DKC1,DLD,DNLZ,EFTUD2,EIF3L,EIF4A3,EIF6,ELAVL1,EMD,EMG1,ENSA,ENY2,ERCC8,ETHE1,EXOSC1,EXOSC10,EXOSC2,EXOSC3,EXOSC4,EXOSC5,EXO…
GO:0022626	cytosolic ribosome	37	78	1.52e-21	ENSP00000222247,ENSP00000230050,ENSP00000251453,ENSP00000262584,ENSP00000270625,ENSP00000272317,ENSP00000278572,ENSP00000296674,ENSP00000302896,ENSP00000307889,ENSP00000310042,ENSP00000318646,ENSP00000322419,ENSP00000322421,ENSP00000339095,ENSP00000345957,ENSP00000346046,ENSP00000346050,ENSP00000346067,ENSP00000362744,ENSP00000363018,ENSP00000363676,ENSP00000377640,ENSP00000379339,ENSP00000379888…	HBA1,RPL10,RPL10A,RPL11,RPL13,RPL18A,RPL24,RPL26,RPL30,RPL6,RPL8,RPLP2,RPS10,RPS11,RPS12,RPS13,RPS14,RPS15A,RPS16,RPS17,RPS19,RPS20,RPS21,RPS23,RPS24,RPS25,RPS27A,RPS29,RPS3,RPS3A,RPS4X,RPS5,RPS7,RPS8,RPS9,RPSA,ZNF622
GO:0005840	ribosome	53	201	4.97e-21	ENSP00000177742,ENSP00000222247,ENSP00000230050,ENSP00000247461,ENSP00000251453,ENSP00000256441,ENSP00000262584,ENSP00000270625,ENSP00000272317,ENSP00000276585,ENSP00000278572,ENSP00000288937,ENSP00000296674,ENSP00000301457,ENSP00000302896,ENSP00000305682,ENSP00000307889,ENSP00000310042,ENSP00000312311,ENSP00000317376,ENSP00000318646,ENSP00000320184,ENSP00000322419,ENSP00000322421,ENSP00000333837…	CANX,HBA1,MRPL12,MRPL17,MRPL39,MRPL46,MRPS11,MRPS23,MRPS27,MRPS28,MRPS34,MRPS36,NDUFA7,RPL10,RPL10A,RPL11,RPL13,RPL18A,RPL23,RPL24,RPL26,RPL27,RPL30,RPL6,RPL8,RPL9,RPLP2,RPS10,RPS11,RPS12,RPS13,RPS14,RPS15A,RPS16,RPS17,RPS19,RPS20,RPS21,RPS23,RPS24,RPS25,RPS27A,RPS29,RPS3,RPS3A,RPS4X,RPS5,RPS7,RPS8,RPS9,RPSA,RRBP1,ZNF622
GO:0005634	nucleus	437	6892	9.73e-19	ENSP00000044462,ENSP00000205402,ENSP00000215570,ENSP00000215730,ENSP00000215829,ENSP00000216252,ENSP00000216330,ENSP00000216455,ENSP00000217109,ENSP00000217402,ENSP00000217426,ENSP00000218089,ENSP00000218224,ENSP00000219169,ENSP00000219345,ENSP00000220764,ENSP00000221233,ENSP00000221419,ENSP00000221801,ENSP00000221930,ENSP00000222673,ENSP00000223321,ENSP00000223500,ENSP00000224073,ENSP00000225577…	ABT1,ACAD9,ACADM,ACADVL,ACAT2,ACIN1,ACOT7,ACOX1,AHCY,AHNAK,AIFM1,AKT1S1,ALYREF,APEH,APOA1BP,APOBEC3G,ARGLU1,ARL6IP4,ARPP19,ATF1,AZIN1,BABAM1,BACH1,BAG3,BANF1,BCLAF1,BRCC3,BRE,BTF3,BYSL,C1orf52,C9orf142,C9orf78,CALB1,CASC3,CASP3,CASP6,CCDC174,CCNH,CCT4,CCT5,CCT8,CDK7,CHAF1B,CHCHD2,CHCHD3,CHMP4A,CHMP4B,CHMP5,CHTF8,CIRBP,CIRH1A,CLSPN,CNBP,COPS3,COPS8,COX4I1,CREB1,CSRP1,CSTA,CSTF1,CSTF3,CTBP1,CTCF,CT…
GO:0044391	ribosomal subunit	44	152	9.73e-19	ENSP00000177742,ENSP00000222247,ENSP00000230050,ENSP00000251453,ENSP00000256441,ENSP00000262584,ENSP00000270625,ENSP00000272317,ENSP00000276585,ENSP00000278572,ENSP00000288937,ENSP00000296674,ENSP00000302896,ENSP00000305682,ENSP00000310042,ENSP00000312311,ENSP00000317376,ENSP00000318646,ENSP00000322419,ENSP00000322421,ENSP00000333837,ENSP00000339095,ENSP00000345957,ENSP00000346046,ENSP00000346050…	HBA1,MRPL12,MRPL17,MRPL39,MRPL46,MRPS11,MRPS27,MRPS28,MRPS34,MRPS36,RPL10,RPL10A,RPL11,RPL18A,RPL24,RPL30,RPL6,RPL8,RPLP2,RPS10,RPS11,RPS12,RPS13,RPS14,RPS15A,RPS16,RPS17,RPS19,RPS20,RPS21,RPS23,RPS24,RPS25,RPS27A,RPS29,RPS3,RPS3A,RPS4X,RPS5,RPS7,RPS8,RPS9,RPSA,ZNF622
GO:0015935	small ribosomal subunit	30	66	4.23e-17	ENSP00000177742,ENSP00000230050,ENSP00000251453,ENSP00000256441,ENSP00000270625,ENSP00000272317,ENSP00000276585,ENSP00000278572,ENSP00000296674,ENSP00000302896,ENSP00000317376,ENSP00000318646,ENSP00000322421,ENSP00000339095,ENSP00000345957,ENSP00000346046,ENSP00000346050,ENSP00000346067,ENSP00000362744,ENSP00000379339,ENSP00000379888,ENSP00000385958,ENSP00000414321,ENSP00000426941,ENSP00000429374…	HBA1,MRPS11,MRPS27,MRPS28,MRPS34,MRPS36,RPS10,RPS11,RPS12,RPS13,RPS14,RPS15A,RPS16,RPS17,RPS19,RPS20,RPS21,RPS23,RPS24,RPS25,RPS27A,RPS29,RPS3,RPS3A,RPS4X,RPS5,RPS7,RPS8,RPS9,RPSA
GO:0022627	cytosolic small ribosomal subunit	25	38	4.23e-17	ENSP00000230050,ENSP00000251453,ENSP00000270625,ENSP00000272317,ENSP00000278572,ENSP00000296674,ENSP00000302896,ENSP00000318646,ENSP00000322421,ENSP00000339095,ENSP00000345957,ENSP00000346046,ENSP00000346050,ENSP00000346067,ENSP00000362744,ENSP00000379339,ENSP00000379888,ENSP00000385958,ENSP00000414321,ENSP00000429374,ENSP00000435096,ENSP00000435777,ENSP00000470972,ENSP00000472985,ENSP00000481646	HBA1,RPS10,RPS11,RPS12,RPS13,RPS14,RPS15A,RPS16,RPS17,RPS19,RPS20,RPS21,RPS23,RPS24,RPS25,RPS27A,RPS29,RPS3,RPS3A,RPS4X,RPS5,RPS7,RPS8,RPS9,RPSA
GO:0005681	spliceosomal complex	45	187	1.40e-16	ENSP00000215829,ENSP00000216252,ENSP00000227524,ENSP00000230640,ENSP00000236273,ENSP00000243563,ENSP00000244520,ENSP00000246194,ENSP00000249299,ENSP00000252622,ENSP00000258962,ENSP00000265866,ENSP00000269349,ENSP00000269601,ENSP00000273541,ENSP00000310448,ENSP00000312981,ENSP00000315379,ENSP00000342374,ENSP00000346694,ENSP00000354518,ENSP00000358616,ENSP00000359645,ENSP00000360497,ENSP00000361626…	ALYREF,CWC15,EFTUD2,EIF4A3,HNRNPA2B1,HNRNPA3,HNRNPC,HNRNPDL,HNRNPH3,HNRNPR,HSPA8,ISY1,LSM2,LSM4,LSM6,LSM7,LSM8,NHP2L1,PHF5A,PLRG1,PRPF19,PRPF3,PRPF4,RALY,RBMX,RNF113A,SART1,SKIV2L2,SMNDC1,SMU1,SNRPA,SNRPC,SNRPD2,SNRPD3,SNRPE,SRSF1,SRSF2,SYF2,TRA2B,TXNL4A,USP39,WBP4,YBX1,ZCCHC8,ZNF830
GO:0043209	myelin sheath	39	157	9.31e-15	ENSP00000205402,ENSP00000228318,ENSP00000245206,ENSP00000247461,ENSP00000262030,ENSP00000270142,ENSP00000272317,ENSP00000273398,ENSP00000280326,ENSP00000280346,ENSP00000295688,ENSP00000297185,ENSP00000298510,ENSP00000299300,ENSP00000311997,ENSP00000317334,ENSP00000317780,ENSP00000324173,ENSP00000327070,ENSP00000327268,ENSP00000335304,ENSP00000349142,ENSP00000351777,ENSP00000358723,ENSP00000359991…	ATP5A1,ATP5B,ATP5C1,ATP6V1A,CANX,CCT2,CCT3,CCT5,COX5A,DLAT,DLD,DLST,ENO2,GOT2,HSPA5,HSPA8,HSPA9,IMMT,ITGB1,LDHB,MDH2,NDUFS1,NDUFV2,NEFH,NSF,PDHA1,PGAM1,PHB,PRDX3,RAP1A,RPS27A,SLC25A3,SLC25A5,SOD1,SUCLA2,TCP1,TKT,VCP,VDAC2
GO:0043232	intracellular non-membrane-bounded organelle	278	4005	2.80e-14	ENSP00000044462,ENSP00000177742,ENSP00000211998,ENSP00000215570,ENSP00000215730,ENSP00000215904,ENSP00000218089,ENSP00000218224,ENSP00000221233,ENSP00000221419,ENSP00000221801,ENSP00000222247,ENSP00000223321,ENSP00000224073,ENSP00000225972,ENSP00000226253,ENSP00000227266,ENSP00000227524,ENSP00000228843,ENSP00000229239,ENSP00000229390,ENSP00000230048,ENSP00000230050,ENSP00000230340,ENSP00000230640…	AAMP,ABT1,ACADVL,ACAT2,ACIN1,ACOT13,ACOX1,ACTR10,AHNAK,ALDOA,ALDOC,APOBEC3G,ARL6IP4,ARL8B,ARPC1A,ATP5B,BAG2,BAG3,BANF1,BCAP31,BRCC3,BRK1,BYSL,C9orf142,CANX,CAPRIN1,CASC3,CCDC124,CCT2,CCT3,CCT4,CCT5,CCT6A,CCT7,CCT8,CDC42BPA,CDC42EP4,CFDP1,CHAF1B,CHTF8,CIRBP,CIRH1A,CLTA,CREB1,CTCF,CTSC,CTTN,DBN1,DCAF13,DDX21,DDX49,DKC1,DTD1,EDF1,EIF3A,EIF3L,EIF4A3,EIF6,ELAVL1,EMD,EMG1,ENO1,EWSR1,EXOSC1,EXOSC10,EXOS…
GO:1902494	catalytic complex	124	1295	7.68e-14	ENSP00000044462,ENSP00000168216,ENSP00000205402,ENSP00000215829,ENSP00000216252,ENSP00000216455,ENSP00000221233,ENSP00000222673,ENSP00000223321,ENSP00000227524,ENSP00000227868,ENSP00000230640,ENSP00000234590,ENSP00000236273,ENSP00000246194,ENSP00000247843,ENSP00000251810,ENSP00000252102,ENSP00000252622,ENSP00000256441,ENSP00000256443,ENSP00000256897,ENSP00000258080,ENSP00000258962,ENSP00000259457…	ALYREF,ATG13,BACH1,BRCC3,BRE,CBR4,CCNH,CDK7,CWC15,DCAF13,DDB1,DKC1,DLAT,DLD,DLST,EEA1,EFTUD2,EIF4A3,ENO1,ENO2,ENO3,ENY2,ERCC8,ERH,EXOSC1,EXOSC10,EXOSC2,EXOSC3,EXOSC4,EXOSC5,EXOSC6,EXOSC7,EXOSC8,EXOSC9,GCSH,GMPR,GMPR2,GNG5,GTF2A1,GTF2A2,HNRNPA2B1,HNRNPA3,HNRNPC,HNRNPR,HSD17B10,HTRA2,IKBKG,INTS4,ISY1,LSM2,LSM7,MCCC1,MCCC2,MNAT1,MRPS36,NDUFA2,NDUFA5,NDUFA7,NDUFAB1,NDUFS1,NDUFS6,NDUFV1,NDUFV2,NDUFV3,…
GO:0031967	organelle envelope	112	1146	5.66e-13	ENSP00000177742,ENSP00000215570,ENSP00000217402,ENSP00000219169,ENSP00000222388,ENSP00000222673,ENSP00000223136,ENSP00000225577,ENSP00000225972,ENSP00000228318,ENSP00000229239,ENSP00000241052,ENSP00000243997,ENSP00000245206,ENSP00000246957,ENSP00000247843,ENSP00000252102,ENSP00000256441,ENSP00000256637,ENSP00000257245,ENSP00000258080,ENSP00000258424,ENSP00000261366,ENSP00000261667,ENSP00000262030…	ABCF2,ACAD9,ACADM,ACADVL,AIFM1,AK2,APEH,ATP5A1,ATP5B,ATP5C1,ATP5E,BANF1,CASC3,CAT,CHCHD2,CHCHD3,CHCHD7,CHMP4B,COX4I1,COX5A,COX5B,DHRS2,DIABLO,EMD,ENY2,FIS1,GAPDH,GBAS,GK,GOT2,GRPEL1,HN1,HSD17B8,HSPD1,HTRA2,IGF2R,IMMT,KPNA3,LACE1,LBR,LMNA,LMNB1,LMNB2,LRRC59,MRPL12,MRPL17,MRPL39,MRPL46,MRPS11,MRPS23,MRPS27,MRPS28,MRPS34,MRPS36,MYO1C,NDUFA2,NDUFA5,NDUFA7,NDUFAB1,NDUFAF2,NDUFAF3,NDUFAF4,NDUFS1,NDUFS6…
GO:0042582	azurophil granule	36	155	6.33e-13	ENSP00000002165,ENSP00000205636,ENSP00000215730,ENSP00000216124,ENSP00000216962,ENSP00000227266,ENSP00000249647,ENSP00000250559,ENSP00000254286,ENSP00000258145,ENSP00000260118,ENSP00000263864,ENSP00000264595,ENSP00000264914,ENSP00000268695,ENSP00000286788,ENSP00000294785,ENSP00000299300,ENSP00000302728,ENSP00000309474,ENSP00000333298,ENSP00000349687,ENSP00000351777,ENSP00000356918,ENSP00000360635…	ACTR10,AGA,ARSA,ARSB,CCT2,CCT8,CD63,CMTM6,CPPED1,CTSC,DPP7,FTL,FUCA1,FUCA2,GALNS,GGH,GM2A,GNS,GUSB,LAMP1,LAMP2,MAN2B1,NAPRT,NCSTN,NHLRC3,NPC2,PRCP,PSAP,PSMD1,PYGB,RAP1B,SNAP23,SNAP29,STX7,VAMP8,VCP
GO:0005730	nucleolus	96	926	1.88e-12	ENSP00000215570,ENSP00000221233,ENSP00000221801,ENSP00000224073,ENSP00000229390,ENSP00000230340,ENSP00000230640,ENSP00000232888,ENSP00000247003,ENSP00000253247,ENSP00000254037,ENSP00000259667,ENSP00000262710,ENSP00000263657,ENSP00000264010,ENSP00000264515,ENSP00000265564,ENSP00000265881,ENSP00000269349,ENSP00000274606,ENSP00000274849,ENSP00000278572,ENSP00000280326,ENSP00000293217,ENSP00000296792…	ABT1,ACADVL,ACAT2,ACIN1,ACOX1,ARL6IP4,BYSL,CCT5,CIRBP,CIRH1A,CTCF,DCAF13,DDX21,DDX49,DKC1,DTD1,EDF1,EIF3A,EIF3L,EIF4A3,EIF6,EMG1,EWSR1,EXOSC1,EXOSC10,EXOSC2,EXOSC3,EXOSC4,EXOSC5,EXOSC6,EXOSC7,EXOSC8,EXOSC9,FBL,H1FX,H2AFY,HINT2,HN1,HSPA8,HSPA9,ILF3,LSM6,MAK16,MYO1C,NHP2,NHP2L1,NOC2L,NOL11,NOL7,NOLC1,NPM3,NUCKS1,NUDT16,PAK1IP1,PARN,PDHA1,PELP1,PLRG1,PNO1,PRKDC,PWP1,RBBP5,RBM14,RBM3,RBPJ,RCL1,REXO2,…
GO:0060205	cytoplasmic vesicle lumen	52	340	4.07e-12	ENSP00000002165,ENSP00000211998,ENSP00000216124,ENSP00000216392,ENSP00000216962,ENSP00000218388,ENSP00000221930,ENSP00000223321,ENSP00000226253,ENSP00000227266,ENSP00000231751,ENSP00000233242,ENSP00000241052,ENSP00000254286,ENSP00000258145,ENSP00000259457,ENSP00000260118,ENSP00000262193,ENSP00000262776,ENSP00000264595,ENSP00000264914,ENSP00000267884,ENSP00000268695,ENSP00000269848,ENSP00000271308…	ACAA1,ACTR10,ADA,AGA,ALAD,ALDOA,ALDOC,APOB,ARSA,ARSB,CAT,CCT2,CCT8,CPPED1,CTSC,DPP7,FN1,FTL,FUCA1,FUCA2,GALNS,GGH,GM2A,GNS,GUSB,HBA1,HSPA8,LGALS3BP,LTF,MAN2B1,NAPRT,NHLRC3,NME1-NME2,NPC2,PDXK,PFKL,PGAM1,PGM2,PNP,PRDX4,PSMA2,PSMA5,PSMB1,PSMB7,PSMD1,PYGB,PYGL,SRP14,TGFB1,TIMP1,VCL,VCP
GO:0034774	secretory granule lumen	49	323	2.55e-11	ENSP00000002165,ENSP00000211998,ENSP00000216124,ENSP00000216392,ENSP00000216962,ENSP00000218388,ENSP00000221930,ENSP00000223321,ENSP00000226253,ENSP00000227266,ENSP00000231751,ENSP00000241052,ENSP00000254286,ENSP00000258145,ENSP00000259457,ENSP00000260118,ENSP00000262193,ENSP00000262776,ENSP00000264595,ENSP00000264914,ENSP00000267884,ENSP00000268695,ENSP00000269848,ENSP00000271308,ENSP00000286788…	ACAA1,ACTR10,AGA,ALAD,ALDOA,ALDOC,ARSA,ARSB,CAT,CCT2,CCT8,CPPED1,CTSC,DPP7,FN1,FTL,FUCA1,FUCA2,GALNS,GGH,GM2A,GNS,GUSB,HSPA8,LGALS3BP,LTF,MAN2B1,NAPRT,NHLRC3,NME1-NME2,NPC2,PDXK,PFKL,PGAM1,PGM2,PNP,PRDX4,PSMA2,PSMA5,PSMB1,PSMB7,PSMD1,PYGB,PYGL,SRP14,TGFB1,TIMP1,VCL,VCP
GO:0098798	mitochondrial protein complex	42	251	6.39e-11	ENSP00000168216,ENSP00000177742,ENSP00000215570,ENSP00000243997,ENSP00000252102,ENSP00000256441,ENSP00000257245,ENSP00000258424,ENSP00000262030,ENSP00000262570,ENSP00000264954,ENSP00000265333,ENSP00000265594,ENSP00000274137,ENSP00000276585,ENSP00000280346,ENSP00000284320,ENSP00000288937,ENSP00000301457,ENSP00000305682,ENSP00000309565,ENSP00000312311,ENSP00000312356,ENSP00000317376,ENSP00000317780…	ATP5A1,ATP5B,ATP5C1,ATP5E,CHCHD3,COX4I1,COX5A,COX5B,DLAT,GRPEL1,HSD17B10,IMMT,MCCC1,MCCC2,MRPL12,MRPL17,MRPL39,MRPL46,MRPS11,MRPS27,MRPS28,MRPS34,MRPS36,NDUFA2,NDUFA5,NDUFA7,NDUFAB1,NDUFS1,NDUFS6,NDUFV1,NDUFV2,NDUFV3,SDHB,TIMM10,TIMM13,TIMM8B,TIMM9,TOMM70A,TRMT10C,UQCRB,UQCRH,VDAC1
GO:0005740	mitochondrial envelope	78	722	6.72e-11	ENSP00000177742,ENSP00000215570,ENSP00000222388,ENSP00000222673,ENSP00000223136,ENSP00000225577,ENSP00000228318,ENSP00000241052,ENSP00000243997,ENSP00000245206,ENSP00000246957,ENSP00000252102,ENSP00000256441,ENSP00000257245,ENSP00000258080,ENSP00000258424,ENSP00000262030,ENSP00000262570,ENSP00000264954,ENSP00000265333,ENSP00000265881,ENSP00000267814,ENSP00000270142,ENSP00000270538,ENSP00000272317…	ABCF2,ACAD9,ACADM,ACADVL,AIFM1,AK2,ATP5A1,ATP5B,ATP5C1,ATP5E,CAT,CHCHD2,CHCHD3,CHCHD7,COX4I1,COX5A,COX5B,DIABLO,FIS1,GBAS,GK,GOT2,GRPEL1,HSD17B8,HSPD1,HTRA2,IMMT,LACE1,MRPL12,MRPL17,MRPL39,MRPL46,MRPS11,MRPS23,MRPS27,MRPS28,MRPS34,MRPS36,NDUFA2,NDUFA5,NDUFA7,NDUFAB1,NDUFAF2,NDUFAF3,NDUFAF4,NDUFS1,NDUFS6,NDUFV1,NDUFV2,NDUFV3,OGDH,PHB,PHB2,QTRTD1,REXO2,RPS27A,RPS3,RPS6KB1,SDHB,SHMT2,SLC25A3,SLC25A5…
GO:0019866	organelle inner membrane	63	513	6.95e-11	ENSP00000177742,ENSP00000215570,ENSP00000219169,ENSP00000228318,ENSP00000243997,ENSP00000245206,ENSP00000246957,ENSP00000252102,ENSP00000256441,ENSP00000257245,ENSP00000258424,ENSP00000261366,ENSP00000262030,ENSP00000262570,ENSP00000264954,ENSP00000266732,ENSP00000270538,ENSP00000274137,ENSP00000276585,ENSP00000278572,ENSP00000287295,ENSP00000288937,ENSP00000296597,ENSP00000301457,ENSP00000305682…	ACAD9,ACADVL,AIFM1,ATP5A1,ATP5B,ATP5C1,ATP5E,CHCHD3,COX4I1,COX5A,COX5B,EMD,GOT2,GRPEL1,HSPD1,IMMT,LBR,LMNB1,LMNB2,MRPL12,MRPL17,MRPL39,MRPL46,MRPS11,MRPS23,MRPS27,MRPS28,MRPS34,MRPS36,NDUFA2,NDUFA5,NDUFA7,NDUFAB1,NDUFAF2,NDUFAF3,NDUFAF4,NDUFS1,NDUFS6,NDUFV1,NDUFV2,NDUFV3,NUTF2,PHB,PHB2,RPS3,SDHB,SHMT2,SLC25A3,SLC25A5,STOML2,THEM4,TIMM10,TIMM13,TIMM44,TIMM8B,TIMM9,TMPO,TOR1AIP1,TRA2B,TRAP1,UQCRB,U…
GO:1904813	ficolin-1-rich granule lumen	29	125	1.70e-10	ENSP00000211998,ENSP00000216392,ENSP00000222968,ENSP00000223321,ENSP00000226253,ENSP00000241052,ENSP00000254286,ENSP00000258145,ENSP00000259457,ENSP00000262193,ENSP00000264914,ENSP00000267884,ENSP00000269848,ENSP00000271308,ENSP00000273550,ENSP00000286788,ENSP00000296456,ENSP00000302728,ENSP00000312134,ENSP00000351777,ENSP00000354532,ENSP00000359991,ENSP00000368646,ENSP00000371152,ENSP00000371393…	ACTR10,ALAD,ALDOA,ALDOC,APEH,ARSB,ASAH1,CAT,CCT8,FTH1,GNS,GUSB,HSPA8,NME1-NME2,PDAP1,PFKL,PGAM1,PGM2,PNP,PRDX4,PRG2,PSMA2,PSMA5,PSMB1,PSMB7,PYGL,SRP14,VCL,VCP
GO:0030141	secretory granule	84	828	1.79e-10	ENSP00000002165,ENSP00000205402,ENSP00000205636,ENSP00000211998,ENSP00000215730,ENSP00000216124,ENSP00000216392,ENSP00000216962,ENSP00000218388,ENSP00000221930,ENSP00000222968,ENSP00000223321,ENSP00000226253,ENSP00000227266,ENSP00000231751,ENSP00000241052,ENSP00000249647,ENSP00000250559,ENSP00000254286,ENSP00000258145,ENSP00000259457,ENSP00000260118,ENSP00000262193,ENSP00000262776,ENSP00000263864…	ACAA1,ACTR10,AGA,ALAD,ALDOA,ALDOC,APEH,ARSA,ARSB,ASAH1,BSG,CAT,CCT2,CCT8,CD47,CD55,CD59,CD63,CMTM6,CPPED1,CTSC,DLD,DPP7,FCGR2A,FN1,FTH1,FTL,FUCA1,FUCA2,GALNS,GARS,GGH,GM2A,GNS,GUSB,HSPA8,HSPD1,IGF2R,LAMP1,LAMP2,LAMTOR2,LAMTOR3,LGALS3BP,LTF,MAN2B1,NAPRT,NCSTN,NHLRC3,NME1-NME2,NPC2,NUDT1,PDAP1,PDXK,PFKL,PGAM1,PGM2,PNP,PRCP,PRDX4,PRG2,PSAP,PSMA2,PSMA5,PSMB1,PSMB7,PSMD1,PYGB,PYGL,RAB7A,RAP1A,RAP1B,SN…
GO:1905369	endopeptidase complex	21	65	7.23e-10	ENSP00000044462,ENSP00000216455,ENSP00000223321,ENSP00000258080,ENSP00000259457,ENSP00000261303,ENSP00000261479,ENSP00000262193,ENSP00000270586,ENSP00000271308,ENSP00000290541,ENSP00000293362,ENSP00000309474,ENSP00000350708,ENSP00000351777,ENSP00000355325,ENSP00000359910,ENSP00000362334,ENSP00000365576,ENSP00000414359,ENSP00000483688	HTRA2,PSMA1,PSMA2,PSMA3,PSMA4,PSMA5,PSMA6,PSMA7,PSMB1,PSMB2,PSMB3,PSMB4,PSMB5,PSMB6,PSMB7,PSMC1,PSMD1,PSME3,RAD23B,UBQLN1,VCP
GO:0005839	proteasome core complex	14	21	8.25e-10	ENSP00000044462,ENSP00000216455,ENSP00000223321,ENSP00000259457,ENSP00000261479,ENSP00000262193,ENSP00000270586,ENSP00000271308,ENSP00000290541,ENSP00000355325,ENSP00000359910,ENSP00000362334,ENSP00000414359,ENSP00000483688	PSMA1,PSMA2,PSMA3,PSMA4,PSMA5,PSMA6,PSMA7,PSMB1,PSMB2,PSMB3,PSMB4,PSMB5,PSMB6,PSMB7
GO:0035578	azurophil granule lumen	24	92	1.24e-09	ENSP00000002165,ENSP00000216124,ENSP00000216962,ENSP00000227266,ENSP00000254286,ENSP00000258145,ENSP00000260118,ENSP00000264595,ENSP00000264914,ENSP00000268695,ENSP00000286788,ENSP00000299300,ENSP00000302728,ENSP00000309474,ENSP00000349687,ENSP00000351777,ENSP00000360635,ENSP00000363603,ENSP00000366525,ENSP00000368920,ENSP00000371193,ENSP00000395473,ENSP00000401508,ENSP00000451112	ACTR10,AGA,ARSA,ARSB,CCT2,CCT8,CPPED1,CTSC,DPP7,FTL,FUCA1,FUCA2,GALNS,GGH,GM2A,GNS,GUSB,MAN2B1,NAPRT,NHLRC3,NPC2,PSMD1,PYGB,VCP
GO:0097526	spliceosomal tri-snRNP complex	15	28	1.62e-09	ENSP00000215829,ENSP00000249299,ENSP00000252622,ENSP00000269601,ENSP00000274712,ENSP00000310448,ENSP00000315379,ENSP00000342374,ENSP00000363313,ENSP00000364813,ENSP00000383949,ENSP00000392094,ENSP00000400591,ENSP00000422392,ENSP00000469468	EFTUD2,LSM2,LSM4,LSM6,LSM7,LSM8,NHP2L1,PRPF3,PRPF4,SART1,SNRPD2,SNRPD3,SNRPE,TXNL4A,ZMAT2
GO:0005743	mitochondrial inner membrane	55	456	2.71e-09	ENSP00000177742,ENSP00000215570,ENSP00000228318,ENSP00000243997,ENSP00000245206,ENSP00000246957,ENSP00000252102,ENSP00000256441,ENSP00000257245,ENSP00000258424,ENSP00000262030,ENSP00000262570,ENSP00000264954,ENSP00000270538,ENSP00000274137,ENSP00000276585,ENSP00000278572,ENSP00000287295,ENSP00000288937,ENSP00000296597,ENSP00000301457,ENSP00000305682,ENSP00000309565,ENSP00000312311,ENSP00000312618…	ACAD9,ACADVL,AIFM1,ATP5A1,ATP5B,ATP5C1,ATP5E,CHCHD3,COX4I1,COX5A,COX5B,GOT2,GRPEL1,HSPD1,IMMT,MRPL12,MRPL17,MRPL39,MRPL46,MRPS11,MRPS23,MRPS27,MRPS28,MRPS34,MRPS36,NDUFA2,NDUFA5,NDUFA7,NDUFAB1,NDUFAF2,NDUFAF3,NDUFAF4,NDUFS1,NDUFS6,NDUFV1,NDUFV2,NDUFV3,PHB,PHB2,RPS3,SDHB,SHMT2,SLC25A3,SLC25A5,STOML2,THEM4,TIMM10,TIMM13,TIMM44,TIMM8B,TIMM9,TRAP1,UQCRB,UQCRH,WBSCR16
GO:0101002	ficolin-1-rich granule	33	186	2.92e-09	ENSP00000211998,ENSP00000216392,ENSP00000222968,ENSP00000223321,ENSP00000226253,ENSP00000241052,ENSP00000254286,ENSP00000258145,ENSP00000259457,ENSP00000262193,ENSP00000264914,ENSP00000267884,ENSP00000269848,ENSP00000271308,ENSP00000273550,ENSP00000286788,ENSP00000296456,ENSP00000302728,ENSP00000312134,ENSP00000333298,ENSP00000351777,ENSP00000354532,ENSP00000356030,ENSP00000359991,ENSP00000368646…	ACTR10,ALAD,ALDOA,ALDOC,APEH,ARSB,ASAH1,CAT,CCT8,CD55,FTH1,GNS,GUSB,HSPA8,LAMP1,LAMP2,NME1-NME2,PDAP1,PFKL,PGAM1,PGM2,PNP,PRCP,PRDX4,PRG2,PSMA2,PSMA5,PSMB1,PSMB7,PYGL,SRP14,VCL,VCP
GO:0000502	proteasome complex	20	64	3.06e-09	ENSP00000044462,ENSP00000216455,ENSP00000223321,ENSP00000259457,ENSP00000261303,ENSP00000261479,ENSP00000262193,ENSP00000270586,ENSP00000271308,ENSP00000290541,ENSP00000293362,ENSP00000309474,ENSP00000350708,ENSP00000351777,ENSP00000355325,ENSP00000359910,ENSP00000362334,ENSP00000365576,ENSP00000414359,ENSP00000483688	PSMA1,PSMA2,PSMA3,PSMA4,PSMA5,PSMA6,PSMA7,PSMB1,PSMB2,PSMB3,PSMB4,PSMB5,PSMB6,PSMB7,PSMC1,PSMD1,PSME3,RAD23B,UBQLN1,VCP
GO:0071013	catalytic step 2 spliceosome	24	99	4.07e-09	ENSP00000215829,ENSP00000216252,ENSP00000227524,ENSP00000230640,ENSP00000236273,ENSP00000246194,ENSP00000252622,ENSP00000258962,ENSP00000269349,ENSP00000273541,ENSP00000310448,ENSP00000342374,ENSP00000346694,ENSP00000359645,ENSP00000363745,ENSP00000364813,ENSP00000376309,ENSP00000392094,ENSP00000400591,ENSP00000421592,ENSP00000424417,ENSP00000438993,ENSP00000451291,ENSP00000475615	ALYREF,CWC15,EFTUD2,EIF4A3,HNRNPA2B1,HNRNPA3,HNRNPC,HNRNPR,ISY1,LSM2,LSM7,PHF5A,PLRG1,PRPF19,RALY,RBMX,SART1,SKIV2L2,SNRPD2,SNRPD3,SNRPE,SRSF1,SYF2,ZCCHC8
GO:0005775	vacuolar lumen	31	172	7.02e-09	ENSP00000002165,ENSP00000216124,ENSP00000216962,ENSP00000227266,ENSP00000233242,ENSP00000254286,ENSP00000258145,ENSP00000260118,ENSP00000264595,ENSP00000264914,ENSP00000268695,ENSP00000286788,ENSP00000299300,ENSP00000302728,ENSP00000309474,ENSP00000314606,ENSP00000349687,ENSP00000351777,ENSP00000360635,ENSP00000363603,ENSP00000366525,ENSP00000368920,ENSP00000371152,ENSP00000371193,ENSP00000378394…	ACTR10,AGA,APOB,ARSA,ARSB,ASAH1,CCT2,CCT8,CPPED1,CTSC,DPP7,FTL,FUCA1,FUCA2,GALNS,GGH,GM2A,GNS,GUSB,HSPA8,IFI30,LAMP2,MAN2B1,NAPRT,NHLRC3,NPC2,PSAP,PSMD1,PYGB,SGSH,VCP
GO:1990204	oxidoreductase complex	24	103	7.83e-09	ENSP00000205402,ENSP00000222673,ENSP00000227868,ENSP00000251810,ENSP00000252102,ENSP00000256441,ENSP00000274137,ENSP00000280346,ENSP00000301457,ENSP00000303525,ENSP00000307241,ENSP00000309565,ENSP00000319531,ENSP00000322450,ENSP00000327268,ENSP00000335304,ENSP00000346196,ENSP00000353770,ENSP00000364649,ENSP00000369134,ENSP00000392709,ENSP00000417142,ENSP00000430494,ENSP00000458770	CBR4,DLAT,DLD,DLST,GCSH,MRPS36,NDUFA2,NDUFA5,NDUFA7,NDUFAB1,NDUFS1,NDUFS6,NDUFV1,NDUFV2,NDUFV3,OGDH,PDHA1,PDHB,PDHX,RRM2,RRM2B,SDHB,UQCRB,UQCRH
GO:0031966	mitochondrial membrane	69	679	1.08e-08	ENSP00000177742,ENSP00000215570,ENSP00000222673,ENSP00000223136,ENSP00000225577,ENSP00000228318,ENSP00000243997,ENSP00000245206,ENSP00000246957,ENSP00000252102,ENSP00000256441,ENSP00000257245,ENSP00000258080,ENSP00000258424,ENSP00000262030,ENSP00000262570,ENSP00000264954,ENSP00000265333,ENSP00000267814,ENSP00000270538,ENSP00000272317,ENSP00000274137,ENSP00000276585,ENSP00000278572,ENSP00000284320…	ACAD9,ACADM,ACADVL,AIFM1,ATP5A1,ATP5B,ATP5C1,ATP5E,CHCHD3,COX4I1,COX5A,COX5B,FIS1,GBAS,GK,GOT2,GRPEL1,HSPD1,HTRA2,IMMT,LACE1,MRPL12,MRPL17,MRPL39,MRPL46,MRPS11,MRPS23,MRPS27,MRPS28,MRPS34,MRPS36,NDUFA2,NDUFA5,NDUFA7,NDUFAB1,NDUFAF2,NDUFAF3,NDUFAF4,NDUFS1,NDUFS6,NDUFV1,NDUFV2,NDUFV3,OGDH,PHB,PHB2,QTRTD1,RPS27A,RPS3,RPS6KB1,SDHB,SHMT2,SLC25A3,SLC25A5,SORD,STOML2,THEM4,TIMM10,TIMM13,TIMM44,TIMM8B,TI…
GO:1905368	peptidase complex	22	87	1.08e-08	ENSP00000044462,ENSP00000216455,ENSP00000223321,ENSP00000258080,ENSP00000259457,ENSP00000261303,ENSP00000261479,ENSP00000262193,ENSP00000270586,ENSP00000271308,ENSP00000290541,ENSP00000293362,ENSP00000309474,ENSP00000350708,ENSP00000351777,ENSP00000355325,ENSP00000359910,ENSP00000362334,ENSP00000365576,ENSP00000414359,ENSP00000429986,ENSP00000483688	ENY2,HTRA2,PSMA1,PSMA2,PSMA3,PSMA4,PSMA5,PSMA6,PSMA7,PSMB1,PSMB2,PSMB3,PSMB4,PSMB5,PSMB6,PSMB7,PSMC1,PSMD1,PSME3,RAD23B,UBQLN1,VCP
GO:0099503	secretory vesicle	86	948	1.41e-08	ENSP00000002165,ENSP00000205402,ENSP00000205636,ENSP00000211998,ENSP00000215730,ENSP00000216124,ENSP00000216392,ENSP00000216962,ENSP00000218388,ENSP00000221930,ENSP00000222968,ENSP00000223321,ENSP00000226253,ENSP00000227266,ENSP00000231751,ENSP00000241052,ENSP00000242285,ENSP00000249647,ENSP00000250559,ENSP00000254286,ENSP00000258145,ENSP00000259457,ENSP00000260118,ENSP00000262193,ENSP00000262776…	ACAA1,ACTR10,AGA,ALAD,ALDOA,ALDOC,APEH,ARSA,ARSB,ASAH1,BSG,CAT,CCT2,CCT8,CD47,CD55,CD59,CD63,CLTA,CMTM6,CPPED1,CTSC,DLD,DPP7,FCGR2A,FN1,FTH1,FTL,FUCA1,FUCA2,GALNS,GARS,GGH,GM2A,GNS,GUSB,HSPA8,HSPD1,IGF2R,LAMP1,LAMP2,LAMTOR2,LAMTOR3,LGALS3BP,LTF,MAN2B1,NAPRT,NCSTN,NHLRC3,NME1-NME2,NPC2,NUDT1,PDAP1,PDXK,PFKL,PGAM1,PGM2,PNP,PRCP,PRDX4,PRG2,PSAP,PSMA2,PSMA5,PSMB1,PSMB7,PSMD1,PYGB,PYGL,RAB7A,RAP1A,RAP…
GO:0005764	lysosome	61	582	3.57e-08	ENSP00000002165,ENSP00000205636,ENSP00000215730,ENSP00000216124,ENSP00000216962,ENSP00000219345,ENSP00000220763,ENSP00000222219,ENSP00000227266,ENSP00000233242,ENSP00000241052,ENSP00000242285,ENSP00000249647,ENSP00000250559,ENSP00000254286,ENSP00000256496,ENSP00000256637,ENSP00000258145,ENSP00000260118,ENSP00000263593,ENSP00000263864,ENSP00000264595,ENSP00000264914,ENSP00000265062,ENSP00000268695…	ACTR10,ADA,AGA,APOB,ARL8B,ARSA,ARSB,ASAH1,CAT,CCT2,CCT8,CD63,CLTA,CMTM6,CPPED1,CPQ,CTSC,DNASE2,DPP7,FTH1,FTL,FUCA1,FUCA2,GALNS,GGH,GM2A,GNS,GOT1,GUSB,HSPA8,IFI30,IGF2R,LAMP1,LAMP2,LAMTOR3,MAN2B1,NAGA,NAPRT,NCSTN,NHLRC3,NPC2,PLA2G15,PRCP,PSAP,PSMD1,PYGB,RAB7A,RAB9A,RAP1B,RRAGA,RRAGC,SGSH,SIAE,SNAP23,SNAP29,SOD1,SORT1,STX7,TMEM106B,VAMP8,VCP
GO:0097525	spliceosomal snRNP complex	18	60	3.64e-08	ENSP00000215829,ENSP00000216252,ENSP00000243563,ENSP00000244520,ENSP00000249299,ENSP00000252622,ENSP00000269601,ENSP00000274712,ENSP00000310448,ENSP00000315379,ENSP00000342374,ENSP00000363313,ENSP00000364813,ENSP00000383949,ENSP00000392094,ENSP00000400591,ENSP00000422392,ENSP00000469468	EFTUD2,LSM2,LSM4,LSM6,LSM7,LSM8,NHP2L1,PHF5A,PRPF3,PRPF4,SART1,SNRPA,SNRPC,SNRPD2,SNRPD3,SNRPE,TXNL4A,ZMAT2
GO:0120114	Sm-like protein family complex	20	78	4.74e-08	ENSP00000215829,ENSP00000216252,ENSP00000243563,ENSP00000244520,ENSP00000249299,ENSP00000252622,ENSP00000269601,ENSP00000274712,ENSP00000281950,ENSP00000310448,ENSP00000315379,ENSP00000342374,ENSP00000363313,ENSP00000364813,ENSP00000383949,ENSP00000392094,ENSP00000392270,ENSP00000400591,ENSP00000422392,ENSP00000469468	EFTUD2,GEMIN6,LSM2,LSM4,LSM6,LSM7,LSM8,NHP2L1,PHF5A,PRPF3,PRPF4,SART1,SNRPA,SNRPC,SNRPD2,SNRPD3,SNRPE,STRAP,TXNL4A,ZMAT2
GO:0000176	nuclear exosome (RNase complex)	10	12	8.48e-08	ENSP00000221233,ENSP00000265564,ENSP00000315476,ENSP00000323046,ENSP00000359939,ENSP00000361433,ENSP00000366135,ENSP00000368984,ENSP00000374354,ENSP00000398597	EXOSC1,EXOSC10,EXOSC2,EXOSC3,EXOSC4,EXOSC5,EXOSC6,EXOSC7,EXOSC8,EXOSC9
GO:0005844	polysome	18	66	1.21e-07	ENSP00000222247,ENSP00000254108,ENSP00000261479,ENSP00000262584,ENSP00000278572,ENSP00000286428,ENSP00000296674,ENSP00000345957,ENSP00000362744,ENSP00000363018,ENSP00000363676,ENSP00000377640,ENSP00000379339,ENSP00000388806,ENSP00000403172,ENSP00000414359,ENSP00000428085,ENSP00000446007	EIF4B,FUS,PSMA1,PSMA6,RPL10A,RPL11,RPL18A,RPL24,RPL30,RPL6,RPL8,RPS21,RPS23,RPS29,RPS3,RPS4X,VBP1,VIM
GO:0046540	U4/U6 x U5 tri-snRNP complex	12	23	1.21e-07	ENSP00000249299,ENSP00000269601,ENSP00000274712,ENSP00000310448,ENSP00000315379,ENSP00000342374,ENSP00000363313,ENSP00000364813,ENSP00000383949,ENSP00000392094,ENSP00000400591,ENSP00000422392	EFTUD2,LSM2,LSM6,LSM8,NHP2L1,PRPF3,PRPF4,SART1,SNRPD2,SNRPE,TXNL4A,ZMAT2
GO:0098800	inner mitochondrial membrane protein complex	24	128	2.68e-07	ENSP00000243997,ENSP00000252102,ENSP00000257245,ENSP00000258424,ENSP00000262030,ENSP00000262570,ENSP00000264954,ENSP00000274137,ENSP00000301457,ENSP00000309565,ENSP00000317780,ENSP00000322450,ENSP00000327268,ENSP00000346196,ENSP00000349142,ENSP00000364649,ENSP00000378588,ENSP00000381736,ENSP00000387262,ENSP00000392709,ENSP00000417142,ENSP00000430494,ENSP00000457513,ENSP00000458770	ATP5A1,ATP5B,ATP5C1,ATP5E,CHCHD3,COX4I1,COX5A,COX5B,GRPEL1,IMMT,NDUFA2,NDUFA5,NDUFA7,NDUFAB1,NDUFS1,NDUFS6,NDUFV1,NDUFV2,NDUFV3,SDHB,TIMM10,TIMM9,UQCRB,UQCRH
GO:0005773	vacuole	64	682	6.06e-07	ENSP00000002165,ENSP00000205402,ENSP00000205636,ENSP00000215730,ENSP00000216124,ENSP00000216962,ENSP00000219345,ENSP00000220763,ENSP00000222219,ENSP00000227266,ENSP00000233242,ENSP00000241052,ENSP00000242285,ENSP00000249647,ENSP00000250559,ENSP00000254286,ENSP00000256496,ENSP00000256637,ENSP00000258145,ENSP00000260118,ENSP00000263593,ENSP00000263864,ENSP00000264595,ENSP00000264914,ENSP00000265062…	ACTR10,ADA,AGA,APOB,ARL8B,ARSA,ARSB,ASAH1,CAT,CCT2,CCT8,CD63,CLTA,CMTM6,CPPED1,CPQ,CTSC,DLD,DNASE2,DPP7,FTH1,FTL,FUCA1,FUCA2,GALNS,GGH,GM2A,GNS,GOT1,GUSB,HSPA8,IFI30,IGF2R,LAMP1,LAMP2,LAMTOR3,LTV1,MAN2B1,NAGA,NAPRT,NCSTN,NHLRC3,NPC2,PLA2G15,PRCP,PSAP,PSMD1,PYGB,RAB7A,RAB9A,RAP1B,RRAGA,RRAGC,SGSH,SIAE,SNAP23,SNAP29,SOD1,SORT1,STX7,TMEM106B,UBQLN1,VAMP8,VCP
GO:0005684	U2-type spliceosomal complex	17	67	7.21e-07	ENSP00000215829,ENSP00000227524,ENSP00000236273,ENSP00000244520,ENSP00000252622,ENSP00000310448,ENSP00000315379,ENSP00000342374,ENSP00000360497,ENSP00000363313,ENSP00000368801,ENSP00000380336,ENSP00000383949,ENSP00000392094,ENSP00000400591,ENSP00000424417,ENSP00000475615	CWC15,EFTUD2,LSM7,NHP2L1,PLRG1,PRPF19,PRPF3,PRPF4,RNF113A,SART1,SMU1,SNRPC,SNRPD2,SNRPD3,SNRPE,SYF2,WBP4
GO:0044437	vacuolar part	50	474	7.21e-07	ENSP00000002165,ENSP00000205402,ENSP00000205636,ENSP00000215730,ENSP00000216124,ENSP00000216962,ENSP00000227266,ENSP00000233242,ENSP00000242285,ENSP00000250559,ENSP00000254286,ENSP00000256496,ENSP00000256637,ENSP00000258145,ENSP00000260118,ENSP00000263864,ENSP00000264595,ENSP00000264914,ENSP00000265062,ENSP00000268695,ENSP00000286788,ENSP00000294785,ENSP00000299300,ENSP00000302728,ENSP00000309474…	ACTR10,AGA,APOB,ARL8B,ARSA,ARSB,ASAH1,CCT2,CCT8,CD63,CLTA,CMTM6,CPPED1,CTSC,DLD,DPP7,FTL,FUCA1,FUCA2,GALNS,GGH,GM2A,GNS,GUSB,HSPA8,IFI30,IGF2R,LAMP1,LAMP2,LAMTOR3,LTV1,MAN2B1,NAPRT,NCSTN,NHLRC3,NPC2,PRCP,PSAP,PSMD1,PYGB,RAB7A,RAP1B,RRAGA,RRAGC,SGSH,SNAP29,SORT1,TMEM106B,VAMP8,VCP
GO:0031970	organelle envelope lumen	19	87	9.33e-07	ENSP00000215570,ENSP00000241052,ENSP00000246957,ENSP00000257245,ENSP00000258080,ENSP00000265881,ENSP00000270142,ENSP00000287295,ENSP00000306425,ENSP00000333667,ENSP00000346921,ENSP00000348886,ENSP00000349437,ENSP00000357804,ENSP00000378588,ENSP00000378812,ENSP00000392709,ENSP00000398495,ENSP00000438455	AIFM1,AK2,CAT,CHCHD2,CHCHD7,DIABLO,HTRA2,IGF2R,NDUFS1,REXO2,SHMT2,SOD1,STOML2,THEM4,TIMM10,TIMM13,TIMM8B,TIMM9,TRAP1
GO:0005758	mitochondrial intermembrane space	18	79	1.16e-06	ENSP00000215570,ENSP00000241052,ENSP00000246957,ENSP00000257245,ENSP00000258080,ENSP00000265881,ENSP00000270142,ENSP00000287295,ENSP00000306425,ENSP00000333667,ENSP00000346921,ENSP00000348886,ENSP00000357804,ENSP00000378588,ENSP00000378812,ENSP00000392709,ENSP00000398495,ENSP00000438455	AIFM1,AK2,CAT,CHCHD2,CHCHD7,DIABLO,HTRA2,NDUFS1,REXO2,SHMT2,SOD1,STOML2,THEM4,TIMM10,TIMM13,TIMM8B,TIMM9,TRAP1
GO:0101031	chaperone complex	10	19	1.75e-06	ENSP00000258091,ENSP00000275603,ENSP00000280326,ENSP00000286788,ENSP00000295688,ENSP00000299300,ENSP00000317334,ENSP00000359727,ENSP00000377958,ENSP00000432083	BAG2,CCT2,CCT3,CCT4,CCT5,CCT6A,CCT7,CCT8,HSPA8,TCP1
GO:0030684	preribosome	17	74	2.30e-06	ENSP00000221801,ENSP00000232888,ENSP00000248450,ENSP00000283109,ENSP00000297579,ENSP00000310042,ENSP00000317992,ENSP00000339095,ENSP00000346067,ENSP00000353246,ENSP00000355899,ENSP00000356548,ENSP00000363574,ENSP00000369162,ENSP00000377944,ENSP00000383949,ENSP00000470560	AAMP,DCAF13,EIF6,EMG1,FBL,LTV1,MAK16,NHP2L1,NOC2L,RIOK1,RIOK2,RPS7,RPSA,RRP15,RRP9,UTP14A,ZNF622
GO:0042470	melanosome	20	105	2.75e-06	ENSP00000217426,ENSP00000234256,ENSP00000247461,ENSP00000254722,ENSP00000260118,ENSP00000265062,ENSP00000294785,ENSP00000324173,ENSP00000333298,ENSP00000333769,ENSP00000353224,ENSP00000377958,ENSP00000379350,ENSP00000416293,ENSP00000420127,ENSP00000432083,ENSP00000438248,ENSP00000444408,ENSP00000447730,ENSP00000463393	AHCY,BSG,CALU,CANX,CCT4,CD63,GGH,HSPA5,HSPA8,ITGB1,LAMP1,NCSTN,RAB7A,RAB9A,SEC22B,SERPINF1,SLC1A4,SLC1A5,SLC2A1,TFRC
GO:0071011	precatalytic spliceosome	13	41	2.75e-06	ENSP00000215829,ENSP00000216252,ENSP00000249299,ENSP00000310448,ENSP00000315379,ENSP00000342374,ENSP00000363313,ENSP00000364813,ENSP00000368801,ENSP00000380336,ENSP00000383949,ENSP00000400591,ENSP00000424417	LSM2,LSM8,NHP2L1,PHF5A,PLRG1,PRPF3,PRPF4,SART1,SMU1,SNRPD2,SNRPD3,SNRPE,WBP4
GO:0042645	mitochondrial nucleoid	13	43	4.19e-06	ENSP00000225972,ENSP00000236980,ENSP00000262030,ENSP00000265333,ENSP00000297185,ENSP00000312356,ENSP00000333667,ENSP00000360671,ENSP00000361635,ENSP00000419665,ENSP00000420588,ENSP00000438689,ENSP00000442563	ACADVL,ATP5B,FASTKD2,HSPA9,LRRC59,POLG2,SHMT2,SLC25A5,SSBP1,TFAM,TRMT10C,VDAC1,VDAC2
GO:0005832	chaperonin-containing T-complex	8	11	4.67e-06	ENSP00000258091,ENSP00000275603,ENSP00000280326,ENSP00000286788,ENSP00000295688,ENSP00000299300,ENSP00000317334,ENSP00000377958	CCT2,CCT3,CCT4,CCT5,CCT6A,CCT7,CCT8,TCP1
GO:0019773	proteasome core complex, alpha-subunit complex	7	8	1.06e-05	ENSP00000044462,ENSP00000216455,ENSP00000223321,ENSP00000261479,ENSP00000271308,ENSP00000359910,ENSP00000414359	PSMA1,PSMA2,PSMA3,PSMA4,PSMA5,PSMA6,PSMA7
GO:0000177	cytoplasmic exosome (RNase complex)	8	13	1.14e-05	ENSP00000221233,ENSP00000265564,ENSP00000315476,ENSP00000323046,ENSP00000361433,ENSP00000368984,ENSP00000374354,ENSP00000398597	EXOSC2,EXOSC3,EXOSC4,EXOSC5,EXOSC6,EXOSC7,EXOSC8,EXOSC9
GO:0044433	cytoplasmic vesicle part	104	1447	1.22e-05	ENSP00000002165,ENSP00000205402,ENSP00000205636,ENSP00000211998,ENSP00000215730,ENSP00000216124,ENSP00000216392,ENSP00000216962,ENSP00000217402,ENSP00000218388,ENSP00000221930,ENSP00000222968,ENSP00000223321,ENSP00000223500,ENSP00000226253,ENSP00000227266,ENSP00000231751,ENSP00000233242,ENSP00000241052,ENSP00000242285,ENSP00000249647,ENSP00000250559,ENSP00000254286,ENSP00000256496,ENSP00000256637…	ACAA1,ACTR10,ADA,AGA,ALAD,ALDOA,ALDOC,ANTXR2,APEH,APOB,ARL8B,ARSA,ARSB,ASAH1,BSG,CAT,CCT2,CCT8,CD47,CD55,CD59,CD63,CHMP4A,CHMP4B,CHMP5,CLTA,CLTB,CMTM6,CPPED1,CTSC,DLD,DPP7,EEA1,FCGR2A,FN1,FTH1,FTL,FUCA1,FUCA2,GALNS,GGH,GM2A,GNS,GUSB,HBA1,HSPA8,IGF2R,LAMP1,LAMP2,LAMTOR2,LAMTOR3,LGALS3BP,LRPAP1,LTF,LTV1,MAN2B1,MYO1C,NAPRT,NCSTN,NHLRC3,NME1-NME2,NPC2,PDAP1,PDXK,PFKL,PGAM1,PGM2,PNP,PRCP,PRDX4,PRG2,PS…
GO:0002199	zona pellucida receptor complex	7	9	1.75e-05	ENSP00000258091,ENSP00000280326,ENSP00000286788,ENSP00000295688,ENSP00000299300,ENSP00000317334,ENSP00000377958	CCT2,CCT3,CCT4,CCT5,CCT7,CCT8,TCP1
GO:0042788	polysomal ribosome	10	30	4.08e-05	ENSP00000222247,ENSP00000262584,ENSP00000296674,ENSP00000345957,ENSP00000363018,ENSP00000363676,ENSP00000377640,ENSP00000379339,ENSP00000403172,ENSP00000428085	RPL10A,RPL11,RPL18A,RPL24,RPL30,RPL6,RPL8,RPS21,RPS23,RPS29
GO:0044455	mitochondrial membrane part	26	203	4.08e-05	ENSP00000223136,ENSP00000243997,ENSP00000252102,ENSP00000257245,ENSP00000258424,ENSP00000262030,ENSP00000262570,ENSP00000264954,ENSP00000274137,ENSP00000284320,ENSP00000301457,ENSP00000309565,ENSP00000317780,ENSP00000322450,ENSP00000327268,ENSP00000346196,ENSP00000349142,ENSP00000364649,ENSP00000378588,ENSP00000381736,ENSP00000387262,ENSP00000392709,ENSP00000417142,ENSP00000430494,ENSP00000457513…	ATP5A1,ATP5B,ATP5C1,ATP5E,CHCHD3,COX4I1,COX5A,COX5B,FIS1,GRPEL1,IMMT,NDUFA2,NDUFA5,NDUFA7,NDUFAB1,NDUFS1,NDUFS6,NDUFV1,NDUFV2,NDUFV3,SDHB,TIMM10,TIMM9,TOMM70A,UQCRB,UQCRH
GO:0019774	proteasome core complex, beta-subunit complex	7	11	4.38e-05	ENSP00000259457,ENSP00000262193,ENSP00000270586,ENSP00000290541,ENSP00000355325,ENSP00000362334,ENSP00000483688	PSMB1,PSMB2,PSMB3,PSMB4,PSMB5,PSMB6,PSMB7
GO:0022625	cytosolic large ribosomal subunit	10	32	6.40e-05	ENSP00000222247,ENSP00000262584,ENSP00000310042,ENSP00000322419,ENSP00000363018,ENSP00000363676,ENSP00000377640,ENSP00000403172,ENSP00000413436,ENSP00000428085	RPL10,RPL10A,RPL11,RPL18A,RPL24,RPL30,RPL6,RPL8,RPLP2,ZNF622
GO:0098803	respiratory chain complex	15	79	7.50e-05	ENSP00000252102,ENSP00000258424,ENSP00000274137,ENSP00000301457,ENSP00000309565,ENSP00000317780,ENSP00000322450,ENSP00000327268,ENSP00000346196,ENSP00000364649,ENSP00000392709,ENSP00000417142,ENSP00000430494,ENSP00000457513,ENSP00000458770	COX4I1,COX5A,COX5B,NDUFA2,NDUFA5,NDUFA7,NDUFAB1,NDUFS1,NDUFS6,NDUFV1,NDUFV2,NDUFV3,SDHB,UQCRB,UQCRH
GO:0043202	lysosomal lumen	16	94	0.00013	ENSP00000216124,ENSP00000233242,ENSP00000258145,ENSP00000264914,ENSP00000268695,ENSP00000302728,ENSP00000314606,ENSP00000349687,ENSP00000363603,ENSP00000371152,ENSP00000378394,ENSP00000384886,ENSP00000395473,ENSP00000408411,ENSP00000432083,ENSP00000451112	APOB,ARSA,ARSB,ASAH1,FUCA1,GALNS,GM2A,GNS,GUSB,HSPA8,IFI30,LAMP2,MAN2B1,NPC2,PSAP,SGSH
GO:0016607	nuclear speck	37	381	0.00015	ENSP00000216252,ENSP00000218224,ENSP00000227524,ENSP00000236273,ENSP00000247026,ENSP00000258962,ENSP00000262710,ENSP00000263773,ENSP00000264645,ENSP00000269349,ENSP00000310448,ENSP00000311747,ENSP00000313422,ENSP00000315379,ENSP00000340820,ENSP00000354518,ENSP00000357283,ENSP00000358242,ENSP00000358616,ENSP00000359871,ENSP00000362820,ENSP00000362900,ENSP00000363313,ENSP00000368801,ENSP00000376276…	ACADM,ACIN1,ALYREF,ARL6IP4,BCLAF1,CASC3,CWC15,EFTUD2,EIF4A3,FNBP4,H2AFX,LMNA,MAPT,MOCS2,NSRP1,PHF5A,PLRG1,PNISR,POLDIP3,PQBP1,PRPF19,PRPF3,PRPF4,RBM14,SAP18,SART1,SMNDC1,SMU1,SRSF1,SRSF2,SRSF3,SRSF4,SYF2,TKT,WBP4,ZC3H18,ZNF830
GO:0005746	mitochondrial respirasome	15	85	0.00016	ENSP00000252102,ENSP00000258424,ENSP00000274137,ENSP00000301457,ENSP00000309565,ENSP00000317780,ENSP00000322450,ENSP00000327268,ENSP00000346196,ENSP00000364649,ENSP00000392709,ENSP00000417142,ENSP00000430494,ENSP00000457513,ENSP00000458770	COX4I1,COX5A,COX5B,NDUFA2,NDUFA5,NDUFA7,NDUFAB1,NDUFS1,NDUFS6,NDUFV1,NDUFV2,NDUFV3,SDHB,UQCRB,UQCRH
GO:0005732	small nucleolar ribonucleoprotein complex	8	23	0.00027	ENSP00000221801,ENSP00000232888,ENSP00000274606,ENSP00000317691,ENSP00000358563,ENSP00000383949,ENSP00000385410,ENSP00000422392	DKC1,FBL,LSM6,NHP2,NHP2L1,NOLC1,RPP25,RRP9
GO:0070062	extracellular exosome	14	80	0.00031	ENSP00000264832,ENSP00000267814,ENSP00000346694,ENSP00000346839,ENSP00000355361,ENSP00000359645,ENSP00000367263,ENSP00000373620,ENSP00000373918,ENSP00000378669,ENSP00000384296,ENSP00000408411,ENSP00000432083,ENSP00000447730	ACY1,AHNAK,ALDOA,CD47,CD63,FN1,GARS,HNRNPA2B1,HSPA8,HSPD1,ICAM1,LAMP2,RBMX,SORD
GO:0005688	U6 snRNP	5	7	0.00067	ENSP00000249299,ENSP00000252622,ENSP00000364813,ENSP00000422392,ENSP00000469468	LSM2,LSM4,LSM6,LSM7,LSM8
GO:0015934	large ribosomal subunit	14	87	0.00069	ENSP00000222247,ENSP00000262584,ENSP00000288937,ENSP00000305682,ENSP00000310042,ENSP00000312311,ENSP00000322419,ENSP00000333837,ENSP00000363018,ENSP00000363676,ENSP00000377640,ENSP00000403172,ENSP00000413436,ENSP00000428085	MRPL12,MRPL17,MRPL39,MRPL46,RPL10,RPL10A,RPL11,RPL18A,RPL24,RPL30,RPL6,RPL8,RPLP2,ZNF622
GO:0015030	Cajal body	11	57	0.00094	ENSP00000221801,ENSP00000244520,ENSP00000274606,ENSP00000310448,ENSP00000315379,ENSP00000346694,ENSP00000358563,ENSP00000358616,ENSP00000363313,ENSP00000385410,ENSP00000392094	DKC1,EFTUD2,FBL,HNRNPA2B1,NHP2,NOLC1,PRPF3,PRPF4,SART1,SMNDC1,SNRPC
GO:0071007	U2-type catalytic step 2 spliceosome	8	29	0.00099	ENSP00000215829,ENSP00000227524,ENSP00000236273,ENSP00000342374,ENSP00000392094,ENSP00000400591,ENSP00000424417,ENSP00000475615	CWC15,EFTUD2,PLRG1,PRPF19,SNRPD2,SNRPD3,SNRPE,SYF2
GO:0045254	pyruvate dehydrogenase complex	5	8	0.00100	ENSP00000205402,ENSP00000227868,ENSP00000280346,ENSP00000307241,ENSP00000369134	DLAT,DLD,PDHA1,PDHB,PDHX
GO:0031982	vesicle	139	2318	0.0011	ENSP00000002165,ENSP00000205402,ENSP00000205636,ENSP00000211998,ENSP00000215730,ENSP00000216124,ENSP00000216392,ENSP00000216962,ENSP00000217402,ENSP00000217426,ENSP00000218388,ENSP00000221930,ENSP00000222968,ENSP00000223321,ENSP00000223500,ENSP00000226253,ENSP00000227266,ENSP00000231751,ENSP00000233055,ENSP00000233242,ENSP00000234256,ENSP00000241052,ENSP00000242285,ENSP00000247461,ENSP00000249647…	ACAA1,ACTR10,ACY1,ADA,AGA,AHCY,AHNAK,ALAD,ALDOA,ALDOC,ANTXR2,APEH,APOB,ARL8B,ARSA,ARSB,ASAH1,BCAP31,BSG,CALU,CANX,CAT,CCT2,CCT4,CCT8,CD47,CD55,CD59,CD63,CDC42EP4,CHMP4A,CHMP4B,CHMP5,CLTA,CLTB,CMTM6,CPPED1,CTSC,DLD,DPP7,EEA1,FCGR2A,FN1,FTH1,FTL,FUCA1,FUCA2,GALNS,GARS,GGH,GM2A,GNS,GOLGA2,GUSB,HBA1,HNRNPA2B1,HSPA5,HSPA8,HSPD1,ICAM1,IGF2R,ITGA5,ITGB1,LAMP1,LAMP2,LAMTOR2,LAMTOR3,LGALS3BP,LRPAP1,LTF,LT…
GO:0034399	nuclear periphery	17	134	0.0016	ENSP00000216252,ENSP00000218089,ENSP00000247843,ENSP00000261366,ENSP00000261479,ENSP00000265038,ENSP00000297338,ENSP00000318297,ENSP00000323421,ENSP00000327054,ENSP00000340820,ENSP00000346694,ENSP00000354720,ENSP00000357283,ENSP00000441875,ENSP00000446007,ENSP00000473172	ERCC8,HNRNPA2B1,LMNA,LMNB1,LMNB2,MAPT,PHB2,PHF5A,PSMA6,RAD21,RUVBL1,RUVBL2,SMC1A,SMC3,STAG2,VIM,YEATS4
GO:0071005	U2-type precatalytic spliceosome	6	16	0.0017	ENSP00000310448,ENSP00000315379,ENSP00000363313,ENSP00000368801,ENSP00000380336,ENSP00000383949	NHP2L1,PRPF3,PRPF4,SART1,SMU1,WBP4
GO:0031410	cytoplasmic vesicle	133	2226	0.0018	ENSP00000002165,ENSP00000205402,ENSP00000205636,ENSP00000211998,ENSP00000215730,ENSP00000216124,ENSP00000216392,ENSP00000216962,ENSP00000217402,ENSP00000217426,ENSP00000218388,ENSP00000221930,ENSP00000222968,ENSP00000223321,ENSP00000223500,ENSP00000226253,ENSP00000227266,ENSP00000231751,ENSP00000233055,ENSP00000233242,ENSP00000234256,ENSP00000241052,ENSP00000242285,ENSP00000247461,ENSP00000249647…	ACAA1,ACTR10,ADA,AGA,AHCY,ALAD,ALDOA,ALDOC,ANTXR2,APEH,APOB,ARL8B,ARSA,ARSB,ASAH1,BCAP31,BSG,CALU,CANX,CAT,CCT2,CCT4,CCT8,CD47,CD55,CD59,CD63,CDC42EP4,CHMP4A,CHMP4B,CHMP5,CLTA,CLTB,CMTM6,CPPED1,CTSC,DLD,DPP7,EEA1,FCGR2A,FN1,FTH1,FTL,FUCA1,FUCA2,GALNS,GARS,GGH,GM2A,GNS,GOLGA2,GUSB,HBA1,HSPA5,HSPA8,HSPD1,IGF2R,ITGA5,ITGB1,LAMP1,LAMP2,LAMTOR2,LAMTOR3,LGALS3BP,LRPAP1,LTF,LTV1,MAN2B1,MYO1C,NAPRT,NCSTN…
GO:0042719	mitochondrial intermembrane space protein transporter complex	4	5	0.0025	ENSP00000215570,ENSP00000257245,ENSP00000378588,ENSP00000438455	TIMM10,TIMM13,TIMM8B,TIMM9
GO:0070552	BRISC complex	4	5	0.0025	ENSP00000333667,ENSP00000343412,ENSP00000352408,ENSP00000358474	BABAM1,BRCC3,BRE,SHMT2
GO:0016604	nuclear body	54	742	0.0028	ENSP00000215829,ENSP00000216252,ENSP00000218224,ENSP00000221801,ENSP00000227524,ENSP00000236273,ENSP00000244520,ENSP00000247026,ENSP00000252542,ENSP00000258962,ENSP00000262710,ENSP00000263773,ENSP00000264645,ENSP00000265260,ENSP00000269349,ENSP00000274606,ENSP00000281950,ENSP00000310448,ENSP00000311747,ENSP00000313422,ENSP00000315379,ENSP00000340820,ENSP00000346694,ENSP00000349923,ENSP00000352408…	ACADM,ACIN1,ALYREF,ARL6IP4,BABAM1,BCLAF1,CASC3,CWC15,DKC1,EFTUD2,EIF4A3,FBL,FNBP4,GEMIN6,H2AFX,HNRNPA2B1,LAGE3,LMNA,MAPT,MOCS2,MYO1C,NHP2,NMNAT1,NOLC1,NSRP1,PCNP,PHF5A,PLRG1,PNISR,POLDIP3,PQBP1,PRPF19,PRPF3,PRPF4,RBM14,SAFB2,SAP18,SART1,SCAF11,SMNDC1,SMU1,SNRPC,SNRPD3,SPN,SRSF1,SRSF2,SRSF3,SRSF4,SYF2,TKT,WBP4,ZC3H18,ZCCHC8,ZNF830
GO:0005747	mitochondrial respiratory chain complex I	9	46	0.0032	ENSP00000252102,ENSP00000274137,ENSP00000301457,ENSP00000322450,ENSP00000327268,ENSP00000346196,ENSP00000392709,ENSP00000417142,ENSP00000458770	NDUFA2,NDUFA5,NDUFA7,NDUFAB1,NDUFS1,NDUFS6,NDUFV1,NDUFV2,NDUFV3
GO:0035577	azurophil granule membrane	10	57	0.0033	ENSP00000205636,ENSP00000215730,ENSP00000250559,ENSP00000263864,ENSP00000294785,ENSP00000333298,ENSP00000377055,ENSP00000378394,ENSP00000408411,ENSP00000447730	CD63,CMTM6,LAMP1,LAMP2,NCSTN,PRCP,PSAP,RAP1B,SNAP29,VAMP8
GO:0000974	Prp19 complex	5	12	0.0037	ENSP00000227524,ENSP00000236273,ENSP00000273541,ENSP00000424417,ENSP00000432083	HSPA8,ISY1,PLRG1,PRPF19,SYF2
GO:0016363	nuclear matrix	14	106	0.0037	ENSP00000216252,ENSP00000218089,ENSP00000247843,ENSP00000261366,ENSP00000261479,ENSP00000265038,ENSP00000297338,ENSP00000318297,ENSP00000323421,ENSP00000346694,ENSP00000354720,ENSP00000441875,ENSP00000446007,ENSP00000473172	ERCC8,HNRNPA2B1,LMNB1,PHB2,PHF5A,PSMA6,RAD21,RUVBL1,RUVBL2,SMC1A,SMC3,STAG2,VIM,YEATS4
GO:0045252	oxoglutarate dehydrogenase complex	4	6	0.0037	ENSP00000205402,ENSP00000222673,ENSP00000256441,ENSP00000335304	DLD,DLST,MRPS36,OGDH
GO:0045261	proton-transporting ATP synthase complex, catalytic core F(1)	4	6	0.0037	ENSP00000243997,ENSP00000262030,ENSP00000349142,ENSP00000381736	ATP5A1,ATP5B,ATP5C1,ATP5E
GO:0035770	ribonucleoprotein granule	21	204	0.0038	ENSP00000044462,ENSP00000218224,ENSP00000221419,ENSP00000223321,ENSP00000236980,ENSP00000261479,ENSP00000264645,ENSP00000301788,ENSP00000340329,ENSP00000340820,ENSP00000361626,ENSP00000362744,ENSP00000364813,ENSP00000376309,ENSP00000385057,ENSP00000385269,ENSP00000397927,ENSP00000403172,ENSP00000422392,ENSP00000466897,ENSP00000469468	APOBEC3G,CAPRIN1,CASC3,CIRBP,ELAVL1,FASTKD2,HNRNPA3,HNRNPL,LSM2,LSM4,LSM6,MAPT,POLDIP3,POLR2G,PQBP1,PSMA2,PSMA4,PSMA6,RPL6,RPS4X,YBX1
GO:0031428	box C/D snoRNP complex	4	7	0.0054	ENSP00000221801,ENSP00000232888,ENSP00000383949,ENSP00000385410	FBL,NHP2L1,NOLC1,RRP9
GO:0005791	rough endoplasmic reticulum	11	74	0.0057	ENSP00000247461,ENSP00000264914,ENSP00000280612,ENSP00000296674,ENSP00000311430,ENSP00000345957,ENSP00000379339,ENSP00000385923,ENSP00000403172,ENSP00000421922,ENSP00000464813	ARSB,CANX,LRPAP1,NUCB1,RPL27,RPL4,RPL6,RPS21,RPS23,RPS29,SLC7A11
GO:0005777	peroxisome	15	127	0.0063	ENSP00000217455,ENSP00000221418,ENSP00000223136,ENSP00000241052,ENSP00000254878,ENSP00000270142,ENSP00000293217,ENSP00000323811,ENSP00000331897,ENSP00000333664,ENSP00000357051,ENSP00000363614,ENSP00000370748,ENSP00000391481,ENSP00000446007	ACAA1,ACOT8,ACOX1,CAT,ECH1,FIS1,HACL1,HMGCL,HRSP12,IDH2,IDI1,PEX19,SOD1,TKT,VIM
GO:0035327	transcriptionally active chromatin	6	23	0.0073	ENSP00000221233,ENSP00000301396,ENSP00000315476,ENSP00000323046,ENSP00000339566,ENSP00000366135	EXOSC10,EXOSC3,EXOSC4,EXOSC5,HIST1H1C,PELP1
GO:0005635	nuclear envelope	35	446	0.0079	ENSP00000217402,ENSP00000219169,ENSP00000225972,ENSP00000229239,ENSP00000247843,ENSP00000256637,ENSP00000261366,ENSP00000261667,ENSP00000264645,ENSP00000266732,ENSP00000269601,ENSP00000296456,ENSP00000310275,ENSP00000320184,ENSP00000327054,ENSP00000337838,ENSP00000339883,ENSP00000344674,ENSP00000345719,ENSP00000345895,ENSP00000348316,ENSP00000349437,ENSP00000352834,ENSP00000357283,ENSP00000357709…	APEH,BANF1,CASC3,CHMP4B,DHRS2,EMD,ENY2,GAPDH,HN1,IGF2R,KPNA3,LBR,LMNA,LMNB1,LMNB2,LRRC59,MRPS23,MYO1C,NUCB2,NUDT1,NUP50,NUTF2,PAFAH1B1,PLRG1,RTN4,S100A6,SEPHS1,SORT1,TMPO,TOR1A,TOR1AIP1,TRA2B,TXNL4A,YBX1,YEATS4
GO:0030687	preribosome, large subunit precursor	6	24	0.0087	ENSP00000248450,ENSP00000310042,ENSP00000317992,ENSP00000353246,ENSP00000355899,ENSP00000363574	AAMP,EIF6,MAK16,NOC2L,RRP15,ZNF622
GO:0032040	small-subunit processome	7	34	0.0093	ENSP00000221801,ENSP00000232888,ENSP00000297579,ENSP00000339095,ENSP00000377944,ENSP00000383949,ENSP00000470560	DCAF13,EMG1,FBL,NHP2L1,RPS7,RRP9,UTP14A
GO:0044451	nucleoplasm part	69	1073	0.0098	ENSP00000215829,ENSP00000216252,ENSP00000218224,ENSP00000221801,ENSP00000227524,ENSP00000236273,ENSP00000244520,ENSP00000247026,ENSP00000247843,ENSP00000252542,ENSP00000256443,ENSP00000256897,ENSP00000258962,ENSP00000261245,ENSP00000262710,ENSP00000263773,ENSP00000264515,ENSP00000264645,ENSP00000265260,ENSP00000269349,ENSP00000274606,ENSP00000281950,ENSP00000301396,ENSP00000301788,ENSP00000310448…	ACADM,ACIN1,ALYREF,ARL6IP4,BABAM1,BCLAF1,CASC3,CCNH,CDK7,CWC15,DKC1,EFTUD2,EIF4A3,ENY2,FBL,FIP1L1,FNBP4,GEMIN6,GTF2A1,GTF2A2,H2AFX,HNRNPA2B1,INTS4,LAGE3,LMNA,MAPT,MNAT1,MOCS2,MYO1C,NHP2,NMNAT1,NOLC1,NSRP1,PCNP,PELP1,PHF5A,PLRG1,PNISR,POLDIP3,POLR2G,PQBP1,PRPF19,PRPF3,PRPF4,RBBP4,RBBP5,RBM14,RUVBL1,RUVBL2,SAFB2,SAP18,SART1,SCAF11,SMNDC1,SMU1,SNRPC,SNRPD3,SPN,SRSF1,SRSF2,SRSF3,SRSF4,SYF2,TKT,WBP4,Y…
GO:0044754	autolysosome	4	9	0.0103	ENSP00000273550,ENSP00000333298,ENSP00000366525,ENSP00000408411	FTH1,FTL,LAMP1,LAMP2
GO:0070820	tertiary granule	17	164	0.0105	ENSP00000226253,ENSP00000231751,ENSP00000249647,ENSP00000260118,ENSP00000263864,ENSP00000273550,ENSP00000333298,ENSP00000355361,ENSP00000356030,ENSP00000356918,ENSP00000357288,ENSP00000371152,ENSP00000377055,ENSP00000378669,ENSP00000379191,ENSP00000408411,ENSP00000424183	ALDOA,ALDOC,ASAH1,CD47,CD55,CD59,FTH1,GGH,LAMP1,LAMP2,LAMTOR2,LAMTOR3,LTF,PRCP,SNAP23,STX7,VAMP8
GO:0045335	phagocytic vesicle	14	122	0.0111	ENSP00000231751,ENSP00000249647,ENSP00000263864,ENSP00000265062,ENSP00000324422,ENSP00000333298,ENSP00000338258,ENSP00000352834,ENSP00000358723,ENSP00000363054,ENSP00000408411,ENSP00000420127,ENSP00000446007,ENSP00000463393	CDC42EP4,LAMP1,LAMP2,LTF,MYO1C,RAB7A,RAB9A,RAP1A,SEC22B,SNAP23,STX12,VAMP8,VIM,ZYX
GO:0033178	proton-transporting two-sector ATPase complex, catalytic domain	5	17	0.0116	ENSP00000243997,ENSP00000262030,ENSP00000273398,ENSP00000349142,ENSP00000381736	ATP5A1,ATP5B,ATP5C1,ATP5E,ATP6V1A
GO:0034719	SMN-Sm protein complex	5	17	0.0116	ENSP00000215829,ENSP00000281950,ENSP00000342374,ENSP00000392270,ENSP00000400591	GEMIN6,SNRPD2,SNRPD3,SNRPE,STRAP
GO:0005689	U12-type spliceosomal complex	6	26	0.0117	ENSP00000215829,ENSP00000216252,ENSP00000252622,ENSP00000342374,ENSP00000361626,ENSP00000400591	LSM7,PHF5A,SNRPD2,SNRPD3,SNRPE,YBX1
GO:0000015	phosphopyruvate hydratase complex	3	4	0.0136	ENSP00000234590,ENSP00000324105,ENSP00000437402	ENO1,ENO2,ENO3
GO:0005638	lamin filament	3	4	0.0136	ENSP00000261366,ENSP00000327054,ENSP00000357283	LMNA,LMNB1,LMNB2
GO:0005793	endoplasmic reticulum-Golgi intermediate compartment	13	113	0.0148	ENSP00000227266,ENSP00000262947,ENSP00000303366,ENSP00000324173,ENSP00000346839,ENSP00000356030,ENSP00000379191,ENSP00000385923,ENSP00000392330,ENSP00000416097,ENSP00000421922,ENSP00000436455,ENSP00000463393	BCAP31,C19orf10,CD55,CD59,CTSC,FN1,GOLGA2,HSPA5,LMAN2,LRPAP1,NUCB1,NUCB2,SEC22B
GO:0036464	cytoplasmic ribonucleoprotein granule	18	191	0.0190	ENSP00000044462,ENSP00000218224,ENSP00000223321,ENSP00000261479,ENSP00000264645,ENSP00000301788,ENSP00000340329,ENSP00000340820,ENSP00000361626,ENSP00000362744,ENSP00000364813,ENSP00000385057,ENSP00000385269,ENSP00000397927,ENSP00000403172,ENSP00000422392,ENSP00000466897,ENSP00000469468	APOBEC3G,CAPRIN1,CASC3,CIRBP,ELAVL1,LSM2,LSM4,LSM6,MAPT,POLDIP3,POLR2G,PQBP1,PSMA2,PSMA4,PSMA6,RPL6,RPS4X,YBX1
GO:0005685	U1 snRNP	5	20	0.0199	ENSP00000215829,ENSP00000243563,ENSP00000244520,ENSP00000342374,ENSP00000400591	SNRPA,SNRPC,SNRPD2,SNRPD3,SNRPE
GO:0005697	telomerase holoenzyme complex	5	20	0.0199	ENSP00000215829,ENSP00000274606,ENSP00000358563,ENSP00000400591,ENSP00000451291	DKC1,HNRNPC,NHP2,SNRPD3,SNRPE
GO:0000275	mitochondrial proton-transporting ATP synthase complex, catalytic core F(1)	3	5	0.0203	ENSP00000243997,ENSP00000262030,ENSP00000349142	ATP5B,ATP5C1,ATP5E
GO:0034448	EGO complex	3	5	0.0203	ENSP00000356548,ENSP00000362092,ENSP00000369899	LTV1,RRAGA,RRAGC
GO:0008278	cohesin complex	4	12	0.0213	ENSP00000218089,ENSP00000297338,ENSP00000323421,ENSP00000354720	RAD21,SMC1A,SMC3,STAG2
GO:0034709	methylosome	4	12	0.0213	ENSP00000215829,ENSP00000342374,ENSP00000400591,ENSP00000451080	ERH,SNRPD2,SNRPD3,SNRPE
GO:0030677	ribonuclease P complex	4	13	0.0264	ENSP00000168216,ENSP00000312356,ENSP00000317691,ENSP00000412894	HSD17B10,RPP14,RPP25,TRMT10C
GO:0031429	box H/ACA snoRNP complex	3	6	0.0283	ENSP00000274606,ENSP00000358563,ENSP00000385410	DKC1,NHP2,NOLC1
GO:0034715	pICln-Sm protein complex	3	6	0.0283	ENSP00000215829,ENSP00000342374,ENSP00000400591	SNRPD2,SNRPD3,SNRPE
GO:0005637	nuclear inner membrane	8	57	0.0310	ENSP00000219169,ENSP00000261366,ENSP00000266732,ENSP00000327054,ENSP00000339883,ENSP00000358857,ENSP00000416959,ENSP00000435365	EMD,LBR,LMNB1,LMNB2,NUTF2,TMPO,TOR1AIP1,TRA2B
GO:0005719	nuclear euchromatin	5	24	0.0355	ENSP00000244534,ENSP00000339566,ENSP00000359645,ENSP00000387699,ENSP00000473172	CREB1,HIST1H1C,HIST1H1D,RBMX,RUVBL2
GO:0005761	mitochondrial ribosome	10	86	0.0375	ENSP00000177742,ENSP00000256441,ENSP00000276585,ENSP00000288937,ENSP00000301457,ENSP00000305682,ENSP00000312311,ENSP00000317376,ENSP00000333837,ENSP00000426941	MRPL12,MRPL17,MRPL39,MRPL46,MRPS11,MRPS27,MRPS28,MRPS34,MRPS36,NDUFA7
GO:0016272	prefoldin complex	3	7	0.0375	ENSP00000286428,ENSP00000378563,ENSP00000447942	PFDN5,PFDN6,VBP1
GO:0070531	BRCA1-A complex	3	7	0.0375	ENSP00000343412,ENSP00000352408,ENSP00000358474	BABAM1,BRCC3,BRE
GO:0034708	methyltransferase complex	10	90	0.0484	ENSP00000215829,ENSP00000264515,ENSP00000301396,ENSP00000318297,ENSP00000342374,ENSP00000362592,ENSP00000369162,ENSP00000400591,ENSP00000451080,ENSP00000473172	ERH,PELP1,RBBP4,RBBP5,RIOK1,RUVBL1,RUVBL2,SNRPD2,SNRPD3,SNRPE
GO:0042641	actomyosin	8	63	0.0499	ENSP00000267257,ENSP00000292385,ENSP00000324422,ENSP00000345230,ENSP00000351022,ENSP00000355731,ENSP00000362107,ENSP00000378400	CDC42BPA,DBN1,FHL3,LIMA1,PXN,TPM1,TPM4,ZYX
