# Supplementary material for: A Bayesian semi-parametric model for thermal proteome profiling
Source: Commun Biol. 2021 Jun 29;4:810. doi: 10.1038/s42003-021-02306-8 (PMC8241860; doi:10.1038/s42003-021-02306-8)
Supplement: Supplementary file 6 — Supplementary Data 3 [file 42003_2021_2306_MOESM6_ESM.zip › EnrichmentResults/dat5_enrichment.Keyword_uniprot.tsv]

#term ID	term description	observed gene count	background gene count	false discovery rate	matching proteins in your network (IDs)	matching proteins in your network (labels)
KW-0007	Acetylation	503	3335	1.43e-152	ENSP00000037869,ENSP00000044462,ENSP00000168216,ENSP00000181796,ENSP00000205402,ENSP00000205636,ENSP00000211998,ENSP00000215570,ENSP00000215829,ENSP00000216121,ENSP00000216252,ENSP00000216330,ENSP00000216392,ENSP00000216455,ENSP00000216951,ENSP00000216962,ENSP00000217402,ENSP00000217426,ENSP00000218089,ENSP00000219169,ENSP00000220764,ENSP00000220966,ENSP00000221130,ENSP00000221418,ENSP00000221419…	ABCF2,ABT1,ACAA2,ACAD9,ACADM,ACADVL,ACAT2,ACIN1,ACOT13,ACOT7,ACOT9,ACOX1,ADA,ADH5,AHCY,AHNAK,AIFM1,AK2,AK3,ALDH1A1,ALDH2,ALDH5A1,ALDOA,ALDOC,ALYREF,APEH,APOB,ARL8B,ARPP19,ATG13,ATOX1,ATP5A1,ATP5B,ATP5C1,ATP5E,ATP6V1A,BABAM1,BAG2,BAG3,BANF1,BCAT1,BCAT2,BCLAF1,BLMH,BPGM,BPNT1,BRCC3,BRE,BRK1,C11orf58,C19orf43,C21orf33,C21orf33,CALB1,CALU,CANX,CAPRIN1,CASP3,CAST,CAT,CBR4,CCBL2,CCDC12,CCDC50,CCDC58,CC…
KW-0597	Phosphoprotein	582	8066	7.38e-51	ENSP00000002165,ENSP00000037869,ENSP00000044462,ENSP00000054950,ENSP00000205402,ENSP00000205636,ENSP00000211998,ENSP00000215570,ENSP00000215730,ENSP00000216121,ENSP00000216252,ENSP00000216330,ENSP00000216392,ENSP00000216455,ENSP00000216951,ENSP00000216962,ENSP00000217402,ENSP00000217426,ENSP00000218089,ENSP00000218224,ENSP00000218388,ENSP00000220764,ENSP00000221233,ENSP00000221418,ENSP00000221419…	AAMP,ABCE1,ABCF2,ACAA1,ACAA2,ACAD9,ACADM,ACADVL,ACIN1,ACOX1,ADH5,AHCY,AHNAK,AIFM1,AK2,AK3,AKT1S1,ALAD,ALDH1A1,ALDH1A2,ALDH5A1,ALDOA,ALDOC,ALYREF,ANTXR2,APEH,APIP,APOA1BP,APOB,APOBEC3G,APOBR,ARGLU1,ARL6IP4,ARPP19,ATF1,ATG13,ATOX1,ATP5A1,ATP5B,ATP5C1,ATP6V1A,ATPIF1,BABAM1,BACH1,BAG2,BAG3,BANF1,BCL7A,BCLAF1,BPGM,BPNT1,BRCC3,BRE,BSG,BTF3,BTF3L4,BYSL,C10orf54,C11orf58,C12orf43,C12orf45,C18orf25,C19orf…
KW-0687	Ribonucleoprotein	85	278	1.60e-37	ENSP00000177742,ENSP00000215829,ENSP00000221419,ENSP00000221801,ENSP00000222247,ENSP00000230050,ENSP00000232888,ENSP00000243563,ENSP00000244520,ENSP00000246194,ENSP00000249299,ENSP00000251453,ENSP00000252622,ENSP00000256441,ENSP00000262584,ENSP00000265866,ENSP00000267884,ENSP00000270625,ENSP00000272317,ENSP00000274606,ENSP00000276585,ENSP00000278572,ENSP00000288937,ENSP00000296674,ENSP00000297579…	DCAF13,DKC1,FBL,HNRNPA2B1,HNRNPA3,HNRNPC,HNRNPD,HNRNPH3,HNRNPL,HNRNPR,LSM2,LSM4,LSM6,LSM7,LSM8,MRPL12,MRPL17,MRPL39,MRPL46,MRPS11,MRPS23,MRPS27,MRPS28,MRPS34,MRPS36,NHP2,NHP2L1,RALY,RBMX,RPL10,RPL10A,RPL11,RPL12,RPL13,RPL18A,RPL22,RPL23,RPL23A,RPL24,RPL26,RPL27,RPL3,RPL30,RPL34,RPL35A,RPL37A,RPL4,RPL5,RPL6,RPL7,RPL8,RPL9,RPLP2,RPS10,RPS11,RPS12,RPS13,RPS14,RPS15A,RPS16,RPS17,RPS19,RPS20,RPS21,RPS…
KW-0809	Transit peptide	104	538	2.77e-31	ENSP00000205402,ENSP00000220764,ENSP00000221130,ENSP00000221418,ENSP00000222214,ENSP00000222673,ENSP00000227868,ENSP00000228318,ENSP00000230771,ENSP00000236980,ENSP00000244217,ENSP00000245206,ENSP00000246957,ENSP00000257347,ENSP00000258080,ENSP00000258424,ENSP00000259667,ENSP00000261733,ENSP00000261783,ENSP00000262030,ENSP00000264093,ENSP00000264954,ENSP00000265395,ENSP00000265594,ENSP00000265881…	ABHD10,ACAA1,ACAA2,ACAD9,ACADM,ACADVL,ACOT9,AIFM1,ALDH2,ALDH5A1,APOA1BP,ARG2,ATP5A1,ATP5B,ATP5C1,ATPIF1,BCAT2,C21orf33,C21orf33,CARS2,CLYBL,COX4I1,COX5A,COX5B,DECR1,DGUOK,DHRS2,DIABLO,DLAT,DLD,DLST,DNLZ,ECH1,ECI1,ETFA,ETHE1,FAHD1,FASTKD2,FXN,GCDH,GCSH,GOT2,GRPEL1,GSR,HADH,HARS2,HIBADH,HINT2,HMGCL,HSPA9,HSPD1,HTRA2,IDH2,IMMT,ISCU,MARS2,MCCC1,MCCC2,MCEE,MDH2,MMAB,MRPL12,MRPL17,MRPL46,MRPS11,MRPS27,…
KW-0496	Mitochondrion	155	1154	4.37e-31	ENSP00000168216,ENSP00000177742,ENSP00000205402,ENSP00000215570,ENSP00000220764,ENSP00000221130,ENSP00000221418,ENSP00000222214,ENSP00000222673,ENSP00000223136,ENSP00000225577,ENSP00000227868,ENSP00000228318,ENSP00000230048,ENSP00000230771,ENSP00000233893,ENSP00000236980,ENSP00000243997,ENSP00000244217,ENSP00000245206,ENSP00000246957,ENSP00000252102,ENSP00000254878,ENSP00000256441,ENSP00000257245…	ABCE1,ABHD10,ACAA2,ACAD9,ACADM,ACADVL,ACOT13,ACOT7,ACOT9,AIFM1,AK2,AK3,ALDH2,ALDH5A1,APOA1BP,ARG2,ATP5A1,ATP5B,ATP5C1,ATP5E,ATPIF1,BCAT2,BOLA3,C17orf89,C21orf33,C21orf33,CARKD,CARS2,CBR4,CHCHD2,CHCHD3,CHCHD7,CLYBL,COX4I1,COX5A,COX5B,DDX21,DECR1,DGUOK,DHRS2,DIABLO,DLAT,DLD,DLST,DNLZ,ECH1,ECI1,ETFA,ETFB,ETHE1,FAHD1,FASTKD2,FIS1,FXN,GBAS,GCDH,GCSH,GK,GOT2,GRPEL1,GSR,HADH,HARS2,HCLS1,HIBADH,HINT2,HMG…
KW-0689	Ribosomal protein	58	174	4.41e-27	ENSP00000177742,ENSP00000222247,ENSP00000230050,ENSP00000251453,ENSP00000256441,ENSP00000262584,ENSP00000270625,ENSP00000272317,ENSP00000276585,ENSP00000278572,ENSP00000288937,ENSP00000296674,ENSP00000302896,ENSP00000305682,ENSP00000307889,ENSP00000311430,ENSP00000312311,ENSP00000317376,ENSP00000318646,ENSP00000320184,ENSP00000322419,ENSP00000333837,ENSP00000339095,ENSP00000339795,ENSP00000345957…	MRPL12,MRPL17,MRPL39,MRPL46,MRPS11,MRPS23,MRPS27,MRPS28,MRPS34,MRPS36,RPL10,RPL10A,RPL11,RPL12,RPL13,RPL18A,RPL22,RPL23,RPL23A,RPL24,RPL26,RPL27,RPL3,RPL30,RPL34,RPL35A,RPL37A,RPL4,RPL5,RPL6,RPL7,RPL8,RPL9,RPLP2,RPS10,RPS11,RPS12,RPS13,RPS14,RPS15A,RPS16,RPS17,RPS19,RPS20,RPS21,RPS23,RPS24,RPS25,RPS27A,RPS29,RPS3,RPS3A,RPS4X,RPS5,RPS7,RPS8,RPS9,RPSA
KW-0694	RNA-binding	104	661	5.08e-25	ENSP00000215829,ENSP00000216252,ENSP00000221233,ENSP00000221419,ENSP00000221801,ENSP00000228843,ENSP00000229390,ENSP00000232888,ENSP00000236980,ENSP00000242784,ENSP00000243563,ENSP00000244520,ENSP00000246194,ENSP00000247003,ENSP00000247026,ENSP00000249299,ENSP00000252542,ENSP00000252622,ENSP00000254108,ENSP00000258962,ENSP00000262584,ENSP00000262710,ENSP00000263657,ENSP00000264645,ENSP00000265564…	ABT1,ACIN1,ALYREF,C19orf43,CAPRIN1,CASC3,CIRBP,DDX21,DDX49,DKC1,DTD1,DTD2,EIF3A,EIF4A3,EIF4B,ELAVL1,EMG1,EWSR1,EXOSC1,EXOSC10,EXOSC2,EXOSC3,EXOSC4,EXOSC5,EXOSC6,EXOSC7,EXOSC8,EXOSC9,FASTKD2,FBL,FIP1L1,FUS,HNRNPA2B1,HNRNPA3,HNRNPAB,HNRNPC,HNRNPD,HNRNPDL,HNRNPH3,HNRNPL,HNRNPR,IGF2BP2,ILF3,LACTB2,LSM2,LSM4,LSM6,LSM7,LSM8,MRPS27,MTHFSD,NHP2,NHP2L1,NSRP1,NUDT1,NUDT16,NUDT5,PARN,PHF5A,PNO1,POLDIP3,POLR…
KW-1017	Isopeptide bond	179	1713	2.48e-24	ENSP00000221419,ENSP00000221801,ENSP00000222247,ENSP00000222673,ENSP00000222968,ENSP00000228136,ENSP00000229239,ENSP00000229270,ENSP00000229390,ENSP00000230640,ENSP00000231751,ENSP00000232888,ENSP00000234590,ENSP00000236273,ENSP00000246194,ENSP00000247026,ENSP00000247843,ENSP00000252542,ENSP00000254108,ENSP00000258091,ENSP00000258962,ENSP00000261303,ENSP00000261366,ENSP00000261622,ENSP00000262053…	ACIN1,AHNAK,AIFM1,ALDOA,ARL6IP4,ATF1,BAG3,BCL7A,BCLAF1,C11orf58,C18orf25,CAST,CCDC12,CCT2,CCT3,CCT5,CCT6A,CCT7,CCT8,CFDP1,CIRH1A,CREB1,CSRP1,CTBP1,CTCF,DDB1,DDX21,DKC1,EFTUD2,EIF4A3,EIF4B,EIF4EBP1,ELAVL1,ENO1,ENO2,ENY2,ERH,EXOSC10,EXOSC3,EXOSC9,FBL,FNBP4,FUS,GAPDH,GPALPP1,H2AFX,H2AFY,HIST1H2AD,HMGA1,HNRNPA2B1,HNRNPA3,HNRNPAB,HNRNPC,HNRNPD,HNRNPDL,HNRNPH3,HNRNPL,HNRNPR,HPRT1,HSPA5,HSPA8,HSPD1,IKBK…
KW-0508	mRNA splicing	58	265	1.79e-19	ENSP00000215829,ENSP00000216252,ENSP00000218224,ENSP00000227524,ENSP00000229390,ENSP00000230640,ENSP00000236273,ENSP00000243563,ENSP00000246194,ENSP00000247026,ENSP00000249299,ENSP00000252622,ENSP00000258962,ENSP00000262710,ENSP00000264645,ENSP00000267812,ENSP00000269349,ENSP00000269601,ENSP00000274712,ENSP00000281950,ENSP00000310448,ENSP00000312981,ENSP00000313422,ENSP00000315379,ENSP00000325905…	ACIN1,ALYREF,ARL6IP4,CASC3,CWC15,EFTUD2,EIF4A3,GEMIN6,HNRNPA2B1,HNRNPA3,HNRNPC,HNRNPR,HSPA8,LSM2,LSM4,LSM6,LSM7,LSM8,MFAP1,NHP2L1,NSRP1,PHF5A,PLRG1,PQBP1,PRPF19,PRPF3,PRPF4,RALY,RBMX,RNF113A,SAP18,SART1,SCAF11,SKIV2L2,SMNDC1,SMU1,SNRPA,SNRPD2,SNRPD3,SNRPE,SRSF1,SRSF2,SRSF3,SRSF4,SRSF7,SRSF9,STRAP,SYF2,THOC5,TRA2B,TXNL4A,USP39,WBP4,YBX1,ZCCHC8,ZMAT2,ZNF830,ZRANB2
KW-0832	Ubl conjugation	203	2380	4.46e-18	ENSP00000217402,ENSP00000221419,ENSP00000221801,ENSP00000222247,ENSP00000222673,ENSP00000222968,ENSP00000223136,ENSP00000223500,ENSP00000228136,ENSP00000229239,ENSP00000229270,ENSP00000229390,ENSP00000230640,ENSP00000231751,ENSP00000232888,ENSP00000234590,ENSP00000236273,ENSP00000246194,ENSP00000247026,ENSP00000247461,ENSP00000247843,ENSP00000252542,ENSP00000254108,ENSP00000258091,ENSP00000258962…	ACIN1,AHNAK,AIFM1,ALDOA,APOBEC3G,ARL6IP4,ATF1,AZIN1,BACH1,BAG3,BCL7A,BCLAF1,C11orf58,C18orf25,CANX,CASC3,CAST,CCDC12,CCT2,CCT3,CCT5,CCT6A,CCT7,CCT8,CFDP1,CHMP4B,CHMP5,CIRH1A,CLSPN,CREB1,CSRP1,CTBP1,CTCF,DDB1,DDX21,DIABLO,DKC1,EFTUD2,EIF4A3,EIF4B,EIF4EBP1,ELAVL1,ENO1,ENO2,ENY2,ERH,EXOSC10,EXOSC3,EXOSC9,FBL,FIS1,FNBP4,FUBP1,FUS,GAPDH,GPALPP1,H2AFX,H2AFY,H3F3A,HIST1H2AD,HMGA1,HNRNPA2B1,HNRNPA3,HNRNP…
KW-0507	mRNA processing	62	340	1.90e-17	ENSP00000215829,ENSP00000216252,ENSP00000217109,ENSP00000218224,ENSP00000227524,ENSP00000229390,ENSP00000230640,ENSP00000236273,ENSP00000243563,ENSP00000246194,ENSP00000247026,ENSP00000249299,ENSP00000252622,ENSP00000258962,ENSP00000262710,ENSP00000264645,ENSP00000265866,ENSP00000267812,ENSP00000269349,ENSP00000269601,ENSP00000274712,ENSP00000281950,ENSP00000310448,ENSP00000312981,ENSP00000313422…	ACIN1,ALYREF,ARL6IP4,CASC3,CSTF1,CSTF3,CWC15,EFTUD2,EIF4A3,FIP1L1,GEMIN6,HNRNPA2B1,HNRNPA3,HNRNPC,HNRNPH3,HNRNPR,HSPA8,LSM2,LSM4,LSM6,LSM7,LSM8,MFAP1,NHP2L1,NSRP1,PHF5A,PLRG1,PQBP1,PRPF19,PRPF3,PRPF4,RALY,RBMX,RNF113A,SAP18,SART1,SCAF11,SKIV2L2,SMNDC1,SMU1,SNRPA,SNRPD2,SNRPD3,SNRPE,SRSF1,SRSF2,SRSF3,SRSF4,SRSF7,SRSF9,STRAP,SYF2,THOC5,TRA2B,TXNL4A,USP39,WBP4,YBX1,ZCCHC8,ZMAT2,ZNF830,ZRANB2
KW-0747	Spliceosome	39	132	8.60e-17	ENSP00000215829,ENSP00000216252,ENSP00000227524,ENSP00000230640,ENSP00000236273,ENSP00000243563,ENSP00000246194,ENSP00000249299,ENSP00000252622,ENSP00000258962,ENSP00000267812,ENSP00000269349,ENSP00000269601,ENSP00000274712,ENSP00000310448,ENSP00000312981,ENSP00000315379,ENSP00000342374,ENSP00000346694,ENSP00000354518,ENSP00000358616,ENSP00000359645,ENSP00000360497,ENSP00000363313,ENSP00000363745…	ALYREF,CWC15,EFTUD2,EIF4A3,HNRNPA2B1,HNRNPA3,HNRNPC,HNRNPR,HSPA8,LSM2,LSM4,LSM6,LSM7,LSM8,MFAP1,NHP2L1,PHF5A,PLRG1,PRPF19,PRPF3,PRPF4,RALY,RBMX,RNF113A,SART1,SKIV2L2,SMNDC1,SNRPA,SNRPD2,SNRPD3,SNRPE,SRSF1,SYF2,TXNL4A,USP39,WBP4,ZCCHC8,ZMAT2,ZNF830
KW-0488	Methylation	103	959	3.88e-14	ENSP00000215829,ENSP00000221419,ENSP00000221801,ENSP00000222968,ENSP00000224073,ENSP00000228251,ENSP00000228318,ENSP00000229239,ENSP00000229270,ENSP00000230340,ENSP00000232888,ENSP00000240851,ENSP00000243563,ENSP00000245206,ENSP00000249064,ENSP00000250559,ENSP00000252542,ENSP00000253048,ENSP00000253247,ENSP00000254108,ENSP00000256196,ENSP00000258091,ENSP00000258962,ENSP00000261366,ENSP00000262710…	ACIN1,AHNAK,AKT1S1,ALYREF,ATP5A1,BAG3,BCLAF1,BTF3,BTF3L4,BYSL,C18orf25,CAPRIN1,CCDC117,CCT4,CCT7,CDC42EP4,CFDP1,CNBP,EDF1,ELAVL1,ETFB,EWSR1,FBL,FUBP1,FUS,GAPDH,GNG5,GOLGA2,GOT2,H2AFY,H3F3A,HIST1H1B,HIST1H1C,HIST1H2AD,HMGA1,HNRNPA2B1,HNRNPA3,HNRNPAB,HNRNPD,HNRNPDL,HNRNPH3,HNRNPL,HSPA5,HSPA8,HSPA9,IGF2R,ILF3,LASP1,LMNA,LMNB1,LMNB2,MAPT,MYL4,MYO1C,NDUFV1,NOL11,NOLC1,NPM3,PDAP1,PEX19,POLDIP3,PRRC2A,P…
KW-0963	Cytoplasm	321	4972	8.69e-13	ENSP00000044462,ENSP00000211998,ENSP00000215730,ENSP00000215829,ENSP00000215904,ENSP00000216455,ENSP00000217402,ENSP00000217426,ENSP00000217455,ENSP00000219169,ENSP00000220966,ENSP00000221130,ENSP00000221233,ENSP00000221419,ENSP00000223321,ENSP00000223500,ENSP00000224073,ENSP00000225577,ENSP00000226299,ENSP00000227524,ENSP00000228251,ENSP00000229239,ENSP00000229270,ENSP00000230048,ENSP00000230050…	AAMP,ABCE1,ACAT2,ACOT13,ACOT7,ACOT8,ACTR10,ACY1,ADA,ADH5,AHCY,AIFM1,AKT1S1,ALDH1A1,ALDH1A2,ALDOA,ALYREF,APEH,APIP,APOB,APOBEC3G,ARL8B,ARPC1A,ARPP19,ASAH1,ATG101,ATG13,ATP6V1A,BABAM1,BAG3,BANF1,BCAT1,BCAT2,BCLAF1,BLMH,BRCC3,BRE,BRK1,BTF3,BYSL,CAPRIN1,CASC3,CASP3,CASP6,CCDC124,CCDC50,CCT2,CCT3,CCT4,CCT5,CCT6A,CCT7,CCT8,CDC42BPA,CDC42EP4,CDK7,CDV3,CHAF1B,CHCHD3,CHMP4B,CHMP5,CIRBP,CLTA,CNBP,COPS3,COP…
KW-0143	Chaperone	37	196	8.23e-11	ENSP00000215570,ENSP00000233893,ENSP00000246957,ENSP00000247461,ENSP00000257245,ENSP00000258091,ENSP00000259467,ENSP00000264954,ENSP00000275603,ENSP00000280326,ENSP00000286428,ENSP00000286788,ENSP00000288607,ENSP00000295688,ENSP00000296577,ENSP00000296597,ENSP00000297185,ENSP00000299300,ENSP00000317334,ENSP00000324173,ENSP00000345719,ENSP00000350223,ENSP00000358081,ENSP00000359128,ENSP00000359727…	ABCE1,ALYREF,ATOX1,BAG2,BAG3,BTF3,CANX,CCT2,CCT3,CCT4,CCT5,CCT6A,CCT7,CCT8,CNPY3,DNAJC14,DNLZ,GRPEL1,HSPA5,HSPA8,HSPA9,HSPD1,HSPE1,NDUFAF2,NPM3,PDCL,PFDN5,PFDN6,PSMG3,TCP1,TIMM10,TIMM13,TIMM8B,TIMM9,TOR1A,TRAP1,VBP1
KW-0698	rRNA processing	25	90	2.47e-10	ENSP00000221233,ENSP00000221801,ENSP00000230640,ENSP00000232888,ENSP00000253247,ENSP00000265564,ENSP00000269349,ENSP00000274606,ENSP00000296792,ENSP00000297579,ENSP00000306080,ENSP00000315476,ENSP00000323046,ENSP00000327179,ENSP00000346120,ENSP00000358563,ENSP00000359939,ENSP00000361433,ENSP00000366135,ENSP00000368984,ENSP00000374354,ENSP00000384302,ENSP00000398597,ENSP00000422392,ENSP00000470560	CIRH1A,DCAF13,DDX21,DKC1,EIF4A3,EMG1,EXOSC1,EXOSC10,EXOSC2,EXOSC3,EXOSC4,EXOSC5,EXOSC6,EXOSC7,EXOSC8,EXOSC9,FBL,LSM6,NHP2,NOL11,RNMTL1,RRP9,SKIV2L2,UTP15,WDR43
KW-0647	Proteasome	19	50	8.89e-10	ENSP00000044462,ENSP00000216455,ENSP00000223321,ENSP00000259457,ENSP00000261303,ENSP00000261479,ENSP00000262193,ENSP00000270586,ENSP00000271308,ENSP00000290541,ENSP00000293362,ENSP00000309474,ENSP00000350708,ENSP00000355325,ENSP00000359910,ENSP00000362334,ENSP00000365576,ENSP00000414359,ENSP00000483688	PSMA1,PSMA2,PSMA3,PSMA4,PSMA5,PSMA6,PSMA7,PSMB1,PSMB2,PSMB3,PSMB4,PSMB5,PSMB6,PSMB7,PSMC1,PSMD1,PSME3,RAD23B,UBQLN1
KW-0888	Threonine protease	14	21	1.12e-09	ENSP00000044462,ENSP00000216455,ENSP00000223321,ENSP00000259457,ENSP00000261479,ENSP00000262193,ENSP00000270586,ENSP00000271308,ENSP00000290541,ENSP00000355325,ENSP00000359910,ENSP00000362334,ENSP00000414359,ENSP00000483688	PSMA1,PSMA2,PSMA3,PSMA4,PSMA5,PSMA6,PSMA7,PSMB1,PSMB2,PSMB3,PSMB4,PSMB5,PSMB6,PSMB7
KW-0539	Nucleus	311	5200	1.97e-08	ENSP00000044462,ENSP00000205402,ENSP00000215829,ENSP00000216252,ENSP00000216330,ENSP00000216455,ENSP00000217109,ENSP00000217402,ENSP00000218089,ENSP00000218224,ENSP00000219169,ENSP00000221233,ENSP00000221419,ENSP00000221801,ENSP00000222673,ENSP00000223321,ENSP00000224073,ENSP00000225577,ENSP00000225972,ENSP00000227524,ENSP00000228251,ENSP00000228843,ENSP00000229239,ENSP00000229390,ENSP00000230048…	ABT1,ACIN1,ACOT13,AHNAK,AIFM1,ALYREF,APOBEC3G,ARGLU1,ARL6IP4,ARPC1A,ASAH1,ATF1,AZIN1,BABAM1,BACH1,BAG3,BANF1,BCLAF1,BRCC3,BRE,BTF3,BYSL,C12orf43,C9orf142,CASC3,CCDC174,CCNH,CDK7,CHAF1B,CHCHD2,CHCHD3,CHMP4B,CHTF8,CIRBP,CIRH1A,CLSPN,COPS3,COPS8,CREB1,CSRP1,CSTF1,CSTF3,CTBP1,CTCF,CWC15,DCAF13,DDB1,DDX21,DHRS2,DKC1,DLD,DLST,DNPH1,DTD1,EDF1,EFTUD2,EIF4A3,EIF6,ELAVL1,EMD,EMG1,ENO1,ENY2,ERCC8,ETHE1,EWSR…
KW-0520	NAD	30	171	3.26e-08	ENSP00000168216,ENSP00000205402,ENSP00000217426,ENSP00000229239,ENSP00000249750,ENSP00000261733,ENSP00000265395,ENSP00000267814,ENSP00000285083,ENSP00000287295,ENSP00000290921,ENSP00000296412,ENSP00000297785,ENSP00000303525,ENSP00000311984,ENSP00000314649,ENSP00000322450,ENSP00000327070,ENSP00000327268,ENSP00000337746,ENSP00000357218,ENSP00000361635,ENSP00000363794,ENSP00000366410,ENSP00000367890…	ADH5,AHCY,AIFM1,ALDH1A1,ALDH1A2,ALDH2,ALDH5A1,APOA1BP,CARKD,CBR4,CTBP1,CYB5R2,DLD,GAPDH,HADH,HIBADH,HSD17B10,HSD17B8,ISYNA1,LDHA,LDHB,MDH2,NADK,NDUFS1,NDUFV1,NDUFV2,NMNAT1,OXNAD1,SORD,VDAC2
KW-0560	Oxidoreductase	59	557	6.63e-08	ENSP00000168216,ENSP00000205402,ENSP00000220764,ENSP00000220966,ENSP00000221130,ENSP00000222214,ENSP00000222673,ENSP00000229239,ENSP00000236040,ENSP00000238721,ENSP00000241052,ENSP00000249750,ENSP00000251810,ENSP00000259727,ENSP00000261733,ENSP00000265395,ENSP00000267814,ENSP00000270142,ENSP00000273550,ENSP00000285083,ENSP00000287295,ENSP00000290921,ENSP00000292147,ENSP00000293217,ENSP00000296412…	ACAD9,ACADM,ACADVL,ACOX1,ADH5,AIFM1,ALDH1A1,ALDH1A2,ALDH2,ALDH5A1,CAT,CBR4,CTBP1,CYB5R2,DECR1,DHRS2,DLD,ETHE1,FTH1,FXN,GAPDH,GCDH,GMPR,GMPR2,GSR,HADH,HIBADH,HSD17B10,HSD17B8,IDH2,IFI30,LBR,LDHA,LDHB,LEPRE1,MDH2,NDUFS1,NDUFV1,NDUFV2,NQO2,OGDH,OXNAD1,PDHA1,PDHB,PRDX3,PRDX4,PYCR1,PYCR2,PYCRL,RRM2,RRM2B,SDHB,SELENBP1,SOD1,SOD2,SORD,TMLHE,TP53I3,TXNRD2
KW-1024	Diamond-Blackfan anemia	11	16	8.88e-08	ENSP00000339095,ENSP00000346046,ENSP00000359345,ENSP00000363676,ENSP00000379339,ENSP00000414321,ENSP00000419117,ENSP00000463784,ENSP00000464813,ENSP00000470972,ENSP00000481646	RPL11,RPL26,RPL27,RPL35A,RPL5,RPS10,RPS17,RPS19,RPS24,RPS29,RPS7
KW-0271	Exosome	10	13	2.02e-07	ENSP00000221233,ENSP00000265564,ENSP00000315476,ENSP00000323046,ENSP00000359939,ENSP00000361433,ENSP00000366135,ENSP00000368984,ENSP00000374354,ENSP00000398597	EXOSC1,EXOSC10,EXOSC2,EXOSC3,EXOSC4,EXOSC5,EXOSC6,EXOSC7,EXOSC8,EXOSC9
KW-0999	Mitochondrion inner membrane	38	289	2.62e-07	ENSP00000215570,ENSP00000228318,ENSP00000243997,ENSP00000246957,ENSP00000252102,ENSP00000257245,ENSP00000258424,ENSP00000262030,ENSP00000262570,ENSP00000270538,ENSP00000274137,ENSP00000278572,ENSP00000287295,ENSP00000301457,ENSP00000309565,ENSP00000317780,ENSP00000322450,ENSP00000323076,ENSP00000327268,ENSP00000333667,ENSP00000346196,ENSP00000348886,ENSP00000349142,ENSP00000357804,ENSP00000360671…	ACADVL,AIFM1,ATP5A1,ATP5B,ATP5C1,ATP5E,CHCHD3,COX4I1,COX5A,COX5B,IMMT,NDUFA2,NDUFA5,NDUFA7,NDUFAF3,NDUFS1,NDUFS6,NDUFV1,NDUFV2,NDUFV3,PHB,PHB2,RPS3,SDHB,SHMT2,SLC25A3,SLC25A5,STOML2,THEM4,TIMM10,TIMM13,TIMM44,TIMM8B,TIMM9,TRAP1,UQCRB,UQCRH,WBSCR16
KW-0324	Glycolysis	13	31	2.96e-07	ENSP00000222673,ENSP00000226253,ENSP00000229239,ENSP00000229270,ENSP00000234590,ENSP00000269848,ENSP00000324105,ENSP00000345771,ENSP00000359991,ENSP00000370517,ENSP00000376840,ENSP00000378669,ENSP00000437402	ALDOA,ALDOC,BPGM,ENO1,ENO2,ENO3,GAPDH,OGDH,PFKL,PFKM,PFKP,PGAM1,TPI1
KW-0225	Disease mutation	192	2951	3.73e-07	ENSP00000168216,ENSP00000177742,ENSP00000205402,ENSP00000211998,ENSP00000216124,ENSP00000216392,ENSP00000216951,ENSP00000217402,ENSP00000217426,ENSP00000221930,ENSP00000222214,ENSP00000227266,ENSP00000228318,ENSP00000229270,ENSP00000230056,ENSP00000230771,ENSP00000233242,ENSP00000234256,ENSP00000240851,ENSP00000243997,ENSP00000246337,ENSP00000251810,ENSP00000254108,ENSP00000256196,ENSP00000257347…	ACAD9,ACADM,ACADVL,ACOX1,ACY1,ADA,AGA,AHCY,AIFM1,AK2,ALAD,ALDH5A1,ALDOA,ANTXR2,APOA1BP,APOB,ARSA,ARSB,ASAH1,ATP5A1,ATP5E,ATP6V1A,BAG3,BANF1,BOLA3,BPGM,CARS2,CCT5,CD55,CD59,CHMP4B,CIRH1A,CNPY3,COX5A,CTBP1,CTCF,CTH,CTSC,DGUOK,DIABLO,DKC1,DLD,DPAGT1,EFTUD2,EIF4A3,EMD,EMG1,ENO3,EPCAM,ERCC8,ETFA,ETFB,ETHE1,EXOSC2,EXOSC3,EXOSC8,EXOSC9,FAH,FTL,FUCA1,FUS,FXN,GALNS,GARS,GCDH,GK,GM2A,GMNN,GNS,GPHN,GSS,GUSB…
KW-0663	Pyridoxal phosphate	16	60	1.28e-06	ENSP00000215904,ENSP00000216392,ENSP00000216962,ENSP00000245206,ENSP00000260508,ENSP00000264170,ENSP00000318868,ENSP00000322991,ENSP00000333667,ENSP00000357838,ENSP00000359539,ENSP00000359976,ENSP00000371535,ENSP00000385790,ENSP00000434887,ENSP00000443459	BCAT1,BCAT2,CCBL2,CTH,GOT1,GOT2,KYNU,OAT,PDXP,PYGB,PYGL,SDSL,SEPSECS,SHMT1,SHMT2,THNSL1
KW-0699	rRNA-binding	11	24	1.64e-06	ENSP00000236980,ENSP00000262584,ENSP00000270625,ENSP00000302896,ENSP00000359345,ENSP00000362744,ENSP00000363676,ENSP00000389103,ENSP00000426941,ENSP00000470560,ENSP00000480364	EMG1,FASTKD2,MRPS27,RPL11,RPL23A,RPL5,RPL8,RPS11,RPS4X,RPS9,WBSCR16
KW-0378	Hydrolase	116	1586	1.73e-06	ENSP00000002165,ENSP00000044462,ENSP00000215904,ENSP00000216124,ENSP00000216455,ENSP00000217426,ENSP00000217455,ENSP00000219345,ENSP00000220763,ENSP00000222219,ENSP00000223321,ENSP00000226299,ENSP00000227266,ENSP00000230048,ENSP00000230431,ENSP00000230640,ENSP00000231751,ENSP00000242784,ENSP00000243997,ENSP00000245552,ENSP00000247003,ENSP00000252603,ENSP00000254878,ENSP00000258080,ENSP00000258145…	ABHD10,ACOT13,ACOT7,ACOT8,ACOT9,ACY1,ADA,ADAL,AGA,AHCY,APEH,APOBEC3G,ARG2,ARSA,ARSB,ASAH1,ATP5E,BLMH,BPGM,BPNT1,BRCC3,C19orf43,CASP3,CASP6,CPPED1,CPQ,CTSC,DCD,DCTD,DDX21,DDX49,DNASE2,DNPEP,DNPH1,DPH7,DPP7,DTD1,DTD2,EIF4A3,EXOSC10,FAH,FAHD1,FUCA1,FUCA2,GALNS,GARS,GGH,GM2A,GNPDA1,GNPDA2,GNS,GPN1,GPN2,GPN3,GUSB,HINT2,HRSP12,HSPA5,HSPD1,HTRA2,IMPA1,ITPA,KYNU,LACE1,LACTB2,LAP3,LPIN3,LTF,MAN2B1,MDP1,NA…
KW-1274	Primary mitochondrial disease	24	142	1.73e-06	ENSP00000177742,ENSP00000243997,ENSP00000251810,ENSP00000257347,ENSP00000264093,ENSP00000274137,ENSP00000282276,ENSP00000287295,ENSP00000296597,ENSP00000312356,ENSP00000312618,ENSP00000317780,ENSP00000320184,ENSP00000322450,ENSP00000323076,ENSP00000331369,ENSP00000358272,ENSP00000367923,ENSP00000369134,ENSP00000381736,ENSP00000392709,ENSP00000420588,ENSP00000430494,ENSP00000442563	ACAD9,AIFM1,ATP5A1,ATP5E,BOLA3,CARS2,COX5A,DGUOK,MARS2,MRPS23,MRPS34,NDUFAF2,NDUFAF3,NDUFAF4,NDUFS1,NDUFS6,NDUFV1,PDHA1,POLG2,RRM2B,SUCLA2,TFAM,TRMT10C,UQCRB
KW-0458	Lysosome	36	294	2.39e-06	ENSP00000216124,ENSP00000219345,ENSP00000220763,ENSP00000222219,ENSP00000227266,ENSP00000256496,ENSP00000256637,ENSP00000258145,ENSP00000260118,ENSP00000263593,ENSP00000263864,ENSP00000264595,ENSP00000264914,ENSP00000265062,ENSP00000268695,ENSP00000302728,ENSP00000314606,ENSP00000333298,ENSP00000349437,ENSP00000349687,ENSP00000357288,ENSP00000360635,ENSP00000361965,ENSP00000362092,ENSP00000363603…	ADA,AGA,ARL8B,ARSA,ARSB,ASAH1,CD63,CPQ,CTSC,DNASE2,DPP7,FUCA1,GALNS,GGH,GM2A,GNS,GUSB,IFI30,IGF2R,LAMP1,LAMP2,LAMTOR2,MAN2B1,NAGA,NPC2,PLA2G15,PRCP,PSAP,RAB7A,RRAGA,RRAGC,SGSH,SIAE,SORT1,TMEM106B,VAMP8
KW-9995	Disease	229	3799	3.67e-06	ENSP00000168216,ENSP00000177742,ENSP00000205402,ENSP00000211998,ENSP00000215730,ENSP00000216124,ENSP00000216392,ENSP00000216951,ENSP00000217402,ENSP00000217426,ENSP00000218224,ENSP00000221930,ENSP00000222214,ENSP00000227266,ENSP00000228318,ENSP00000229270,ENSP00000230056,ENSP00000230771,ENSP00000233242,ENSP00000234256,ENSP00000236040,ENSP00000240851,ENSP00000243997,ENSP00000246337,ENSP00000251810…	ACAD9,ACADM,ACADVL,ACOX1,ACY1,ADA,AGA,AHCY,AIFM1,AK2,ALAD,ALDH5A1,ALDOA,ANTXR2,APOA1BP,APOB,APOBR,ARSA,ARSB,ASAH1,ATP5A1,ATP5E,ATP6V1A,BAG3,BANF1,BCAP31,BOLA3,BPGM,BRCC3,CARS2,CAST,CCDC50,CCT5,CD55,CD59,CHCHD2,CHMP4B,CIRH1A,CNPY3,COG8,COX5A,CSTA,CTBP1,CTCF,CTH,CTSC,DBN1,DGUOK,DIABLO,DKC1,DLD,DPAGT1,EFTUD2,EIF4A3,EMD,EMG1,ENO3,EPCAM,ERCC8,ETFA,ETFB,ETHE1,EWSR1,EXOSC2,EXOSC3,EXOSC8,EXOSC9,FAH,FTL,F…
KW-0690	Ribosome biogenesis	17	82	9.16e-06	ENSP00000230340,ENSP00000236980,ENSP00000253247,ENSP00000274606,ENSP00000283109,ENSP00000296792,ENSP00000297579,ENSP00000327179,ENSP00000358563,ENSP00000363574,ENSP00000368887,ENSP00000369162,ENSP00000371169,ENSP00000377944,ENSP00000384302,ENSP00000387365,ENSP00000470560	BYSL,CIRH1A,DCAF13,DKC1,EIF6,EMG1,FASTKD2,NHP2,NOL11,PAK1IP1,PWP1,RCL1,RIOK1,RIOK2,UTP14A,UTP15,WDR43
KW-0456	Lyase	23	148	1.02e-05	ENSP00000226253,ENSP00000229270,ENSP00000234590,ENSP00000246337,ENSP00000260508,ENSP00000278572,ENSP00000299299,ENSP00000311984,ENSP00000323811,ENSP00000324105,ENSP00000343190,ENSP00000359976,ENSP00000363614,ENSP00000365533,ENSP00000372112,ENSP00000378669,ENSP00000379133,ENSP00000382595,ENSP00000385790,ENSP00000386284,ENSP00000421544,ENSP00000436585,ENSP00000437402	ALAD,ALDOA,ALDOC,APIP,CARKD,CCBL2,CLYBL,CTH,ECHDC1,ENO1,ENO2,ENO3,FAHD1,HACL1,HMGCL,PAICS,PCBD1,PCBD2,PPCDC,RPS3,SDSL,TPI1,UROD
KW-0164	Citrullination	14	65	5.53e-05	ENSP00000244534,ENSP00000270625,ENSP00000311430,ENSP00000329662,ENSP00000330074,ENSP00000339566,ENSP00000341094,ENSP00000355778,ENSP00000355899,ENSP00000377944,ENSP00000389103,ENSP00000413436,ENSP00000421592,ENSP00000435210	ALYREF,BCLAF1,H1FX,H3F3A,HIST1H1B,HIST1H1C,HIST1H1D,HIST1H2AD,RPL10,RPL23A,RPL4,RPS11,RRP15,UTP14A
KW-0028	Amino-acid biosynthesis	9	25	9.06e-05	ENSP00000220966,ENSP00000322991,ENSP00000342502,ENSP00000359539,ENSP00000359976,ENSP00000378854,ENSP00000379133,ENSP00000384949,ENSP00000443459	APIP,BCAT1,BCAT2,CTH,GOT1,PSPH,PYCR1,PYCR2,PYCRL
KW-0460	Magnesium	50	569	9.15e-05	ENSP00000215904,ENSP00000216951,ENSP00000219302,ENSP00000226299,ENSP00000234590,ENSP00000245552,ENSP00000264220,ENSP00000269848,ENSP00000282841,ENSP00000283109,ENSP00000288087,ENSP00000298556,ENSP00000300605,ENSP00000318602,ENSP00000323811,ENSP00000324105,ENSP00000330918,ENSP00000331897,ENSP00000345771,ENSP00000355599,ENSP00000355731,ENSP00000361512,ENSP00000365533,ENSP00000366410,ENSP00000367923…	BPNT1,CDC42BPA,CLYBL,DPAGT1,ENO1,ENO2,ENO3,FAH,FAHD1,GGPS1,GPHN,GSS,HACL1,HDHD2,HPRT1,IDH2,IDI1,IMPA1,ITGB1,ITPA,LAP3,MDP1,NAPRT,NME1-NME2,NME3,NME6,NMNAT1,NSF,NT5C,NUDT1,NUDT16,NUDT5,PARN,PDXP,PFKL,PFKM,PFKP,PGM2,PGP,PPAT,PRPS1,PRTFDC1,PSPH,RIOK1,RIOK2,SUCLA2,TKT,TOP2A,TSNAX,TTN
KW-0546	Nucleotide metabolism	9	26	0.00011	ENSP00000219302,ENSP00000230431,ENSP00000245552,ENSP00000361965,ENSP00000369456,ENSP00000376886,ENSP00000398744,ENSP00000416658,ENSP00000422375	ADA,ADAL,DNPH1,ITPA,NME1-NME2,NME3,NME6,NT5C,NUDT16
KW-0945	Host-virus interaction	41	432	0.00011	ENSP00000044462,ENSP00000216455,ENSP00000217455,ENSP00000252483,ENSP00000259457,ENSP00000261667,ENSP00000262193,ENSP00000264832,ENSP00000265333,ENSP00000270586,ENSP00000290541,ENSP00000290921,ENSP00000293379,ENSP00000296577,ENSP00000301764,ENSP00000310275,ENSP00000324422,ENSP00000333298,ENSP00000346067,ENSP00000353224,ENSP00000355325,ENSP00000356030,ENSP00000359910,ENSP00000360671,ENSP00000362334…	ABCE1,ACOT8,ALYREF,APOBEC3G,BANF1,BCAP31,CD55,CREB1,CTBP1,DDB1,GTF2A2,H2AFX,HSPA8,HSPD1,ICAM1,IKBKG,ITGA5,ITGB1,KPNA3,LAMP1,PSMA3,PSMA4,PSMA7,PSMB1,PSMB2,PSMB3,PSMB4,PSMB5,PSMB6,PSMB7,PVRL2,RPSA,RRAGA,RTN3,SLC1A5,SLC25A5,TANK,TFRC,VDAC1,VIM,ZYX
KW-0816	Tricarboxylic acid cycle	8	24	0.00041	ENSP00000280346,ENSP00000307241,ENSP00000327070,ENSP00000331897,ENSP00000335304,ENSP00000364649,ENSP00000367923,ENSP00000369134	DLAT,DLST,IDH2,MDH2,PDHA1,PDHB,SDHB,SUCLA2
KW-0360	Hereditary hemolytic anemia	9	33	0.00050	ENSP00000216951,ENSP00000229270,ENSP00000322421,ENSP00000360217,ENSP00000361965,ENSP00000376840,ENSP00000378669,ENSP00000379191,ENSP00000416293	ADA,ALDOA,BPGM,CD59,GSS,HBA1,RHAG,SLC2A1,TPI1
KW-0249	Electron transport	16	107	0.00057	ENSP00000252102,ENSP00000274137,ENSP00000301457,ENSP00000309565,ENSP00000322450,ENSP00000327268,ENSP00000346173,ENSP00000346196,ENSP00000363641,ENSP00000364649,ENSP00000369314,ENSP00000392709,ENSP00000417142,ENSP00000430494,ENSP00000452762,ENSP00000458770	ETFA,ETFB,GLRX,NDUFA2,NDUFA5,NDUFA7,NDUFAB1,NDUFS1,NDUFS6,NDUFV1,NDUFV2,NDUFV3,SDHB,TXN,UQCRB,UQCRH
KW-0276	Fatty acid metabolism	16	123	0.0024	ENSP00000219345,ENSP00000220764,ENSP00000221418,ENSP00000280701,ENSP00000285093,ENSP00000293217,ENSP00000301729,ENSP00000303525,ENSP00000333664,ENSP00000357804,ENSP00000359871,ENSP00000362354,ENSP00000363794,ENSP00000438689,ENSP00000458770,ENSP00000474560	ACAA1,ACAA2,ACADM,ACADVL,ACOX1,CBR4,DECR1,ECH1,ECI1,HADH,HSD17B8,LPIN3,NDUFAB1,OXSM,PLA2G15,THEM4
KW-0679	Respiratory chain	11	64	0.0026	ENSP00000252102,ENSP00000274137,ENSP00000301457,ENSP00000309565,ENSP00000322450,ENSP00000327268,ENSP00000346196,ENSP00000392709,ENSP00000417142,ENSP00000430494,ENSP00000458770	NDUFA2,NDUFA5,NDUFA7,NDUFAB1,NDUFS1,NDUFS6,NDUFV1,NDUFV2,NDUFV3,UQCRB,UQCRH
KW-0450	Lipoyl	4	5	0.0030	ENSP00000227868,ENSP00000280346,ENSP00000319531,ENSP00000335304	DLAT,DLST,GCSH,PDHX
KW-0711	Selenium	4	5	0.0030	ENSP00000367893,ENSP00000371535,ENSP00000397261,ENSP00000418669	SELENBP1,SEPHS1,SEPHS2,SEPSECS
KW-0509	mRNA transport	14	102	0.0032	ENSP00000219169,ENSP00000258962,ENSP00000264645,ENSP00000269349,ENSP00000325905,ENSP00000345895,ENSP00000346694,ENSP00000352834,ENSP00000362820,ENSP00000371634,ENSP00000397927,ENSP00000420306,ENSP00000421592,ENSP00000429986	ALYREF,CASC3,EIF4A3,ENY2,HNRNPA2B1,IGF2BP2,MYO1C,NUP50,NUTF2,POLDIP3,SRSF1,SRSF3,SRSF7,THOC5
KW-0032	Aminotransferase	6	19	0.0041	ENSP00000245206,ENSP00000260508,ENSP00000322991,ENSP00000357838,ENSP00000359539,ENSP00000443459	BCAT1,BCAT2,CCBL2,GOT1,GOT2,OAT
KW-0139	CF(1)	4	6	0.0044	ENSP00000243997,ENSP00000262030,ENSP00000349142,ENSP00000381736	ATP5A1,ATP5B,ATP5C1,ATP5E
KW-0413	Isomerase	15	123	0.0057	ENSP00000216330,ENSP00000221418,ENSP00000229270,ENSP00000244217,ENSP00000283646,ENSP00000301729,ENSP00000337746,ENSP00000357218,ENSP00000358563,ENSP00000359991,ENSP00000370748,ENSP00000371393,ENSP00000376840,ENSP00000411532,ENSP00000413152	APOA1BP,BPGM,DKC1,ECH1,ECI1,FKBP3,FKBP7,IDI1,ISYNA1,MCEE,PGAM1,PGM2,RPIA,TOP2A,TPI1
KW-0510	Mucopolysaccharidosis	5	13	0.0057	ENSP00000258145,ENSP00000264914,ENSP00000268695,ENSP00000302728,ENSP00000314606	ARSB,GALNS,GNS,GUSB,SGSH
KW-0786	Thiamine pyrophosphate	5	13	0.0057	ENSP00000222673,ENSP00000307241,ENSP00000323811,ENSP00000369134,ENSP00000391481	HACL1,OGDH,PDHA1,PDHB,TKT
KW-0322	Glycogen storage disease	6	22	0.0071	ENSP00000216392,ENSP00000324105,ENSP00000345771,ENSP00000378669,ENSP00000408411,ENSP00000445175	ALDOA,ENO3,LAMP2,LDHA,PFKM,PYGL
KW-0436	Ligase	15	129	0.0083	ENSP00000216951,ENSP00000230771,ENSP00000257347,ENSP00000265594,ENSP00000282276,ENSP00000343657,ENSP00000347495,ENSP00000360327,ENSP00000365462,ENSP00000367923,ENSP00000373918,ENSP00000382595,ENSP00000401264,ENSP00000401508,ENSP00000472847	CARS2,CTPS2,GARS,GSS,HARS2,MARS2,MCCC1,MCCC2,NAPRT,PAICS,PARS2,PCCA,SARS2,SUCLA2,WARS
KW-0622	Neuropathy	13	103	0.0088	ENSP00000215730,ENSP00000240851,ENSP00000251810,ENSP00000264093,ENSP00000265062,ENSP00000280326,ENSP00000287295,ENSP00000311997,ENSP00000347495,ENSP00000351777,ENSP00000357283,ENSP00000361512,ENSP00000373918	AIFM1,CCT5,DGUOK,GARS,LMNA,NEFH,PRPS1,RAB7A,RRM2B,SNAP29,TFG,VCP,WARS
KW-1026	Leukodystrophy	7	34	0.0106	ENSP00000216124,ENSP00000261366,ENSP00000264914,ENSP00000342502,ENSP00000373620,ENSP00000378394,ENSP00000379901	ARSA,ARSB,HSPD1,LMNB1,PSAP,PYCR2,TMEM106B
KW-0285	Flavoprotein	14	121	0.0119	ENSP00000205402,ENSP00000221130,ENSP00000222214,ENSP00000287295,ENSP00000293217,ENSP00000312618,ENSP00000322450,ENSP00000343190,ENSP00000359871,ENSP00000369822,ENSP00000383365,ENSP00000437041,ENSP00000438689,ENSP00000452762	ACAD9,ACADM,ACADVL,ACOX1,AIFM1,CYB5R2,DLD,ETFA,GCDH,GSR,NDUFV1,NQO2,PPCDC,TXNRD2
KW-0021	Allosteric enzyme	8	46	0.0124	ENSP00000216392,ENSP00000216962,ENSP00000264220,ENSP00000269848,ENSP00000345771,ENSP00000349576,ENSP00000370517,ENSP00000386284	ALAD,DCTD,PFKL,PFKM,PFKP,PPAT,PYGB,PYGL
KW-0676	Redox-active center	8	46	0.0124	ENSP00000205402,ENSP00000221130,ENSP00000298510,ENSP00000363641,ENSP00000368646,ENSP00000369314,ENSP00000383365,ENSP00000384886	DLD,GLRX,GSR,IFI30,PRDX3,PRDX4,TXN,TXNRD2
KW-0478	Metachromatic leukodystrophy	3	4	0.0155	ENSP00000216124,ENSP00000264914,ENSP00000378394	ARSA,ARSB,PSAP
KW-0547	Nucleotide-binding	103	1758	0.0155	ENSP00000216392,ENSP00000216951,ENSP00000219302,ENSP00000222388,ENSP00000225577,ENSP00000230640,ENSP00000230771,ENSP00000245552,ENSP00000246957,ENSP00000247003,ENSP00000250559,ENSP00000256196,ENSP00000256443,ENSP00000256496,ENSP00000257347,ENSP00000258091,ENSP00000259667,ENSP00000260599,ENSP00000261303,ENSP00000262030,ENSP00000264093,ENSP00000264718,ENSP00000265062,ENSP00000265594,ENSP00000269349…	ABCE1,ABCF2,AK2,AK3,ALDH1A1,APOA1BP,ARL5A,ARL8B,ATP5A1,ATP5B,ATP6V1A,CARKD,CARS2,CCT2,CCT3,CCT4,CCT5,CCT6A,CCT7,CCT8,CDC42BPA,CDK7,CTPS2,DDX21,DDX49,DGUOK,EFTUD2,EIF4A3,GARS,GK,GPHN,GPN1,GPN2,GPN3,GSS,HARS2,HINT2,HPRT1,HSPA5,HSPA8,HSPA9,HSPD1,ITPA,KHK,LACE1,MARS2,MCCC1,MCCC2,MMAB,MYO1C,NADK,NME1-NME2,NME3,NME6,NMNAT1,NOLC1,NSF,NT5C,NUDT16,PAICS,PARS2,PCCA,PDXK,PFKL,PFKM,PFKP,PRKDC,PRPS1,PRTFDC1,P…
KW-0641	Proline biosynthesis	3	4	0.0155	ENSP00000220966,ENSP00000342502,ENSP00000384949	PYCR1,PYCR2,PYCRL
KW-0853	WD repeat	24	279	0.0155	ENSP00000217109,ENSP00000227524,ENSP00000232888,ENSP00000233055,ENSP00000248450,ENSP00000259154,ENSP00000262942,ENSP00000264515,ENSP00000265038,ENSP00000277540,ENSP00000296792,ENSP00000297579,ENSP00000315700,ENSP00000327179,ENSP00000362592,ENSP00000363313,ENSP00000368887,ENSP00000378399,ENSP00000380336,ENSP00000380378,ENSP00000384302,ENSP00000387365,ENSP00000392270,ENSP00000424417	AAMP,ARPC1A,CHAF1B,CIRH1A,CSTF1,DCAF13,DPH7,ERCC8,KCTD3,PAFAH1B1,PAK1IP1,PLRG1,PRPF19,PRPF4,PWP1,RBBP4,RBBP5,RRP9,SMU1,STRAP,UTP15,WDFY1,WDR43,WDR89
KW-1135	Mitochondrion nucleoid	5	18	0.0155	ENSP00000236980,ENSP00000312356,ENSP00000333667,ENSP00000419665,ENSP00000420588	FASTKD2,SHMT2,SSBP1,TFAM,TRMT10C
KW-0030	Aminoacyl-tRNA synthetase	7	38	0.0160	ENSP00000230771,ENSP00000257347,ENSP00000282276,ENSP00000347495,ENSP00000360327,ENSP00000373918,ENSP00000472847	CARS2,GARS,HARS2,MARS2,PARS2,SARS2,WARS
KW-0971	Glycation	4	11	0.0180	ENSP00000322421,ENSP00000340820,ENSP00000376840,ENSP00000379191	BPGM,CD59,HBA1,MAPT
KW-0316	Glutaricaciduria	3	5	0.0215	ENSP00000222214,ENSP00000346173,ENSP00000452762	ETFA,ETFB,GCDH
KW-0409	Iron storage	3	5	0.0215	ENSP00000273550,ENSP00000366482,ENSP00000366525	FTH1,FTL,FXN
KW-0662	Pyridine nucleotide biosynthesis	4	12	0.0222	ENSP00000264170,ENSP00000366410,ENSP00000378782,ENSP00000401508	KYNU,NAPRT,NMNAT1,QPRT
KW-0274	FAD	12	109	0.0286	ENSP00000205402,ENSP00000221130,ENSP00000222214,ENSP00000287295,ENSP00000293217,ENSP00000312618,ENSP00000359871,ENSP00000369822,ENSP00000383365,ENSP00000437041,ENSP00000438689,ENSP00000452762	ACAD9,ACADM,ACADVL,ACOX1,AIFM1,CYB5R2,DLD,ETFA,GCDH,GSR,NQO2,TXNRD2
KW-1183	Host cell receptor for virus entry	9	68	0.0286	ENSP00000252483,ENSP00000264832,ENSP00000293379,ENSP00000333298,ENSP00000346067,ENSP00000353224,ENSP00000356030,ENSP00000379350,ENSP00000444408	CD55,ICAM1,ITGA5,ITGB1,LAMP1,PVRL2,RPSA,SLC1A5,TFRC
KW-0024	Alternative initiation	12	110	0.0297	ENSP00000215904,ENSP00000221130,ENSP00000225577,ENSP00000226299,ENSP00000234590,ENSP00000263932,ENSP00000265881,ENSP00000371634,ENSP00000380241,ENSP00000444408,ENSP00000452454,ENSP00000481842	ENO1,GSR,GTF2A1,IGF2BP2,LAP3,NUDT1,PDXP,REXO2,RPS6KB1,SAP18,SLC1A5,TNFRSF8
KW-0811	Translocation	10	82	0.0297	ENSP00000215570,ENSP00000219169,ENSP00000257245,ENSP00000270538,ENSP00000345895,ENSP00000352834,ENSP00000367038,ENSP00000378588,ENSP00000429986,ENSP00000438455	ENY2,MYO1C,NUP50,NUTF2,RRBP1,TIMM10,TIMM13,TIMM44,TIMM8B,TIMM9
KW-0523	Neurodegeneration	26	334	0.0298	ENSP00000168216,ENSP00000240851,ENSP00000254108,ENSP00000258080,ENSP00000265062,ENSP00000270142,ENSP00000282276,ENSP00000287295,ENSP00000292385,ENSP00000311997,ENSP00000323046,ENSP00000340820,ENSP00000347495,ENSP00000351777,ENSP00000357218,ENSP00000357283,ENSP00000361512,ENSP00000366525,ENSP00000368984,ENSP00000371152,ENSP00000371535,ENSP00000373620,ENSP00000373918,ENSP00000374354,ENSP00000378812…	AIFM1,APOA1BP,ASAH1,CHCHD2,DBN1,EXOSC3,EXOSC8,EXOSC9,FTL,FUS,GARS,HSD17B10,HSPD1,HTRA2,LMNA,MAPT,MARS2,NEFH,PRPS1,RAB7A,SEPSECS,SOD1,TFG,TMEM106B,VCP,WARS
KW-0350	Heme biosynthesis	4	14	0.0322	ENSP00000246337,ENSP00000278715,ENSP00000366482,ENSP00000386284	ALAD,FXN,HMBS,UROD
KW-0648	Protein biosynthesis	13	128	0.0352	ENSP00000230771,ENSP00000257347,ENSP00000282276,ENSP00000347495,ENSP00000358140,ENSP00000360327,ENSP00000363574,ENSP00000371535,ENSP00000373918,ENSP00000388806,ENSP00000419449,ENSP00000472847,ENSP00000485663	CARS2,EIF1,EIF3A,EIF3L,EIF4B,EIF6,GARS,HARS2,MARS2,PARS2,SARS2,SEPSECS,WARS
KW-0576	Peroxisome	11	101	0.0399	ENSP00000217455,ENSP00000221418,ENSP00000223136,ENSP00000241052,ENSP00000254878,ENSP00000293217,ENSP00000323811,ENSP00000333664,ENSP00000357051,ENSP00000363614,ENSP00000370748	ACAA1,ACOT8,ACOX1,CAT,ECH1,FIS1,HACL1,HMGCL,HRSP12,IDI1,PEX19
KW-0820	tRNA-binding	5	25	0.0403	ENSP00000312224,ENSP00000366672,ENSP00000371535,ENSP00000419117,ENSP00000426941	DTD1,DTD2,MRPS27,RPL35A,SEPSECS
KW-0119	Carbohydrate metabolism	10	90	0.0477	ENSP00000216392,ENSP00000216962,ENSP00000260599,ENSP00000280346,ENSP00000295448,ENSP00000307241,ENSP00000330918,ENSP00000369134,ENSP00000371393,ENSP00000423674	DLAT,GNPDA1,GNPDA2,KHK,PDHA1,PDHB,PGM2,PGP,PYGB,PYGL
KW-0545	Nucleotide biosynthesis	3	8	0.0477	ENSP00000268835,ENSP00000349576,ENSP00000361512	DCTD,PRPS1,PRPSAP2
KW-0627	Porphyrin biosynthesis	3	8	0.0477	ENSP00000246337,ENSP00000278715,ENSP00000386284	ALAD,HMBS,UROD
KW-0100	Branched-chain amino acid biosynthesis	2	2	0.0491	ENSP00000322991,ENSP00000443459	BCAT1,BCAT2
KW-0335	Gout	2	2	0.0491	ENSP00000298556,ENSP00000361512	HPRT1,PRPS1
