# Supplementary material for: A Bayesian semi-parametric model for thermal proteome profiling
Source: Commun Biol. 2021 Jun 29;4:810. doi: 10.1038/s42003-021-02306-8 (PMC8241860; doi:10.1038/s42003-021-02306-8)
Supplement: Supplementary file 6 — Supplementary Data 3 [file 42003_2021_2306_MOESM6_ESM.zip › EnrichmentResults/idrs.tsv]

UniprotID	protein_length	total_idr_length	fraction_idr	idrs	idr_positions
Q07002	474	123	0.25949367088607594	2	[0, 97],[111, 137]
P29016	333	0	0.0	0
P48047	213	0	0.0	0
P00746	253	0	0.0	0
Q5T280	376	97	0.2579787234042553	2	[0, 76],[174, 195]
Q9H553	416	0	0.0	0
P02748	559	22	0.03935599284436494	1	[127, 149]
Q96G28	342	202	0.5906432748538012	1	[140, 342]
Q7Z7M1	963	56	0.058151609553478714	2	[15, 46],[95, 120]
A6NJI1	115	82	0.7130434782608696	1	[0, 82]
A8MXV6	281	143	0.5088967971530249	2	[40, 65],[74, 192]
P40259	229	0	0.0	0
Q5VZK9	1371	498	0.36323851203501095	2	[867, 931],[937, 1371]
Q8N0X4	340	0	0.0	0
Q9NQ90	1003	252	0.25124626121635096	5	[0, 84],[123, 168],[475, 525],[708, 730],[952, 1003]
Q96M91	514	393	0.7645914396887159	6	[0, 60],[122, 155],[188, 235],[250, 451],[452, 482],[492, 514]
P30260	824	283	0.3434466019417476	3	[185, 231],[243, 432],[776, 824]
O14493	209	21	0.10047846889952153	1	[188, 209]
Q9HD42	196	62	0.3163265306122449	2	[121, 148],[161, 196]
Q96B33	292	108	0.3698630136986301	1	[184, 292]
Q9UIV1	285	0	0.0	0
Q96QF7	691	499	0.7221418234442837	1	[0, 499]
Q86V15	1759	1068	0.6071631608868675	11	[0, 181],[194, 237],[248, 300],[349, 426],[434, 456],[679, 990],[1057, 1120],[1121, 1158],[1323, 1402],[1406, 1428],[1578, 1759]
Q99873	371	32	0.0862533692722372	1	[17, 49]
P28907	300	0	0.0	0
P53634	463	0	0.0	0
P36404	184	0	0.0	0
O60566	1050	427	0.4066666666666667	7	[0, 34],[202, 331],[343, 396],[418, 503],[511, 580],[626, 653],[669, 699]
Q96CF2	233	147	0.630901287553648	3	[0, 45],[48, 68],[151, 233]
B7Z1M9	353	194	0.5495750708215298	4	[20, 42],[49, 80],[85, 202],[233, 257]
Q9BWV3	514	107	0.20817120622568094	3	[0, 31],[49, 87],[476, 514]
Q9NP61	516	266	0.5155038759689923	4	[138, 206],[210, 237],[287, 423],[449, 484]
Q13023	2319	1258	0.5424752048296679	19	[0, 58],[233, 260],[279, 457],[478, 620],[679, 763],[1054, 1080],[1229, 1280],[1299, 1338],[1347, 1410],[1411, 1437],[1512, 1543],[1641, 1670],[1672, 1699],[1745, 1784],[1810, 1933],[1936, 2035],[2068, 2098],[2123, 2149],[2159, 2319]
Q5JW98	314	0	0.0	0
O75128	1261	997	0.7906423473433782	5	[0, 59],[225, 536],[549, 610],[648, 702],[743, 1255]
Q9NRB3	414	79	0.19082125603864733	2	[39, 63],[73, 128]
P47902	265	229	0.8641509433962264	2	[0, 162],[198, 265]
Q7L2Z9	268	144	0.5373134328358209	3	[0, 85],[131, 156],[183, 217]
P02746	253	95	0.37549407114624506	1	[27, 122]
Q8N5C1	309	0	0.0	0
Q6NSI1	321	107	0.3333333333333333	1	[214, 321]
Q8WTP8	325	137	0.42153846153846153	2	[20, 108],[276, 325]
Q32Q52	190	153	0.8052631578947368	2	[0, 62],[83, 174]
Q8ND61	904	293	0.3241150442477876	5	[86, 132],[238, 282],[319, 370],[578, 660],[834, 904]
Q9H765	288	0	0.0	0
Q8IXT1	998	276	0.27655310621242485	7	[253, 291],[324, 414],[438, 475],[501, 530],[705, 725],[730, 760],[808, 840]
P11509	494	0	0.0	0
Q7Z4B0	112	80	0.7142857142857143	1	[32, 112]
Q96AJ1	413	167	0.4043583535108959	2	[208, 231],[269, 413]
Q9NP73	1137	499	0.4388742304309587	7	[388, 422],[426, 453],[603, 683],[690, 799],[800, 979],[1028, 1062],[1101, 1137]
P33121	698	0	0.0	0
O00299	241	0	0.0	0
Q96NH3	1257	89	0.07080350039777247	3	[69, 94],[124, 167],[651, 672]
Q9Y534	153	66	0.43137254901960786	1	[0, 66]
P01189	267	199	0.7453183520599251	1	[48, 247]
Q96Q83	286	51	0.17832167832167833	1	[0, 51]
Q63HQ0	302	232	0.7682119205298014	3	[45, 86],[102, 159],[168, 302]
Q08462	1091	71	0.06507791017415215	3	[0, 28],[467, 488],[533, 555]
Q08495	405	302	0.745679012345679	2	[0, 37],[70, 335]
Q05048	431	0	0.0	0
Q9UKQ2	775	87	0.11225806451612903	1	[688, 775]
Q86Y56	855	88	0.10292397660818714	2	[0, 68],[322, 342]
Q15327	319	48	0.15047021943573669	2	[0, 27],[55, 76]
Q9UJV9	622	135	0.2170418006430868	1	[0, 135]
P09228	141	0	0.0	0
Q16526	586	90	0.15358361774744028	1	[496, 586]
Q96L46	248	27	0.10887096774193548	1	[49, 76]
P51816	1311	927	0.7070938215102975	7	[19, 44],[82, 309],[365, 746],[747, 790],[812, 986],[991, 1033],[1194, 1229]
P05141	298	0	0.0	0
Q8NBQ7	271	0	0.0	0
Q9Y672	507	0	0.0	0
Q9UHI8	967	153	0.15822130299896586	3	[0, 33],[45, 74],[161, 252]
Q9P1W3	806	111	0.13771712158808933	2	[82, 102],[715, 806]
Q96PE2	2063	1312	0.635967038293747	4	[0, 592],[595, 1062],[1554, 1735],[1985, 2057]
Q6NXT1	300	111	0.37	3	[0, 39],[42, 64],[78, 128]
P49759	484	150	0.30991735537190085	1	[0, 150]
Q6UXC1	1216	166	0.13651315789473684	5	[278, 316],[424, 458],[478, 502],[832, 881],[1134, 1155]
P61204	181	0	0.0	0
P35606	906	80	0.08830022075055188	1	[826, 906]
P00167	134	32	0.23880597014925373	1	[45, 77]
Q8WWM9	190	24	0.12631578947368421	1	[0, 24]
P35318	185	117	0.6324324324324324	2	[42, 100],[126, 185]
Q8WWK9	683	464	0.6793557833089312	2	[0, 408],[529, 585]
Q8WXD9	1431	989	0.6911250873515025	3	[0, 36],[344, 476],[610, 1431]
Q9Y5B0	961	528	0.5494276795005203	3	[55, 82],[325, 590],[725, 961]
Q9BQY9	259	184	0.7104247104247104	3	[16, 59],[91, 112],[139, 259]
Q8TF08	81	0	0.0	0
Q8N556	730	406	0.5561643835616439	5	[42, 148],[248, 349],[507, 549],[550, 630],[653, 730]
O60641	907	632	0.6968026460859978	4	[264, 433],[440, 558],[561, 722],[723, 907]
O75078	769	110	0.14304291287386217	3	[18, 80],[209, 236],[710, 731]
Q9UHL0	483	26	0.053830227743271224	1	[0, 26]
Q9UGL9	99	99	1.0	1	[0, 99]
P24310	79	31	0.3924050632911392	1	[0, 31]
Q8TCT0	537	22	0.040968342644320296	1	[462, 484]
Q8TD86	181	0	0.0	0
Q9H2X0	955	207	0.21675392670157068	6	[19, 44],[87, 118],[121, 173],[658, 711],[764, 785],[930, 955]
Q99467	661	0	0.0	0
Q96KE9	485	67	0.13814432989690723	1	[0, 67]
Q8NHQ1	597	188	0.3149078726968174	6	[0, 30],[91, 142],[162, 188],[225, 253],[267, 294],[315, 341]
Q5T5N4	469	127	0.27078891257995735	3	[75, 103],[129, 186],[347, 389]
Q6P656	301	35	0.11627906976744186	1	[266, 301]
Q9NPC3	277	45	0.1624548736462094	1	[212, 257]
P49069	296	150	0.5067567567567568	2	[0, 126],[127, 151]
Q8N5I9	185	183	0.9891891891891892	2	[0, 106],[108, 185]
Q2VPK5	515	108	0.20970873786407768	3	[0, 28],[181, 225],[399, 435]
Q8N1N5	446	0	0.0	0
Q6UUV9	634	567	0.8943217665615142	3	[0, 32],[50, 490],[498, 593]
Q5BN46	136	26	0.19117647058823528	1	[0, 26]
P16410	223	0	0.0	0
Q5JTJ3	125	0	0.0	0
Q96A22	123	120	0.975609756097561	2	[0, 85],[88, 123]
P28325	142	0	0.0	0
P51959	295	0	0.0	0
Q96BS2	214	45	0.2102803738317757	2	[0, 25],[30, 50]
Q9Y271	337	0	0.0	0
Q5MAI5	379	27	0.0712401055408971	1	[290, 317]
O75175	753	496	0.6586985391766268	5	[32, 55],[100, 120],[143, 173],[211, 592],[617, 659]
Q8IUL8	1156	168	0.1453287197231834	6	[17, 50],[689, 709],[810, 835],[859, 879],[951, 986],[1121, 1156]
Q5VT06	3117	2237	0.7176772537696503	25	[0, 32],[50, 148],[212, 318],[319, 349],[379, 527],[531, 756],[775, 801],[861, 889],[916, 1006],[1077, 1327],[1385, 1447],[1485, 1677],[1685, 1708],[1712, 1755],[1756, 2090],[2097, 2231],[2258, 2282],[2290, 2311],[2318, 2378],[2390, 2488],[2584, 2611],[2621, 2679],[2680, 2708],[2725, 2747],[2774, 2852]
Q5VZT2	155	51	0.32903225806451614	2	[54, 78],[101, 128]
Q9H3J6	166	47	0.28313253012048195	1	[119, 166]
Q9UI42	421	0	0.0	0
Q5VU97	1274	147	0.11538461538461539	1	[1122, 1269]
Q07092	1604	1330	0.8291770573566085	3	[244, 948],[965, 1439],[1452, 1604]
P25774	331	0	0.0	0
Q6ZS62	124	0	0.0	0
Q9P2E5	772	79	0.10233160621761658	2	[35, 67],[622, 669]
Q8N1N0	589	40	0.06791171477079797	1	[390, 430]
Q8N8E3	955	443	0.4638743455497382	11	[133, 187],[276, 317],[391, 435],[453, 476],[515, 577],[581, 608],[627, 647],[667, 719],[739, 773],[779, 803],[828, 890]
P81534	67	0	0.0	0
A4QN01	128	0	0.0	0
Q9Y5K6	639	385	0.6025039123630673	5	[89, 110],[164, 267],[319, 470],[471, 558],[603, 626]
Q9NYX4	217	136	0.6267281105990783	3	[0, 41],[48, 80],[154, 217]
Q96JM3	812	626	0.770935960591133	3	[82, 592],[594, 689],[791, 812]
P34998	444	0	0.0	0
Q08477	520	0	0.0	0
Q96J87	481	188	0.3908523908523909	3	[0, 41],[105, 144],[286, 394]
Q8N187	725	314	0.43310344827586206	9	[0, 27],[30, 74],[128, 160],[161, 188],[384, 414],[513, 549],[564, 610],[612, 646],[687, 725]
P00519	1130	554	0.4902654867256637	2	[24, 46],[495, 1027]
Q68CK6	577	0	0.0	0
Q7Z7B8	93	0	0.0	0
Q9NVV5	245	0	0.0	0
Q9BYV1	514	0	0.0	0
P43235	329	0	0.0	0
P0DP24	149	28	0.18791946308724833	1	[35, 63]
O15519	480	37	0.07708333333333334	1	[199, 236]
Q8WTU0	396	129	0.32575757575757575	3	[77, 144],[182, 218],[370, 396]
Q9BQT9	956	133	0.13912133891213388	4	[495, 517],[805, 844],[871, 896],[909, 956]
Q9Y6H8	435	233	0.535632183908046	3	[100, 142],[232, 293],[305, 435]
O15084	1053	0	0.0	0
Q15038	168	67	0.39880952380952384	2	[0, 45],[115, 137]
Q9Y2J4	779	696	0.8934531450577664	5	[31, 449],[454, 479],[491, 557],[582, 632],[642, 779]
Q92624	585	0	0.0	0
Q01433	879	211	0.24004550625711035	4	[24, 112],[127, 173],[184, 213],[271, 319]
Q86Z23	238	85	0.35714285714285715	1	[23, 108]
Q5JTZ5	239	142	0.5941422594142259	3	[83, 115],[119, 185],[195, 239]
P27797	417	207	0.49640287769784175	2	[184, 306],[332, 417]
Q9HBH1	243	0	0.0	0
P27216	316	20	0.06329113924050633	1	[0, 20]
P31947	248	24	0.0967741935483871	1	[61, 85]
Q5SY80	951	0	0.0	0
Q9ULK2	861	741	0.8606271777003485	7	[0, 36],[61, 82],[117, 198],[206, 459],[503, 559],[563, 586],[590, 861]
Q7Z591	1439	1316	0.9145239749826268	9	[0, 397],[407, 444],[501, 569],[609, 641],[647, 756],[757, 1075],[1076, 1219],[1225, 1396],[1398, 1439]
P14384	443	0	0.0	0
O60239	455	286	0.6285714285714286	3	[0, 73],[161, 186],[250, 438]
O14757	476	79	0.16596638655462184	1	[261, 340]
P09972	364	0	0.0	0
O15265	892	792	0.8878923766816144	5	[0, 93],[102, 124],[160, 346],[359, 518],[560, 892]
P49902	561	94	0.16755793226381463	3	[0, 27],[487, 526],[533, 561]
P50406	440	170	0.38636363636363635	3	[0, 28],[226, 264],[336, 440]
Q13362	524	67	0.12786259541984732	1	[457, 524]
Q96N11	449	49	0.1091314031180401	2	[254, 283],[412, 432]
Q96H22	339	0	0.0	0
P35670	1465	243	0.1658703071672355	6	[0, 23],[220, 253],[317, 361],[423, 484],[1115, 1138],[1406, 1465]
Q9BZC7	2435	404	0.16591375770020533	10	[124, 148],[196, 218],[293, 321],[345, 396],[957, 986],[1218, 1247],[1319, 1426],[1578, 1635],[2360, 2389],[2390, 2418]
P33897	745	28	0.03758389261744966	1	[717, 745]
Q02410	837	504	0.6021505376344086	4	[0, 161],[175, 449],[471, 517],[561, 584]
Q9UKB5	411	247	0.6009732360097324	3	[53, 200],[202, 273],[309, 338]
Q16543	378	182	0.48148148148148145	3	[35, 149],[267, 298],[341, 378]
Q96I13	439	114	0.25968109339407747	3	[45, 77],[97, 158],[418, 439]
P08319	380	0	0.0	0
Q6ZU80	1094	873	0.7979890310786106	10	[0, 59],[63, 85],[86, 165],[177, 522],[549, 593],[611, 641],[650, 777],[787, 814],[928, 956],[982, 1094]
Q12996	717	119	0.16596931659693165	3	[224, 245],[566, 612],[665, 717]
P41208	172	68	0.3953488372093023	2	[0, 39],[132, 161]
Q5JPF3	1778	904	0.5084364454443194	6	[252, 372],[457, 1096],[1141, 1189],[1295, 1337],[1344, 1377],[1442, 1464]
Q8NCF0	446	0	0.0	0
O75177	396	330	0.8333333333333334	1	[66, 396]
Q9H6B4	373	115	0.30831099195710454	1	[258, 373]
Q8N7H1	131	131	1.0	1	[0, 131]
P56750	224	22	0.09821428571428571	1	[202, 224]
Q9UNK9	670	114	0.1701492537313433	1	[36, 150]
P15954	63	0	0.0	0
Q9UQ52	1028	74	0.07198443579766536	3	[596, 620],[881, 909],[976, 998]
Q9Y6A4	193	0	0.0	0
Q9P2B4	639	511	0.7996870109546166	3	[111, 138],[150, 183],[188, 639]
Q8NBR9	251	70	0.2788844621513944	3	[0, 28],[33, 54],[67, 88]
Q75V66	913	0	0.0	0
Q14155	803	209	0.2602739726027397	3	[239, 264],[572, 709],[730, 777]
Q6PUV4	134	134	1.0	1	[0, 134]
A8K830	154	69	0.44805194805194803	2	[0, 24],[30, 75]
Q49B96	90	48	0.5333333333333333	2	[0, 22],[64, 90]
O95196	566	364	0.6431095406360424	2	[26, 358],[534, 566]
Q9Y600	493	0	0.0	0
Q96LI5	555	0	0.0	0
Q96JB2	828	116	0.14009661835748793	3	[18, 44],[48, 85],[497, 550]
Q9H7T3	257	243	0.9455252918287937	2	[0, 170],[184, 257]
Q9P003	139	0	0.0	0
Q9NQW6	1124	725	0.645017793594306	7	[0, 202],[218, 514],[534, 561],[572, 670],[679, 708],[776, 804],[886, 931]
Q96DG6	245	0	0.0	0
P25025	360	24	0.06666666666666667	1	[336, 360]
Q9UBT7	734	25	0.0340599455040872	1	[0, 25]
Q92478	149	0	0.0	0
O15516	846	468	0.5531914893617021	5	[0, 52],[382, 555],[569, 698],[728, 797],[801, 846]
P05181	493	0	0.0	0
P78358	180	75	0.4166666666666667	1	[0, 75]
Q96F05	449	350	0.779510022271715	1	[39, 389]
Q9UFG5	118	105	0.8898305084745762	2	[0, 76],[89, 118]
Q7Z4T9	767	238	0.31029986962190353	8	[0, 33],[105, 132],[169, 200],[250, 274],[299, 334],[455, 494],[608, 629],[739, 767]
Q8NB46	1076	30	0.027881040892193308	1	[496, 526]
P07315	174	0	0.0	0
Q8NCR9	226	0	0.0	0
Q5HYN5	189	125	0.6613756613756614	1	[0, 125]
P17342	541	60	0.11090573012939002	2	[19, 50],[512, 541]
Q9UJX2	597	79	0.1323283082077052	2	[126, 162],[554, 597]
C9JDV5	145	20	0.13793103448275862	1	[51, 71]
Q9Y4C5	530	120	0.22641509433962265	2	[0, 44],[84, 160]
O95452	261	61	0.23371647509578544	2	[102, 123],[221, 261]
F2Z3M2	114	40	0.3508771929824561	1	[0, 40]
P02489	173	25	0.14450867052023122	1	[148, 173]
Q9HCE9	1232	616	0.5	3	[0, 36],[513, 736],[875, 1232]
Q96LL3	132	0	0.0	0
A6NEK1	342	0	0.0	0
P07355	339	0	0.0	0
Q8N1V2	620	0	0.0	0
Q8IV13	435	105	0.2413793103448276	3	[112, 157],[315, 338],[360, 397]
Q96DZ9	223	38	0.17040358744394618	1	[96, 134]
Q9BXN2	247	33	0.13360323886639677	1	[83, 116]
O94823	1461	318	0.21765913757700206	3	[452, 549],[631, 721],[1330, 1461]
Q9NZV1	1036	52	0.05019305019305019	2	[164, 193],[876, 899]
Q8WYQ3	142	100	0.704225352112676	1	[0, 100]
O00189	453	58	0.1280353200883002	2	[154, 184],[375, 403]
Q6UWT4	87	29	0.3333333333333333	1	[22, 51]
Q8WXI3	467	50	0.10706638115631692	1	[0, 50]
Q3SXR2	165	102	0.6181818181818182	2	[0, 26],[61, 137]
Q9UBL6	633	42	0.06635071090047394	2	[0, 21],[612, 633]
Q9UJX6	822	122	0.14841849148418493	3	[186, 206],[441, 501],[706, 748]
Q6EIG7	209	0	0.0	0
Q9UQ88	783	470	0.6002554278416348	2	[0, 407],[720, 783]
Q9P1U1	418	0	0.0	0
Q9NNX6	404	43	0.10643564356435643	2	[0, 20],[381, 404]
Q5U4P2	390	136	0.3487179487179487	2	[0, 57],[104, 183]
P04114	4563	40	0.008766162612316459	2	[299, 319],[3992, 4012]
P26441	200	0	0.0	0
Q12860	1018	33	0.03241650294695481	1	[689, 722]
Q6UW01	205	21	0.1024390243902439	1	[48, 69]
Q13873	1038	438	0.42196531791907516	4	[507, 707],[738, 796],[800, 836],[841, 985]
Q9UEE9	299	275	0.919732441471572	1	[0, 275]
Q5TC12	328	57	0.17378048780487804	2	[48, 72],[85, 118]
Q8IUH2	290	82	0.2827586206896552	1	[43, 125]
P41597	374	40	0.10695187165775401	1	[334, 374]
Q13098	491	81	0.164969450101833	3	[12, 36],[99, 127],[462, 491]
O15145	178	0	0.0	0
O95628	575	315	0.5478260869565217	4	[59, 101],[250, 408],[415, 466],[511, 575]
P20908	1838	1363	0.7415669205658324	1	[240, 1603]
Q15078	307	88	0.28664495114006516	1	[55, 143]
P10147	92	0	0.0	0
P41180	1078	216	0.20037105751391465	2	[369, 389],[882, 1078]
Q9H2A9	424	127	0.29952830188679247	1	[38, 165]
P06881	128	48	0.375	2	[26, 54],[59, 79]
Q7Z6R9	452	68	0.1504424778761062	2	[148, 173],[409, 452]
Q6ZUS5	278	76	0.2733812949640288	3	[0, 21],[154, 176],[245, 278]
Q96PZ7	3564	76	0.02132435465768799	2	[317, 361],[3454, 3486]
Q8NI28	216	43	0.19907407407407407	1	[62, 105]
P61158	418	0	0.0	0
O95484	217	30	0.1382488479262673	1	[187, 217]
Q8IWY9	1227	279	0.2273838630806846	3	[57, 296],[423, 443],[600, 620]
C9J302	202	33	0.16336633663366337	1	[169, 202]
A6NLJ0	364	224	0.6153846153846154	3	[0, 21],[40, 89],[94, 248]
Q6ZTQ4	885	107	0.12090395480225989	2	[744, 766],[800, 885]
Q9P0K1	906	165	0.18211920529801323	2	[213, 237],[765, 906]
Q9UGN4	299	53	0.17725752508361203	2	[240, 265],[271, 299]
O76039	1030	652	0.6330097087378641	2	[296, 927],[946, 967]
Q58F21	947	622	0.6568109820485745	8	[133, 180],[181, 257],[388, 525],[534, 559],[571, 735],[749, 795],[800, 825],[829, 931]
Q06278	1338	0	0.0	0
P46092	362	62	0.1712707182320442	2	[0, 23],[323, 362]
Q7Z3S7	1137	68	0.05980650835532102	2	[8, 33],[1077, 1120]
O15194	276	68	0.2463768115942029	2	[0, 34],[53, 87]
Q6UXN8	241	0	0.0	0
P23528	166	0	0.0	0
Q8NCU7	369	169	0.45799457994579945	2	[70, 92],[107, 254]
Q9H3M9	355	152	0.428169014084507	1	[186, 338]
Q9NUS5	200	54	0.27	2	[31, 52],[65, 98]
Q8N865	590	90	0.15254237288135594	4	[67, 94],[170, 190],[309, 331],[474, 495]
Q16619	201	44	0.21890547263681592	2	[0, 22],[141, 163]
Q96PB1	797	0	0.0	0
P07451	260	56	0.2153846153846154	2	[15, 41],[222, 252]
Q86XQ3	398	24	0.06030150753768844	1	[0, 24]
Q9BQI4	270	67	0.24814814814814815	1	[203, 270]
Q9Y4P1	393	0	0.0	0
Q06432	222	0	0.0	0
Q9P000	198	0	0.0	0
Q8TC90	406	305	0.7512315270935961	3	[0, 77],[130, 173],[185, 370]
Q9NSY1	1161	796	0.6856158484065461	7	[0, 40],[325, 539],[542, 573],[574, 853],[864, 892],[936, 1112],[1133, 1161]
Q6P9F0	684	236	0.34502923976608185	8	[120, 143],[261, 284],[313, 351],[433, 458],[474, 501],[560, 605],[621, 644],[652, 684]
Q8N715	623	549	0.8812199036918138	4	[0, 253],[268, 402],[449, 544],[556, 623]
Q4KMG0	1287	294	0.22843822843822845	9	[446, 470],[520, 588],[659, 697],[701, 733],[924, 962],[1124, 1147],[1166, 1187],[1192, 1214],[1259, 1287]
Q07817	233	57	0.2446351931330472	1	[20, 77]
P15289	507	0	0.0	0
Q7Z388	723	39	0.05394190871369295	1	[0, 39]
Q96LY2	380	324	0.8526315789473684	4	[0, 116],[122, 269],[293, 327],[353, 380]
Q6ZV77	190	102	0.5368421052631579	3	[0, 21],[103, 138],[144, 190]
Q8NEC5	780	449	0.5756410256410256	2	[0, 418],[687, 718]
Q8IXM2	172	91	0.5290697674418605	1	[81, 172]
P43251	543	0	0.0	0
Q5QGZ9	265	35	0.1320754716981132	1	[0, 35]
Q7RTU4	235	194	0.825531914893617	2	[0, 77],[118, 235]
P13637	1013	52	0.05133267522211254	2	[0, 29],[202, 225]
Q86VB7	1156	31	0.026816608996539794	1	[682, 713]
Q13185	183	107	0.5846994535519126	2	[0, 35],[59, 131]
Q9NYQ6	3014	448	0.1486396814863968	6	[66, 86],[157, 177],[197, 246],[655, 676],[2270, 2335],[2741, 3014]
P21854	359	91	0.25348189415041783	2	[17, 38],[149, 219]
Q9UFW8	167	66	0.39520958083832336	2	[58, 92],[135, 167]
Q9UL15	447	20	0.0447427293064877	1	[0, 20]
P11230	501	38	0.07584830339321358	1	[359, 397]
Q60I27	953	41	0.04302203567681007	2	[135, 155],[637, 658]
P63098	170	0	0.0	0
P32297	505	0	0.0	0
Q8IWA6	550	230	0.41818181818181815	4	[0, 27],[77, 101],[180, 203],[216, 372]
O95477	2261	172	0.07607253427686864	5	[866, 891],[1134, 1176],[1252, 1315],[1418, 1439],[1475, 1496]
O14579	308	0	0.0	0
Q8IUR6	639	280	0.4381846635367762	4	[129, 151],[269, 439],[440, 497],[514, 545]
O15431	190	43	0.22631578947368422	1	[0, 43]
P54687	386	0	0.0	0
O60503	1353	307	0.2269031781226903	5	[0, 79],[336, 380],[588, 624],[630, 691],[1266, 1353]
Q07973	514	57	0.11089494163424124	1	[0, 57]
Q6ZQR2	320	104	0.325	3	[0, 47],[182, 207],[288, 320]
P09496	248	136	0.5483870967741935	1	[0, 136]
P0DML3	217	0	0.0	0
Q6ZP98	133	91	0.6842105263157895	1	[0, 91]
Q8NHY2	731	177	0.2421340629274966	2	[0, 117],[295, 355]
Q6ZW13	317	276	0.8706624605678234	3	[0, 186],[203, 238],[242, 297]
Q9Y3M2	126	93	0.7380952380952381	3	[0, 40],[66, 93],[100, 126]
Q32M92	178	46	0.25842696629213485	1	[0, 46]
Q9H9A5	744	167	0.22446236559139784	4	[0, 33],[179, 212],[470, 529],[597, 639]
Q96CT7	223	222	0.9955156950672646	2	[0, 150],[151, 223]
P07108	87	0	0.0	0
Q9HC52	389	267	0.6863753213367609	2	[56, 279],[291, 335]
P00915	261	66	0.25287356321839083	2	[0, 41],[236, 261]
P61981	247	26	0.10526315789473684	1	[141, 167]
P07510	517	0	0.0	0
Q9UDT6	1046	642	0.6137667304015296	13	[0, 74],[141, 223],[290, 356],[363, 388],[451, 473],[499, 565],[602, 650],[666, 702],[762, 793],[800, 848],[863, 894],[914, 974],[993, 1046]
O75964	103	0	0.0	0
P31944	242	27	0.1115702479338843	1	[215, 242]
Q9NR09	4857	1045	0.21515338686431953	31	[22, 49],[259, 282],[456, 504],[531, 563],[572, 623],[865, 896],[978, 1011],[1048, 1077],[1144, 1164],[1269, 1291],[1589, 1631],[1660, 1694],[1739, 1765],[1999, 2019],[2294, 2318],[2426, 2492],[2590, 2622],[2939, 2978],[3164, 3190],[3572, 3628],[3723, 3755],[3874, 3913],[3915, 3954],[4013, 4059],[4254, 4299],[4332, 4358],[4412, 4432],[4449, 4474],[4499, 4519],[4707, 4729],[4807, 4857]
Q8N7J2	671	632	0.9418777943368107	3	[0, 364],[378, 601],[602, 647]
O75131	537	28	0.0521415270018622	1	[237, 265]
A6NJJ6	358	108	0.3016759776536313	2	[0, 86],[336, 358]
Q9UK58	526	284	0.5399239543726235	3	[0, 42],[55, 79],[308, 526]
P43166	264	0	0.0	0
P07384	714	0	0.0	0
Q96P64	663	269	0.4057315233785822	5	[24, 94],[177, 258],[318, 386],[424, 447],[516, 543]
Q9BQ75	279	96	0.34408602150537637	1	[0, 96]
Q8N157	1196	471	0.39381270903010035	4	[0, 329],[553, 584],[998, 1022],[1109, 1196]
P13994	396	252	0.6363636363636364	4	[0, 36],[141, 163],[182, 219],[239, 396]
P78560	199	30	0.1507537688442211	1	[88, 118]
Q8N436	756	124	0.164021164021164	2	[39, 138],[731, 756]
Q9NSA3	81	30	0.37037037037037035	1	[51, 81]
Q68D86	513	273	0.5321637426900585	6	[15, 38],[108, 133],[191, 240],[303, 345],[352, 417],[444, 513]
Q8N6F1	224	38	0.16964285714285715	1	[186, 224]
P51798	805	78	0.0968944099378882	2	[0, 54],[58, 82]
O75596	197	24	0.1218274111675127	1	[21, 45]
Q9NY25	188	0	0.0	0
Q8NE01	707	111	0.157001414427157	3	[448, 474],[592, 623],[653, 707]
O75339	1184	98	0.08277027027027027	2	[856, 895],[1125, 1184]
Q9Y2V2	147	60	0.40816326530612246	1	[0, 60]
Q5T442	439	246	0.5603644646924829	3	[102, 205],[292, 333],[337, 439]
Q9BR61	282	39	0.13829787234042554	1	[0, 39]
P53618	953	48	0.05036726128016789	2	[517, 541],[646, 670]
P09093	270	0	0.0	0
Q8N6T3	406	221	0.5443349753694581	4	[121, 167],[178, 200],[221, 260],[292, 406]
P35368	520	194	0.3730769230769231	2	[0, 39],[365, 520]
Q8TBE1	160	0	0.0	0
P51861	262	0	0.0	0
P80098	99	0	0.0	0
P36222	383	0	0.0	0
Q8WU49	177	82	0.4632768361581921	3	[60, 90],[93, 123],[155, 177]
Q96DZ5	547	169	0.30895795246800734	4	[0, 55],[226, 258],[361, 419],[480, 504]
Q96MR6	1250	233	0.1864	7	[232, 283],[310, 339],[800, 826],[840, 871],[883, 920],[991, 1012],[1166, 1204]
Q8WTW3	980	125	0.12755102040816327	4	[85, 113],[536, 558],[633, 660],[919, 967]
P86791	482	0	0.0	0
Q9NXU5	204	0	0.0	0
A8MTT3	80	0	0.0	0
Q96MT8	703	335	0.47652916073968704	6	[115, 153],[180, 223],[237, 263],[292, 334],[427, 460],[512, 665]
Q99653	195	22	0.11282051282051282	1	[0, 22]
P18085	180	0	0.0	0
P10643	843	108	0.12811387900355872	3	[107, 144],[207, 246],[510, 542]
P07333	972	103	0.10596707818930041	2	[709, 749],[909, 972]
Q5SWW7	151	69	0.45695364238410596	3	[0, 20],[50, 73],[125, 151]
O00622	381	0	0.0	0
Q4AC99	568	61	0.1073943661971831	2	[0, 23],[84, 122]
Q00610	1675	64	0.0382089552238806	1	[1611, 1675]
Q9H5V8	836	109	0.1303827751196172	2	[693, 730],[764, 836]
P12111	3177	587	0.1847655020459553	5	[1204, 1230],[1607, 1637],[2033, 2377],[2845, 2996],[3068, 3104]
P02749	345	0	0.0	0
A5D8T8	446	0	0.0	0
P08574	325	86	0.26461538461538464	2	[0, 61],[64, 89]
Q15021	1401	305	0.21770164168451106	6	[451, 515],[540, 561],[569, 614],[898, 918],[947, 993],[1292, 1401]
Q03701	1054	400	0.3795066413662239	6	[0, 49],[93, 167],[617, 649],[762, 786],[819, 978],[992, 1054]
P05813	215	30	0.13953488372093023	1	[0, 30]
P35222	781	172	0.22023047375160051	3	[0, 62],[98, 120],[693, 781]
O75956	126	104	0.8253968253968254	1	[0, 104]
P06729	351	117	0.3333333333333333	1	[234, 351]
Q8TE56	1095	99	0.09041095890410959	3	[43, 77],[181, 226],[395, 415]
Q15782	390	0	0.0	0
Q16667	212	26	0.12264150943396226	1	[0, 26]
Q4AC94	2353	928	0.3943901402464938	15	[0, 31],[186, 214],[215, 245],[265, 295],[330, 360],[413, 435],[454, 527],[545, 574],[717, 797],[966, 986],[1559, 1631],[1808, 1882],[1909, 1943],[1962, 2273],[2289, 2353]
O75794	336	59	0.17559523809523808	2	[45, 84],[270, 290]
P35523	988	357	0.36133603238866396	3	[0, 94],[668, 812],[869, 988]
P56134	94	0	0.0	0
Q9UHD1	332	89	0.2680722891566265	4	[60, 81],[98, 121],[131, 151],[307, 332]
Q8N5I2	433	119	0.2748267898383372	2	[287, 375],[402, 433]
P51677	355	23	0.0647887323943662	1	[332, 355]
P07858	339	21	0.061946902654867256	1	[185, 206]
P00918	260	37	0.1423076923076923	1	[0, 37]
Q96LT6	269	0	0.0	0
Q8NFR7	591	131	0.22165820642978004	2	[376, 486],[570, 591]
Q4VX62	202	0	0.0	0
Q9NRG0	131	33	0.25190839694656486	1	[98, 131]
Q9ULU8	1353	214	0.1581670362158167	5	[0, 119],[424, 447],[622, 644],[1008, 1029],[1324, 1353]
A2RUB6	948	587	0.619198312236287	11	[70, 94],[109, 146],[271, 296],[335, 355],[400, 433],[441, 571],[575, 617],[647, 844],[857, 886],[892, 915],[921, 948]
Q8WYN0	398	51	0.12814070351758794	2	[189, 213],[369, 396]
P09871	688	0	0.0	0
Q96DR5	249	0	0.0	0
Q8TAV5	145	70	0.4827586206896552	2	[37, 58],[96, 145]
Q15762	336	57	0.16964285714285715	1	[279, 336]
Q96S94	520	261	0.5019230769230769	2	[0, 36],[295, 520]
Q86UU0	1499	1493	0.9959973315543695	2	[0, 243],[249, 1499]
Q6NSX1	233	28	0.12017167381974249	1	[205, 233]
Q96JQ2	1002	607	0.6057884231536926	7	[144, 185],[299, 353],[380, 426],[448, 537],[572, 722],[737, 926],[932, 970]
P34810	354	151	0.4265536723163842	1	[14, 165]
Q9NQ75	786	405	0.5152671755725191	4	[78, 142],[158, 310],[330, 438],[593, 674]
Q9Y375	327	48	0.14678899082568808	1	[34, 82]
Q7Z7L8	435	346	0.7954022988505747	2	[77, 326],[338, 435]
Q9Y2A9	372	40	0.10752688172043011	1	[35, 75]
Q9UKJ5	165	25	0.15151515151515152	1	[0, 25]
Q9BXJ1	281	93	0.3309608540925267	2	[28, 72],[94, 143]
Q8N5K1	135	0	0.0	0
Q5TBE3	101	45	0.44554455445544555	2	[0, 20],[76, 101]
Q9UK00	162	103	0.6358024691358025	2	[0, 53],[97, 147]
P35790	457	91	0.19912472647702406	1	[0, 91]
Q9Y6J0	2220	917	0.41306306306306306	8	[0, 28],[287, 343],[346, 407],[419, 454],[866, 888],[1290, 1503],[1664, 1857],[1911, 2220]
Q9GZY4	146	0	0.0	0
P15509	400	0	0.0	0
P42574	277	35	0.1263537906137184	1	[0, 35]
Q9Y294	204	41	0.20098039215686275	1	[153, 194]
P56817	501	35	0.06986027944111776	1	[29, 64]
Q17RM4	750	144	0.192	4	[0, 38],[41, 86],[120, 142],[679, 718]
Q7Z7H3	387	65	0.16795865633074936	2	[0, 31],[353, 387]
Q8TER5	1519	612	0.4028966425279789	6	[189, 520],[547, 571],[697, 720],[948, 1041],[1045, 1087],[1420, 1519]
P32247	399	40	0.10025062656641603	1	[0, 40]
P51878	434	24	0.055299539170506916	1	[44, 68]
P35858	605	0	0.0	0
O14647	1828	977	0.5344638949671773	7	[0, 301],[389, 409],[980, 1131],[1187, 1211],[1294, 1314],[1316, 1498],[1549, 1828]
Q5TAT6	717	658	0.9177126917712691	3	[0, 42],[97, 235],[239, 717]
Q8WU43	125	45	0.36	1	[58, 103]
Q8WU67	409	0	0.0	0
Q13085	2346	95	0.04049445865302643	2	[0, 68],[1255, 1282]
Q7Z4G1	85	0	0.0	0
Q6NUT2	758	67	0.08839050131926121	1	[0, 67]
O00116	658	109	0.1656534954407295	2	[0, 88],[141, 162]
Q9Y281	166	0	0.0	0
Q5FVE4	666	23	0.03453453453453453	1	[0, 23]
Q9UNS2	423	27	0.06382978723404255	1	[396, 423]
P49450	140	56	0.4	1	[0, 56]
Q5HYK3	327	0	0.0	0
Q9NTU7	201	22	0.10945273631840796	1	[46, 68]
O75366	819	0	0.0	0
Q6ZP68	121	36	0.2975206611570248	1	[26, 62]
Q5SW24	774	581	0.7506459948320413	6	[0, 24],[36, 81],[108, 234],[285, 328],[338, 568],[602, 715]
P52943	208	45	0.21634615384615385	1	[79, 124]
Q7Z5M8	362	0	0.0	0
Q86SJ2	522	64	0.12260536398467432	2	[428, 465],[495, 522]
Q9H336	500	42	0.084	1	[247, 289]
Q8IY45	258	0	0.0	0
O60241	1585	533	0.3362776025236593	9	[111, 137],[221, 310],[504, 527],[760, 812],[826, 856],[1132, 1152],[1266, 1328],[1335, 1475],[1494, 1585]
Q5FYB0	599	94	0.15692821368948248	2	[53, 74],[526, 599]
Q96QP1	1244	469	0.3770096463022508	4	[22, 45],[502, 806],[814, 898],[899, 957]
Q7Z695	626	0	0.0	0
Q5T5Y3	1602	1098	0.6853932584269663	9	[0, 24],[211, 234],[344, 539],[540, 597],[601, 699],[708, 882],[883, 904],[920, 992],[1041, 1475]
Q53H80	203	127	0.625615763546798	2	[0, 75],[91, 143]
P50416	773	23	0.029754204398447608	1	[358, 381]
O15335	359	0	0.0	0
P54646	552	113	0.20471014492753623	2	[346, 397],[473, 535]
O60706	1549	90	0.058102001291155586	2	[636, 666],[914, 974]
Q8WXG9	6306	164	0.0260069774817634	4	[183, 203],[1670, 1694],[6169, 6262],[6268, 6295]
P60827	252	52	0.20634920634920634	1	[59, 111]
Q14746	738	74	0.1002710027100271	2	[464, 508],[660, 690]
Q92905	334	32	0.09580838323353294	1	[273, 305]
Q8NI51	663	212	0.31975867269984914	3	[17, 61],[175, 254],[562, 651]
Q9ULW3	272	141	0.5183823529411765	3	[0, 41],[84, 106],[194, 272]
O60218	316	0	0.0	0
Q9Y2F9	522	66	0.12643678160919541	2	[16, 48],[58, 92]
P49662	377	39	0.10344827586206896	1	[80, 119]
Q04656	1500	112	0.07466666666666667	4	[253, 277],[341, 373],[1420, 1445],[1469, 1500]
O75881	506	0	0.0	0
Q9H9G7	860	25	0.029069767441860465	1	[819, 844]
Q96I36	57	0	0.0	0
O95433	338	39	0.11538461538461539	1	[164, 203]
Q96SN8	1893	913	0.4823032223983096	17	[0, 25],[26, 64],[177, 205],[241, 326],[344, 484],[522, 543],[696, 729],[809, 846],[891, 912],[992, 1117],[1325, 1388],[1409, 1447],[1464, 1539],[1566, 1591],[1603, 1709],[1747, 1778],[1871, 1893]
Q9UKF6	684	0	0.0	0
Q9Y6A2	500	0	0.0	0
Q6ZTY9	151	53	0.3509933774834437	1	[0, 53]
Q9C0I3	900	631	0.7011111111111111	11	[0, 186],[204, 263],[266, 316],[320, 394],[412, 435],[457, 507],[552, 610],[639, 670],[733, 775],[812, 848],[849, 871]
O14618	274	28	0.10218978102189781	1	[142, 170]
Q9BT78	406	21	0.05172413793103448	1	[0, 21]
Q8IYS4	520	482	0.926923076923077	4	[0, 52],[55, 264],[268, 290],[321, 520]
A8K7I4	914	68	0.07439824945295405	3	[105, 129],[580, 603],[866, 887]
P53621	1224	109	0.08905228758169935	2	[768, 804],[837, 910]
P15121	316	0	0.0	0
Q8N5B7	392	52	0.1326530612244898	1	[340, 392]
P24941	298	0	0.0	0
P06731	702	88	0.12535612535612536	3	[140, 165],[322, 343],[477, 519]
Q9NUJ1	306	0	0.0	0
Q9NQ79	661	96	0.14523449319213314	3	[387, 409],[531, 553],[592, 644]
Q8N1P7	616	32	0.05194805194805195	1	[89, 121]
Q9UBG3	495	408	0.8242424242424242	1	[87, 495]
Q9NVV2	129	62	0.4806201550387597	1	[28, 90]
Q9NPB9	350	48	0.13714285714285715	2	[0, 21],[323, 350]
Q9BV23	337	0	0.0	0
P04632	268	96	0.3582089552238806	1	[0, 96]
Q86TU6	105	62	0.5904761904761905	1	[24, 86]
A7E2S9	258	66	0.2558139534883721	2	[0, 22],[214, 258]
Q86X95	450	368	0.8177777777777778	3	[25, 97],[151, 178],[181, 450]
Q9H693	158	71	0.44936708860759494	2	[0, 35],[114, 150]
A5YM72	827	0	0.0	0
P07320	174	0	0.0	0
P06850	196	127	0.6479591836734694	3	[20, 65],[70, 110],[121, 163]
Q9NQ89	552	57	0.10326086956521739	2	[232, 258],[374, 405]
Q9UHD4	219	23	0.1050228310502283	1	[0, 23]
Q13956	83	52	0.6265060240963856	1	[0, 52]
O43174	497	0	0.0	0
Q8WW18	174	93	0.5344827586206896	2	[0, 73],[105, 125]
P28906	385	192	0.4987012987012987	3	[31, 90],[101, 165],[316, 385]
Q8IUI8	442	0	0.0	0
Q8N123	301	117	0.38870431893687707	2	[0, 93],[99, 123]
P61201	443	43	0.09706546275395034	1	[0, 43]
Q13286	438	99	0.22602739726027396	3	[0, 28],[63, 92],[229, 271]
Q0VF96	1302	1085	0.8333333333333334	13	[19, 43],[64, 215],[240, 310],[336, 394],[405, 560],[588, 611],[625, 735],[746, 872],[876, 950],[953, 1037],[1048, 1130],[1153, 1195],[1216, 1302]
Q96Q42	1657	316	0.19070609535304767	7	[265, 301],[303, 397],[428, 504],[636, 657],[1004, 1034],[1328, 1348],[1434, 1473]
Q7LBR1	199	98	0.49246231155778897	2	[19, 40],[122, 199]
P36405	182	0	0.0	0
P55291	814	172	0.2113022113022113	4	[348, 388],[475, 509],[635, 709],[790, 814]
Q9Y574	426	0	0.0	0
Q6NVV7	123	30	0.24390243902439024	1	[93, 123]
Q5T0Z8	1188	1118	0.9410774410774411	2	[0, 32],[85, 1171]
P48745	357	24	0.06722689075630252	1	[247, 271]
Q96FH0	119	22	0.18487394957983194	1	[97, 119]
Q5T9G4	340	0	0.0	0
Q9Y5C1	460	94	0.20434782608695654	3	[144, 167],[189, 229],[414, 445]
Q86XS5	388	0	0.0	0
O15144	300	21	0.07	1	[279, 300]
Q6P2H3	762	470	0.6167979002624672	8	[0, 38],[68, 141],[160, 281],[436, 517],[518, 574],[582, 631],[642, 672],[740, 762]
Q8N8Q1	229	0	0.0	0
Q13112	559	177	0.31663685152057247	1	[382, 559]
Q96T59	188	76	0.40425531914893614	1	[81, 157]
Q3MIR4	351	0	0.0	0
P55056	127	0	0.0	0
Q8N1Q1	262	0	0.0	0
Q13895	437	203	0.4645308924485126	3	[0, 142],[146, 177],[407, 437]
Q5PSV4	323	123	0.38080495356037153	3	[0, 67],[168, 203],[232, 253]
Q15389	498	53	0.10642570281124498	2	[53, 82],[197, 221]
Q96Q40	435	21	0.04827586206896552	1	[62, 83]
P29017	333	0	0.0	0
Q6PI77	547	249	0.45521023765996343	3	[0, 108],[125, 218],[229, 277]
O43150	1006	308	0.3061630218687873	2	[267, 318],[692, 949]
Q9NY30	223	26	0.11659192825112108	1	[133, 159]
Q6ZVT6	689	534	0.7750362844702468	4	[107, 129],[142, 180],[181, 304],[313, 664]
Q9BXY5	557	104	0.1867145421903052	3	[142, 190],[198, 222],[240, 272]
Q07021	282	34	0.12056737588652482	1	[135, 169]
Q96CM8	615	0	0.0	0
Q96MC9	270	91	0.337037037037037	2	[0, 69],[193, 215]
P55273	166	0	0.0	0
Q5TID7	509	408	0.8015717092337917	4	[0, 126],[135, 155],[232, 445],[460, 509]
Q8TDH9	187	127	0.679144385026738	4	[0, 32],[74, 98],[115, 143],[144, 187]
Q96B45	105	21	0.2	1	[84, 105]
P78556	96	0	0.0	0
Q08AH1	577	0	0.0	0
O95972	392	48	0.12244897959183673	2	[157, 179],[263, 289]
P08571	375	0	0.0	0
Q92903	461	75	0.16268980477223427	1	[0, 75]
Q9NSP4	180	0	0.0	0
P27544	350	31	0.08857142857142856	1	[319, 350]
P54802	743	0	0.0	0
Q53EZ4	464	184	0.39655172413793105	5	[0, 60],[87, 124],[207, 234],[287, 325],[409, 431]
Q9BQP9	254	27	0.1062992125984252	1	[227, 254]
P53701	268	118	0.44029850746268656	1	[0, 118]
P61024	79	0	0.0	0
P80723	227	227	1.0	1	[0, 227]
Q68DN1	1984	1084	0.5463709677419355	11	[87, 120],[289, 314],[319, 401],[413, 475],[645, 675],[818, 842],[1033, 1075],[1172, 1350],[1371, 1395],[1396, 1425],[1429, 1984]
Q99728	777	317	0.40797940797940796	6	[0, 36],[116, 143],[157, 238],[268, 301],[308, 425],[547, 570]
P56377	157	0	0.0	0
A6NCI8	922	666	0.7223427331887202	6	[0, 50],[65, 92],[249, 301],[312, 369],[398, 440],[457, 895]
Q9UQB8	552	274	0.4963768115942029	4	[119, 160],[230, 375],[437, 491],[518, 552]
O43709	281	66	0.23487544483985764	2	[0, 20],[235, 281]
Q53S33	107	0	0.0	0
O95999	233	105	0.45064377682403434	2	[122, 170],[176, 233]
Q16204	474	325	0.6856540084388185	4	[0, 60],[144, 164],[220, 265],[274, 474]
A5YKK6	2376	296	0.12457912457912458	5	[677, 793],[804, 841],[994, 1051],[1298, 1358],[1822, 1848]
Q9UMQ6	739	37	0.05006765899864682	1	[0, 37]
Q86UW7	1296	150	0.11574074074074074	4	[0, 83],[394, 416],[972, 992],[1271, 1296]
P0CE67	100	0	0.0	0
Q8N9B4	389	54	0.13881748071979436	2	[0, 24],[359, 389]
O95782	977	143	0.14636642784032752	1	[598, 741]
A1A4V9	331	154	0.4652567975830816	3	[0, 67],[232, 278],[290, 331]
Q8N1L9	274	206	0.7518248175182481	3	[0, 59],[102, 122],[124, 251]
Q8NFJ9	593	23	0.0387858347386172	1	[0, 23]
P56378	58	0	0.0	0
Q96BI3	265	0	0.0	0
O15155	118	43	0.3644067796610169	1	[0, 43]
P48052	419	20	0.0477326968973747	1	[261, 281]
A6NI87	242	83	0.34297520661157027	2	[0, 53],[200, 230]
O75947	161	0	0.0	0
O15444	150	47	0.31333333333333335	1	[103, 150]
P16671	472	0	0.0	0
Q13938	189	0	0.0	0
Q2TAA5	492	0	0.0	0
Q2TAC2	916	574	0.6266375545851528	9	[86, 147],[171, 200],[220, 247],[264, 296],[331, 353],[487, 580],[585, 660],[678, 706],[709, 916]
Q9Y698	323	104	0.3219814241486068	1	[219, 323]
P0C221	793	0	0.0	0
Q5VUE5	145	36	0.2482758620689655	1	[43, 79]
P20290	206	130	0.6310679611650486	2	[0, 85],[161, 206]
Q569K6	752	488	0.648936170212766	4	[128, 193],[289, 406],[429, 522],[539, 752]
Q9BXJ3	329	74	0.22492401215805471	2	[10, 43],[158, 199]
Q6ICH7	369	0	0.0	0
P0C7I6	297	113	0.38047138047138046	4	[0, 20],[74, 98],[194, 215],[249, 297]
O75052	506	222	0.43873517786561267	3	[169, 307],[386, 421],[457, 506]
Q8IVL8	374	0	0.0	0
Q9BS18	74	29	0.3918918918918919	1	[25, 54]
Q86YS7	1000	232	0.232	6	[252, 346],[594, 614],[630, 675],[806, 831],[845, 867],[974, 1000]
Q16740	277	39	0.1407942238267148	1	[238, 277]
Q8N1V8	128	50	0.390625	1	[17, 67]
Q8N7R7	359	69	0.19220055710306408	1	[51, 120]
O43866	347	23	0.06628242074927954	1	[113, 136]
Q7Z7A1	2325	947	0.4073118279569892	23	[0, 48],[250, 288],[413, 457],[538, 571],[675, 710],[732, 782],[851, 891],[933, 961],[1008, 1037],[1059, 1089],[1143, 1300],[1315, 1371],[1372, 1411],[1463, 1493],[1546, 1568],[1582, 1606],[1754, 1784],[1844, 1874],[1938, 1985],[2016, 2039],[2136, 2162],[2232, 2252],[2257, 2325]
F2Z3F1	127	57	0.44881889763779526	2	[65, 100],[105, 127]
Q70JA7	882	166	0.18820861678004536	2	[30, 172],[205, 229]
D6REC4	459	316	0.6884531590413944	4	[0, 28],[111, 203],[250, 277],[290, 459]
P07711	333	0	0.0	0
Q7Z408	3487	83	0.02380269572698595	3	[314, 355],[1676, 1698],[2032, 2052]
Q8WXH0	6885	1067	0.1549745824255628	23	[0, 20],[151, 180],[677, 731],[1039, 1108],[1335, 1358],[1485, 1505],[1668, 1702],[2360, 2403],[2413, 2451],[2645, 2668],[2864, 2885],[3209, 3232],[3285, 3306],[3378, 3404],[3667, 3695],[4021, 4046],[4068, 4240],[4331, 4388],[4408, 4452],[4500, 4522],[5449, 5470],[6344, 6527],[6756, 6827]
P50750	372	34	0.0913978494623656	1	[338, 372]
Q9UI15	199	66	0.3316582914572864	2	[0, 20],[153, 199]
Q9HCH3	593	59	0.09949409780775717	2	[0, 20],[554, 593]
Q8NEP4	570	469	0.8228070175438597	4	[0, 265],[279, 426],[427, 452],[474, 506]
Q49MI3	558	67	0.12007168458781362	2	[0, 44],[496, 519]
Q4G0I0	132	78	0.5909090909090909	2	[21, 72],[105, 132]
Q9Y696	253	0	0.0	0
Q92750	862	443	0.5139211136890951	10	[0, 97],[126, 169],[190, 247],[354, 406],[414, 461],[481, 504],[509, 546],[551, 575],[733, 772],[788, 812]
Q9BQW3	602	219	0.3637873754152824	2	[0, 20],[403, 602]
P05093	508	0	0.0	0
Q14CN2	919	48	0.05223068552774755	2	[709, 729],[868, 896]
P38936	164	92	0.5609756097560976	1	[72, 164]
P11511	503	0	0.0	0
Q8WUD6	406	0	0.0	0
P49848	677	280	0.413589364844904	2	[137, 214],[474, 677]
P09564	240	44	0.18333333333333332	1	[135, 179]
Q86VP1	789	274	0.3472750316856781	6	[172, 213],[251, 272],[412, 434],[458, 537],[586, 612],[632, 717]
Q49AR2	442	71	0.16063348416289594	1	[162, 233]
C9JDP6	229	0	0.0	0
Q7Z7G1	428	234	0.5467289719626168	2	[0, 41],[111, 304]
P16035	220	0	0.0	0
P33681	288	0	0.0	0
Q5M9N0	1113	753	0.6765498652291105	11	[0, 32],[82, 103],[123, 152],[278, 342],[350, 414],[444, 520],[525, 552],[574, 604],[645, 739],[760, 808],[845, 1113]
P61923	177	0	0.0	0
P08962	238	0	0.0	0
B2RV13	164	0	0.0	0
Q8WUR7	153	59	0.38562091503267976	1	[0, 59]
P10809	573	26	0.04537521815008726	1	[547, 573]
Q8IZS6	198	47	0.23737373737373738	1	[0, 47]
Q5BKX5	351	94	0.2678062678062678	2	[0, 74],[80, 100]
P04234	171	0	0.0	0
Q14511	834	457	0.5479616306954437	4	[64, 155],[174, 203],[213, 405],[556, 701]
B1AMM8	73	51	0.6986301369863014	1	[22, 73]
Q6UXF7	455	0	0.0	0
Q99626	313	238	0.7603833865814696	3	[31, 69],[77, 194],[230, 313]
P53804	2025	660	0.32592592592592595	10	[396, 463],[749, 811],[1002, 1070],[1174, 1299],[1421, 1446],[1478, 1498],[1556, 1614],[1718, 1849],[1870, 1947],[1998, 2025]
Q9BSA4	534	80	0.149812734082397	3	[422, 450],[454, 482],[492, 516]
O95801	387	116	0.2997416020671835	3	[0, 36],[42, 85],[186, 223]
Q9NRW7	570	22	0.03859649122807018	1	[548, 570]
Q6UXZ0	262	0	0.0	0
Q8NDY8	209	79	0.37799043062200954	1	[130, 209]
Q5TGU0	170	0	0.0	0
P98155	873	25	0.0286368843069874	1	[750, 775]
P51809	220	0	0.0	0
Q9UKU6	1024	95	0.0927734375	2	[0, 26],[69, 138]
A0A0C4DH27	118	21	0.17796610169491525	1	[13, 34]
A1L167	161	0	0.0	0
Q8NG06	486	0	0.0	0
Q8NBP0	860	61	0.07093023255813953	1	[48, 109]
Q96I45	108	0	0.0	0
A0A539	114	0	0.0	0
Q8NG11	270	0	0.0	0
Q8NE00	496	46	0.09274193548387097	1	[77, 123]
Q96A05	226	0	0.0	0
O75631	287	51	0.17770034843205576	1	[236, 287]
Q9BRZ2	755	151	0.2	1	[342, 493]
P25445	335	23	0.06865671641791045	1	[195, 218]
Q9UKR8	245	0	0.0	0
O95881	172	0	0.0	0
Q8N9M5	508	120	0.23622047244094488	2	[0, 24],[161, 257]
Q9Y6Q6	616	269	0.4366883116883117	3	[315, 391],[412, 541],[552, 616]
Q9NPI0	162	0	0.0	0
Q16572	532	134	0.2518796992481203	3	[0, 22],[61, 118],[477, 532]
A0A0A0MTA7	17	0	0.0	0
Q96B21	275	0	0.0	0
Q15399	786	0	0.0	0
Q9Y5T5	823	273	0.33171324422843257	4	[0, 21],[140, 193],[234, 255],[388, 566]
A0A576	114	0	0.0	0
P62079	268	0	0.0	0
Q9C040	744	45	0.06048387096774194	1	[424, 469]
Q92545	1883	695	0.36909187466808285	4	[0, 40],[1177, 1717],[1750, 1800],[1818, 1883]
Q9H2L4	133	0	0.0	0
P20366	129	0	0.0	0
P37173	567	26	0.04585537918871252	1	[541, 567]
Q01534	308	68	0.22077922077922077	2	[69, 115],[127, 149]
Q8N0Z6	440	35	0.07954545454545454	1	[281, 316]
Q9H4F8	434	125	0.2880184331797235	3	[141, 194],[214, 249],[281, 318]
Q9HC78	741	385	0.5195681511470985	7	[0, 35],[41, 67],[198, 241],[271, 325],[330, 500],[543, 577],[683, 706]
Q15050	365	277	0.7589041095890411	4	[0, 24],[42, 65],[87, 112],[160, 365]
Q93045	179	118	0.659217877094972	2	[58, 134],[137, 179]
O75159	536	241	0.4496268656716418	3	[19, 177],[256, 286],[301, 354]
Q9H2B2	425	89	0.20941176470588235	1	[64, 153]
Q9Y226	551	48	0.08711433756805807	1	[503, 551]
Q7Z7H8	261	47	0.18007662835249041	2	[55, 76],[235, 261]
Q9UDW3	170	86	0.5058823529411764	2	[80, 135],[139, 170]
Q9NQZ5	370	81	0.21891891891891893	2	[98, 142],[333, 370]
Q8TBZ3	569	152	0.2671353251318102	2	[337, 365],[391, 515]
A8MUN3	132	65	0.49242424242424243	1	[67, 132]
P47897	775	34	0.04387096774193548	1	[188, 222]
Q92526	530	0	0.0	0
Q8TF39	744	255	0.34274193548387094	4	[0, 39],[114, 161],[253, 390],[398, 430]
Q8TEU8	576	67	0.11631944444444445	2	[181, 218],[307, 337]
Q9H6Q3	261	41	0.15708812260536398	1	[0, 41]
Q9P2F5	926	744	0.8034557235421166	6	[0, 39],[165, 185],[204, 227],[234, 266],[278, 403],[421, 926]
Q8TD23	568	0	0.0	0
Q99909	188	112	0.5957446808510638	1	[76, 188]
P14868	501	46	0.09181636726546906	2	[0, 25],[156, 177]
Q9UIE0	474	44	0.09282700421940929	2	[67, 90],[434, 455]
A0A1B0GTD5	131	36	0.2748091603053435	1	[11, 47]
Q96NZ8	548	49	0.08941605839416059	1	[160, 209]
Q9Y5M8	271	27	0.0996309963099631	1	[205, 232]
Q96J92	1243	860	0.6918744971842317	5	[0, 169],[439, 470],[517, 693],[744, 921],[936, 1243]
Q96FL8	570	62	0.10877192982456141	1	[477, 539]
P0CH99	300	37	0.12333333333333334	1	[74, 111]
Q15831	433	92	0.21247113163972287	2	[310, 333],[364, 433]
Q15061	677	173	0.2555391432791728	3	[71, 91],[404, 459],[579, 677]
Q8TAG5	236	87	0.3686440677966102	2	[71, 101],[158, 215]
Q13586	685	353	0.5153284671532846	3	[18, 50],[242, 341],[463, 685]
Q8WWF3	244	177	0.7254098360655737	2	[61, 198],[204, 244]
Q9P1V8	674	523	0.7759643916913946	2	[0, 467],[486, 542]
Q9UPR6	939	672	0.7156549520766773	8	[0, 273],[283, 315],[344, 458],[487, 599],[611, 653],[730, 761],[850, 878],[899, 939]
Q03395	351	25	0.07122507122507123	1	[326, 351]
P62316	118	33	0.2796610169491525	1	[0, 33]
Q14849	445	81	0.18202247191011237	2	[0, 45],[201, 237]
Q86XU0	584	26	0.04452054794520548	1	[47, 73]
P46782	204	21	0.10294117647058823	1	[183, 204]
Q9UQF0	538	53	0.09851301115241635	1	[485, 538]
Q96EP0	1072	208	0.19402985074626866	4	[172, 217],[248, 303],[433, 502],[1033, 1072]
Q9H379	93	0	0.0	0
Q14586	743	0	0.0	0
Q96C28	371	110	0.29649595687331537	2	[58, 147],[153, 174]
P63313	44	44	1.0	1	[0, 44]
Q9NZ01	308	0	0.0	0
O94826	608	121	0.19901315789473684	3	[0, 37],[58, 122],[270, 290]
Q9H8G1	570	0	0.0	0
Q19AV6	140	0	0.0	0
O43670	478	400	0.8368200836820083	1	[78, 478]
Q9C035	493	21	0.04259634888438134	1	[199, 220]
Q2VY69	593	114	0.19224283305227655	3	[69, 104],[106, 140],[532, 577]
Q9BZS9	49	0	0.0	0
Q9BS31	505	145	0.2871287128712871	2	[65, 172],[448, 486]
Q9H5H4	540	258	0.4777777777777778	2	[0, 231],[232, 259]
Q7Z4K8	759	114	0.15019762845849802	3	[61, 118],[470, 495],[616, 648]
Q9UK80	565	222	0.3929203539823009	2	[0, 184],[317, 355]
Q2MV58	587	47	0.08006814310051108	1	[25, 72]
O95183	116	25	0.21551724137931033	1	[91, 116]
Q13641	420	32	0.0761904761904762	1	[26, 58]
Q96PE6	472	55	0.11652542372881355	2	[59, 93],[94, 115]
O95231	258	181	0.7015503875968992	3	[0, 98],[140, 179],[214, 258]
P0CI25	452	0	0.0	0
P40200	585	107	0.1829059829059829	1	[377, 484]
Q96JH7	1222	493	0.4034369885433715	5	[0, 50],[654, 788],[824, 847],[848, 891],[979, 1222]
Q03938	601	0	0.0	0
Q14202	1370	495	0.3613138686131387	4	[0, 308],[749, 860],[1019, 1061],[1258, 1292]
Q8TD43	1214	144	0.1186161449752883	5	[478, 500],[711, 763],[831, 852],[1132, 1156],[1189, 1214]
Q9Y330	459	170	0.37037037037037035	3	[132, 213],[220, 264],[283, 328]
P54578	494	60	0.1214574898785425	2	[215, 241],[368, 402]
P21506	573	0	0.0	0
Q6ZR52	646	0	0.0	0
Q96F44	468	31	0.06623931623931624	1	[63, 94]
Q9Y385	318	128	0.4025157232704403	1	[156, 284]
Q9Y6M5	507	139	0.27416173570019725	2	[136, 240],[472, 507]
Q969W8	418	0	0.0	0
Q9Y6M0	314	0	0.0	0
Q14694	798	298	0.37343358395989973	2	[122, 369],[544, 595]
Q14587	947	29	0.030623020063357972	1	[31, 60]
P62253	170	38	0.2235294117647059	1	[132, 170]
Q9Y577	477	58	0.12159329140461216	2	[201, 222],[240, 277]
P52735	878	118	0.13439635535307518	4	[124, 149],[576, 608],[634, 666],[763, 792]
P40227	531	0	0.0	0
Q9UJT2	592	287	0.4847972972972973	6	[15, 61],[85, 128],[160, 184],[206, 321],[526, 550],[557, 592]
Q9Y277	283	0	0.0	0
P16415	610	22	0.036065573770491806	1	[136, 158]
Q14584	549	43	0.07832422586520947	2	[55, 75],[526, 549]
A6NGE7	173	26	0.15028901734104047	1	[71, 97]
Q96PX8	696	120	0.1724137931034483	3	[246, 316],[584, 612],[646, 668]
Q8N614	296	49	0.16554054054054054	2	[243, 269],[273, 296]
Q1XH10	908	468	0.5154185022026432	8	[99, 167],[225, 283],[298, 321],[326, 470],[491, 514],[573, 593],[641, 676],[728, 825]
Q05516	673	204	0.3031203566121842	2	[124, 151],[159, 336]
Q6ICL3	276	0	0.0	0
Q96B77	213	0	0.0	0
P50991	539	32	0.059369202226345084	1	[0, 32]
Q96FV9	657	170	0.258751902587519	5	[185, 224],[398, 427],[448, 483],[528, 572],[634, 657]
P59536	307	0	0.0	0
P56279	114	0	0.0	0
A0A0A0MTA4	16	0	0.0	0
Q9UH65	585	269	0.4598290598290598	4	[308, 419],[422, 509],[510, 539],[543, 585]
Q92966	411	62	0.15085158150851583	2	[0, 30],[54, 86]
A2VDJ0	1609	492	0.3057799875699192	7	[56, 81],[903, 1020],[1049, 1071],[1083, 1254],[1265, 1362],[1367, 1406],[1492, 1513]
Q8NEW7	156	59	0.3782051282051282	1	[97, 156]
Q15560	299	112	0.3745819397993311	3	[0, 28],[76, 132],[228, 256]
Q15542	800	294	0.3675	2	[0, 198],[351, 447]
Q9NVR7	557	27	0.04847396768402154	1	[139, 166]
Q8NB59	555	231	0.41621621621621624	2	[60, 259],[383, 415]
Q86UZ6	589	319	0.5415959252971138	2	[134, 363],[499, 589]
Q9UIJ5	367	68	0.18528610354223432	1	[299, 367]
P17600	705	412	0.5843971631205673	2	[0, 113],[406, 705]
O95793	577	317	0.5493934142114385	8	[0, 72],[162, 186],[250, 297],[315, 345],[349, 421],[423, 448],[469, 492],[553, 577]
Q9UIB8	345	27	0.0782608695652174	1	[318, 345]
Q13428	1488	1433	0.9630376344086021	1	[55, 1488]
P59534	338	0	0.0	0
A4D263	438	65	0.14840182648401826	2	[133, 176],[376, 398]
Q8N141	532	0	0.0	0
O95780	498	26	0.05220883534136546	1	[58, 84]
Q8WTV1	239	144	0.602510460251046	2	[76, 183],[202, 239]
P59541	319	0	0.0	0
Q9Y458	520	211	0.40576923076923077	3	[0, 96],[307, 360],[386, 448]
P31483	386	69	0.17875647668393782	2	[79, 104],[342, 386]
Q05519	484	357	0.737603305785124	3	[0, 47],[134, 160],[200, 484]
Q9NRC6	3674	526	0.1431682090364725	12	[0, 43],[699, 723],[805, 870],[1331, 1352],[1400, 1495],[1682, 1704],[2197, 2229],[2487, 2511],[2725, 2757],[3224, 3265],[3478, 3568],[3637, 3674]
P04053	509	26	0.05108055009823183	1	[0, 26]
Q8NFQ8	470	206	0.43829787234042555	1	[0, 206]
O75494	262	177	0.6755725190839694	1	[85, 262]
Q9H7C4	482	338	0.7012448132780082	5	[0, 171],[292, 319],[333, 376],[377, 445],[453, 482]
P46977	705	0	0.0	0
Q5T5J6	900	371	0.4122222222222222	8	[0, 64],[68, 126],[140, 202],[208, 234],[247, 279],[289, 347],[351, 384],[713, 751]
Q9GZN2	237	185	0.7805907172995781	2	[0, 28],[80, 237]
O60806	448	203	0.453125	4	[0, 40],[265, 314],[319, 412],[427, 448]
Q8IWZ8	645	481	0.7457364341085271	6	[0, 189],[232, 275],[302, 432],[435, 459],[475, 528],[576, 618]
A0PK00	339	0	0.0	0
P60508	538	0	0.0	0
Q8N4C7	294	33	0.11224489795918367	1	[0, 33]
Q9BV38	432	38	0.08796296296296297	1	[340, 378]
Q5VV11	94	89	0.9468085106382979	2	[0, 66],[71, 94]
O14980	1071	33	0.03081232492997199	1	[1038, 1071]
Q8WUA8	353	33	0.09348441926345609	1	[320, 353]
Q12816	1431	817	0.5709294199860238	12	[17, 47],[49, 102],[109, 171],[172, 214],[218, 267],[274, 326],[331, 384],[393, 440],[645, 670],[725, 858],[859, 894],[1195, 1431]
Q9Y484	360	0	0.0	0
P55916	312	0	0.0	0
Q9H832	354	143	0.403954802259887	3	[0, 92],[218, 241],[326, 354]
Q9BY10	475	42	0.08842105263157894	2	[48, 70],[232, 252]
Q9H892	705	88	0.12482269503546099	1	[19, 107]
Q5VY80	246	0	0.0	0
P51811	444	45	0.10135135135135136	1	[399, 444]
Q70CQ2	3546	609	0.17174280879864637	8	[93, 151],[481, 723],[743, 810],[1254, 1279],[1313, 1338],[1449, 1484],[2476, 2508],[3322, 3447]
P62068	366	28	0.07650273224043716	1	[137, 165]
Q7Z7D3	282	0	0.0	0
O75317	370	30	0.08108108108108109	1	[139, 169]
Q6ZVT0	673	294	0.43684992570579495	3	[0, 158],[239, 266],[564, 673]
Q8IV63	474	126	0.26582278481012656	1	[31, 157]
Q70EL2	814	231	0.28378378378378377	3	[0, 32],[402, 580],[757, 778]
Q92574	1164	608	0.5223367697594502	4	[279, 606],[625, 685],[887, 914],[970, 1164]
Q8WTP9	111	111	1.0	1	[0, 111]
Q86UB9	458	0	0.0	0
Q9GZX9	223	20	0.08968609865470852	1	[143, 163]
Q96A04	125	96	0.768	2	[0, 58],[87, 125]
Q6ZMY6	472	81	0.1716101694915254	3	[0, 31],[59, 79],[442, 472]
Q8WWM1	108	108	1.0	1	[0, 108]
Q2M389	1173	39	0.03324808184143223	1	[1134, 1173]
Q7Z6J8	389	0	0.0	0
Q9BV40	100	56	0.56	1	[0, 56]
Q9H269	839	0	0.0	0
P15692	232	37	0.15948275862068967	1	[126, 163]
O43543	280	21	0.075	1	[17, 38]
Q9Y6N9	552	139	0.25181159420289856	1	[307, 446]
Q9NUW8	608	154	0.2532894736842105	1	[0, 154]
O75795	530	0	0.0	0
Q6ZTA4	783	191	0.24393358876117496	2	[37, 158],[235, 305]
Q9BZH6	1224	101	0.08251633986928104	3	[190, 218],[622, 673],[937, 959]
Q2T9J0	566	74	0.13074204946996468	2	[0, 31],[87, 130]
P40225	353	131	0.37110481586402266	2	[175, 208],[255, 353]
Q9BTD3	319	50	0.15673981191222572	1	[269, 319]
Q7Z5K2	1190	517	0.43445378151260505	7	[0, 31],[41, 88],[96, 120],[164, 233],[298, 347],[377, 608],[1046, 1112]
Q96SF7	602	345	0.5730897009966778	4	[0, 110],[328, 385],[401, 504],[527, 602]
P58317	390	0	0.0	0
P48643	541	0	0.0	0
Q9C0D5	1861	819	0.4400859752821064	4	[0, 136],[168, 331],[434, 494],[1401, 1861]
Q8WU90	426	299	0.7018779342723005	6	[0, 86],[131, 176],[217, 246],[259, 285],[293, 330],[350, 426]
Q6PK81	442	69	0.15610859728506787	2	[92, 137],[162, 186]
P17643	537	63	0.11731843575418995	2	[42, 84],[306, 327]
O00268	1085	838	0.7723502304147466	4	[25, 455],[466, 591],[667, 847],[949, 1052]
Q96H15	378	173	0.4576719576719577	2	[131, 185],[192, 311]
Q8N8H1	164	88	0.5365853658536586	3	[0, 22],[44, 89],[131, 152]
P57727	454	0	0.0	0
Q8WWH5	349	54	0.15472779369627507	1	[0, 54]
O75962	3097	750	0.24216984178237003	7	[0, 45],[286, 306],[1242, 1294],[1599, 1655],[1715, 1973],[2279, 2559],[2629, 2668]
A0A5B6	114	0	0.0	0
Q12931	704	57	0.08096590909090909	2	[24, 48],[57, 90]
Q5JVG8	444	0	0.0	0
Q13148	414	168	0.4057971014492754	3	[0, 23],[257, 311],[323, 414]
Q13049	653	68	0.10413476263399694	2	[252, 274],[305, 351]
Q12901	538	79	0.14684014869888476	3	[69, 96],[124, 152],[498, 522]
O96006	694	86	0.1239193083573487	3	[97, 122],[505, 542],[649, 673]
Q9NXH9	659	195	0.2959028831562974	3	[27, 60],[112, 147],[532, 659]
Q6NSZ9	544	216	0.39705882352941174	3	[125, 226],[257, 347],[519, 544]
P40238	635	49	0.07716535433070866	1	[191, 240]
A1L190	88	0	0.0	0
Q9NSD9	589	0	0.0	0
Q8IV01	421	48	0.11401425178147269	1	[71, 119]
Q8IYN0	542	0	0.0	0
O15269	473	21	0.04439746300211417	1	[64, 85]
Q6ZQY7	126	0	0.0	0
O95985	862	94	0.10904872389791183	3	[277, 298],[372, 398],[815, 862]
P51815	510	96	0.18823529411764706	2	[0, 44],[304, 356]
Q96NM4	488	389	0.7971311475409836	2	[50, 100],[149, 488]
Q9BSJ1	452	28	0.061946902654867256	1	[192, 220]
Q92752	1358	101	0.0743740795287187	4	[36, 59],[81, 107],[571, 599],[669, 693]
Q53R12	229	0	0.0	0
Q7Z3I7	529	104	0.19659735349716445	2	[0, 71],[86, 119]
Q96LW9	406	172	0.4236453201970443	3	[98, 155],[171, 252],[259, 293]
Q9NYW6	316	0	0.0	0
O43264	779	21	0.026957637997432605	1	[429, 450]
Q8IYI8	595	80	0.13445378151260504	3	[50, 82],[540, 561],[568, 595]
Q9UBC9	169	169	1.0	1	[0, 169]
Q01130	221	177	0.8009049773755657	2	[0, 23],[67, 221]
O14717	391	0	0.0	0
Q86XT4	487	25	0.0513347022587269	1	[462, 487]
Q6P9F5	258	24	0.09302325581395349	1	[151, 175]
Q96RS0	853	456	0.5345838218053928	7	[49, 93],[115, 136],[138, 190],[266, 290],[293, 465],[473, 494],[512, 634]
Q6ZMY9	492	143	0.29065040650406504	3	[85, 175],[336, 367],[470, 492]
Q14588	700	26	0.037142857142857144	1	[65, 91]
Q9ULK5	521	159	0.30518234165067176	3	[0, 91],[309, 357],[371, 391]
Q8N122	1335	224	0.16779026217228465	4	[0, 21],[691, 728],[737, 796],[842, 949]
O43257	154	78	0.5064935064935064	1	[0, 78]
Q9Y2C2	406	59	0.14532019704433496	2	[0, 30],[377, 406]
Q9H1J7	359	0	0.0	0
Q96QT4	1865	359	0.19249329758713138	8	[535, 614],[780, 809],[1148, 1168],[1327, 1365],[1378, 1434],[1445, 1477],[1485, 1545],[1820, 1865]
Q8N427	588	84	0.14285714285714285	2	[118, 153],[226, 275]
Q96RL1	719	588	0.8178025034770514	6	[0, 78],[80, 256],[312, 496],[527, 556],[585, 682],[695, 719]
Q96IT1	587	326	0.555366269165247	6	[0, 46],[135, 169],[172, 201],[256, 405],[424, 456],[484, 520]
Q8N3L3	684	503	0.7353801169590644	5	[0, 154],[174, 214],[227, 274],[310, 333],[445, 684]
Q86XF7	245	92	0.37551020408163266	1	[0, 92]
P22309	533	0	0.0	0
Q96HZ7	61	50	0.819672131147541	2	[0, 24],[35, 61]
Q6P9A3	640	29	0.0453125	1	[71, 100]
Q8N720	491	133	0.2708757637474542	4	[0, 58],[65, 97],[122, 142],[248, 271]
O76024	890	164	0.1842696629213483	3	[0, 105],[150, 174],[202, 237]
Q6ZN57	461	33	0.07158351409978309	1	[57, 90]
Q03923	595	0	0.0	0
Q9BRA2	123	0	0.0	0
D6R901	530	162	0.30566037735849055	3	[27, 47],[376, 455],[467, 530]
Q86UV5	1035	125	0.12077294685990338	3	[384, 409],[605, 653],[870, 922]
Q15661	275	0	0.0	0
P47901	424	120	0.2830188679245283	3	[0, 25],[243, 269],[355, 424]
F5GYI3	381	215	0.5643044619422573	1	[56, 271]
O14904	365	40	0.1095890410958904	1	[252, 292]
Q9C0A1	2572	1696	0.6594090202177294	25	[0, 113],[176, 203],[261, 284],[294, 430],[468, 490],[529, 568],[590, 659],[661, 715],[792, 815],[888, 922],[923, 980],[1053, 1177],[1215, 1247],[1265, 1358],[1375, 1442],[1456, 1480],[1524, 1599],[1649, 1672],[1684, 1863],[1906, 2074],[2118, 2140],[2178, 2335],[2342, 2364],[2392, 2442],[2509, 2572]
Q8IX04	471	0	0.0	0
Q9H609	170	56	0.32941176470588235	2	[0, 32],[86, 110]
Q5GH70	373	0	0.0	0
P17098	575	254	0.44173913043478263	5	[0, 22],[78, 176],[201, 248],[442, 469],[478, 538]
Q6NXT4	461	57	0.12364425162689804	2	[362, 398],[440, 461]
Q5R3I4	469	0	0.0	0
Q6ZS49	121	29	0.2396694214876033	1	[43, 72]
Q96NG3	672	219	0.32589285714285715	3	[155, 182],[250, 273],[503, 672]
Q49AG3	693	71	0.10245310245310245	2	[76, 109],[153, 191]
Q5T9L3	541	0	0.0	0
P62837	147	0	0.0	0
Q9NPG3	1134	895	0.7892416225749559	7	[0, 44],[71, 126],[166, 377],[473, 516],[576, 1048],[1060, 1080],[1084, 1134]
Q14166	644	57	0.08850931677018634	2	[0, 34],[71, 94]
Q9NTW7	645	199	0.3085271317829457	5	[55, 96],[111, 142],[256, 289],[537, 570],[584, 645]
P29597	1187	145	0.12215669755686605	5	[0, 25],[290, 317],[328, 368],[603, 634],[812, 834]
Q96KT7	338	36	0.10650887573964497	1	[0, 36]
A8MYJ7	566	33	0.05830388692579505	1	[0, 33]
Q13424	505	126	0.2495049504950495	2	[0, 84],[171, 213]
Q1ZZU3	235	108	0.4595744680851064	3	[0, 33],[52, 85],[131, 173]
Q8TCT8	520	0	0.0	0
Q12884	760	0	0.0	0
Q9Y3D9	190	59	0.3105263157894737	1	[131, 190]
Q96H78	314	0	0.0	0
Q96PF2	358	83	0.23184357541899442	1	[275, 358]
Q6A555	127	0	0.0	0
O43304	696	88	0.12643678160919541	2	[174, 224],[658, 696]
P61619	476	0	0.0	0
Q8WWX9	145	0	0.0	0
P0DJI9	122	38	0.3114754098360656	1	[84, 122]
Q96QD8	506	31	0.06126482213438735	1	[0, 31]
Q9NV66	732	144	0.19672131147540983	2	[240, 360],[708, 732]
P58743	744	66	0.08870967741935484	2	[583, 618],[713, 744]
Q15427	424	247	0.5825471698113207	1	[177, 424]
O43278	529	83	0.15689981096408318	3	[28, 49],[304, 328],[491, 529]
Q9Y365	291	79	0.27147766323024053	2	[0, 22],[234, 291]
Q9UPN6	1271	924	0.7269866247049567	7	[144, 177],[188, 217],[258, 300],[305, 474],[594, 729],[745, 1187],[1197, 1271]
Q5TAH2	1124	0	0.0	0
Q9H3E2	840	96	0.11428571428571428	3	[261, 283],[403, 447],[648, 678]
Q99603	122	0	0.0	0
P82912	194	21	0.10824742268041238	1	[43, 64]
P0DMW4	78	30	0.38461538461538464	1	[0, 30]
P56962	302	61	0.20198675496688742	2	[118, 154],[277, 302]
Q96A44	273	40	0.14652014652014653	1	[0, 40]
P05109	93	0	0.0	0
Q5T0D9	272	49	0.1801470588235294	1	[0, 49]
Q9P289	416	79	0.18990384615384615	2	[288, 345],[362, 384]
P08240	638	197	0.30877742946708464	1	[123, 320]
A1L157	253	0	0.0	0
Q86VV8	2226	207	0.09299191374663072	3	[120, 140],[277, 370],[1510, 1604]
Q8TB05	177	126	0.711864406779661	1	[51, 177]
P07814	1512	238	0.1574074074074074	5	[290, 316],[707, 748],[791, 829],[861, 910],[938, 1022]
Q9NQ86	728	77	0.10576923076923077	2	[64, 108],[597, 630]
Q5TZJ5	1347	889	0.6599851521900519	10	[51, 311],[344, 400],[454, 499],[523, 544],[561, 595],[620, 718],[838, 1030],[1033, 1162],[1267, 1292],[1306, 1335]
O15533	448	53	0.11830357142857142	2	[35, 64],[354, 378]
Q969X2	333	41	0.12312312312312312	1	[0, 41]
Q658P3	488	0	0.0	0
Q14159	915	246	0.26885245901639343	5	[0, 45],[55, 122],[130, 199],[220, 259],[487, 513]
Q9BZV2	496	81	0.16330645161290322	2	[203, 250],[462, 496]
Q7Z2H8	476	44	0.09243697478991597	1	[0, 44]
P48029	635	49	0.07716535433070866	1	[0, 49]
Q8NFY4	1073	431	0.4016775396085741	4	[574, 604],[612, 639],[694, 720],[725, 1073]
Q7Z3Q1	461	0	0.0	0
P84022	425	91	0.21411764705882352	1	[129, 220]
Q86T82	979	501	0.5117466802860061	6	[104, 309],[318, 338],[446, 468],[648, 840],[843, 884],[958, 979]
Q13487	334	259	0.7754491017964071	5	[0, 25],[26, 58],[74, 107],[131, 233],[255, 322]
Q9H1F0	79	0	0.0	0
Q9H7M6	989	36	0.03640040444893832	1	[0, 36]
O00762	179	34	0.18994413407821228	1	[0, 34]
Q8NER1	839	171	0.20381406436233612	3	[0, 104],[601, 628],[799, 839]
Q96PU4	802	190	0.23690773067331672	4	[76, 117],[151, 199],[399, 432],[617, 685]
P41221	380	0	0.0	0
P62256	183	43	0.23497267759562843	1	[140, 183]
Q86XK7	387	127	0.3281653746770026	1	[260, 387]
Q15937	498	147	0.29518072289156627	2	[0, 36],[73, 184]
Q9Y5S1	764	144	0.18848167539267016	4	[0, 49],[57, 78],[559, 589],[720, 764]
Q68DE3	2245	1902	0.8472160356347439	19	[0, 38],[75, 101],[200, 224],[231, 318],[341, 397],[433, 493],[500, 524],[534, 570],[584, 635],[636, 665],[671, 704],[719, 1004],[1005, 1121],[1147, 1711],[1713, 1821],[1825, 2072],[2073, 2122],[2131, 2156],[2201, 2245]
Q8NEZ3	1342	0	0.0	0
B3KS81	715	715	1.0	1	[0, 715]
O95292	243	95	0.39094650205761317	2	[123, 179],[180, 219]
O15213	610	273	0.44754098360655736	4	[0, 109],[111, 167],[475, 499],[526, 610]
O00744	389	58	0.14910025706940874	2	[160, 197],[214, 235]
Q14CS0	331	123	0.3716012084592145	4	[0, 31],[34, 71],[94, 121],[215, 243]
O15342	81	0	0.0	0
Q8NEK5	533	40	0.075046904315197	1	[46, 86]
P40337	213	71	0.3333333333333333	1	[0, 71]
Q8NB50	900	156	0.17333333333333334	2	[0, 134],[878, 900]
Q9NX45	425	51	0.12	2	[278, 302],[324, 351]
B2RUY7	222	0	0.0	0
O75800	440	24	0.05454545454545454	1	[150, 174]
Q9P1Q0	977	143	0.14636642784032752	3	[0, 52],[482, 504],[519, 588]
Q12824	385	86	0.22337662337662337	3	[59, 80],[110, 147],[357, 385]
Q8N300	66	46	0.696969696969697	1	[0, 46]
Q96T83	725	175	0.2413793103448276	4	[0, 22],[35, 71],[540, 592],[660, 725]
Q6ICG8	309	181	0.5857605177993528	2	[0, 46],[174, 309]
Q2TAY7	513	0	0.0	0
Q8IZU2	1322	54	0.04084720121028744	2	[324, 356],[1216, 1238]
Q9HBJ7	922	398	0.4316702819956616	8	[145, 246],[248, 282],[541, 652],[661, 694],[716, 739],[740, 776],[780, 813],[895, 922]
Q86TN4	253	63	0.2490118577075099	2	[0, 32],[222, 253]
Q8N1G0	1237	709	0.5731608730800324	7	[0, 368],[369, 390],[447, 492],[622, 667],[871, 966],[1047, 1134],[1152, 1200]
Q6RFH5	385	65	0.16883116883116883	1	[320, 385]
Q6ZMS7	281	114	0.40569395017793597	2	[0, 34],[201, 281]
Q9UPY5	501	40	0.07984031936127745	1	[0, 40]
P19224	532	0	0.0	0
P45974	858	174	0.20279720279720279	5	[72, 109],[387, 409],[599, 656],[696, 728],[770, 796]
P59090	65	40	0.6153846153846154	1	[25, 65]
Q969Q1	353	33	0.09348441926345609	1	[320, 353]
Q49AM3	519	304	0.5857418111753372	3	[83, 104],[115, 302],[423, 519]
Q96N46	770	383	0.4974025974025974	2	[22, 60],[425, 770]
Q8IYB8	786	123	0.15648854961832062	2	[42, 64],[685, 786]
Q9NX95	663	378	0.5701357466063348	3	[0, 302],[396, 429],[509, 552]
Q8TAI1	123	84	0.6829268292682927	2	[0, 22],[50, 112]
P32856	288	68	0.2361111111111111	3	[56, 76],[92, 116],[149, 173]
Q70J99	1090	174	0.1596330275229358	5	[0, 51],[144, 173],[946, 972],[1021, 1059],[1060, 1090]
O43617	180	0	0.0	0
Q96I99	432	0	0.0	0
Q9NVA1	299	33	0.11036789297658862	1	[26, 59]
A6NKD2	308	64	0.2077922077922078	2	[66, 110],[127, 147]
P50225	295	0	0.0	0
Q8N7C3	387	0	0.0	0
Q9HBG4	840	45	0.05357142857142857	1	[666, 711]
P12270	2363	1718	0.7270418958950486	22	[108, 142],[228, 277],[289, 312],[323, 349],[350, 379],[464, 489],[508, 534],[555, 605],[628, 668],[682, 709],[730, 765],[768, 788],[789, 810],[822, 844],[845, 868],[903, 1000],[1002, 1071],[1100, 1150],[1236, 1305],[1337, 1372],[1388, 1417],[1444, 2363]
O00294	542	317	0.584870848708487	1	[0, 317]
Q5T6F2	1119	939	0.839142091152815	7	[0, 38],[92, 205],[216, 251],[295, 530],[538, 806],[850, 910],[929, 1119]
Q15633	366	100	0.273224043715847	2	[0, 30],[92, 162]
Q86TZ1	520	0	0.0	0
A0A075B6N2	111	0	0.0	0
Q15643	1979	890	0.449722081859525	20	[0, 27],[33, 60],[81, 103],[122, 165],[221, 279],[307, 351],[359, 386],[469, 492],[519, 554],[598, 657],[775, 802],[822, 961],[966, 1027],[1315, 1399],[1559, 1584],[1591, 1618],[1620, 1642],[1729, 1765],[1838, 1859],[1864, 1947]
Q8IWR1	403	0	0.0	0
Q5VYS8	1495	651	0.4354515050167224	5	[0, 232],[262, 291],[652, 911],[1359, 1459],[1464, 1495]
Q9BQ65	265	74	0.2792452830188679	1	[0, 74]
Q92890	307	100	0.3257328990228013	2	[193, 261],[275, 307]
P55089	124	58	0.46774193548387094	2	[19, 51],[61, 87]
Q96AY4	2481	729	0.29383313180169285	9	[0, 56],[1266, 1292],[1304, 1339],[1364, 1390],[1460, 1491],[1557, 1601],[1942, 2351],[2365, 2386],[2387, 2468]
Q6XPS3	522	30	0.05747126436781609	1	[0, 30]
Q86UX7	667	86	0.12893553223388307	3	[136, 158],[181, 223],[480, 502]
Q96Q05	1148	81	0.07055749128919861	3	[261, 292],[697, 722],[948, 973]
O15400	261	96	0.367816091954023	3	[32, 61],[68, 90],[122, 167]
Q96A61	297	86	0.2895622895622896	3	[48, 78],[115, 137],[146, 180]
P19075	237	0	0.0	0
Q86WT6	500	21	0.042	1	[221, 242]
Q96PN7	1200	852	0.71	7	[29, 128],[166, 510],[522, 720],[723, 753],[938, 1015],[1025, 1086],[1098, 1141]
Q6UW78	93	33	0.3548387096774194	1	[31, 64]
Q9Y606	427	92	0.2154566744730679	2	[18, 85],[402, 427]
P57075	661	23	0.03479576399394856	1	[0, 23]
P02808	62	29	0.46774193548387094	1	[33, 62]
Q6R6M4	530	192	0.3622641509433962	4	[27, 50],[57, 81],[377, 458],[466, 530]
Q96SE7	839	23	0.027413587604290822	1	[156, 179]
Q8NDP4	499	57	0.11422845691382766	2	[71, 107],[163, 184]
Q70EK8	1073	513	0.47809878844361603	5	[383, 713],[731, 819],[835, 865],[921, 952],[953, 987]
O60783	128	0	0.0	0
Q9BRX9	315	0	0.0	0
Q5H9K5	638	284	0.445141065830721	4	[19, 40],[324, 388],[414, 439],[464, 638]
Q6ZS81	3184	379	0.11903266331658291	9	[0, 42],[782, 825],[935, 999],[1832, 1871],[1932, 1955],[2179, 2219],[2284, 2351],[2814, 2843],[3100, 3132]
Q13426	336	142	0.4226190476190476	1	[194, 336]
Q8ND25	227	115	0.5066079295154186	1	[0, 115]
Q03924	483	0	0.0	0
Q969W1	377	0	0.0	0
Q8TF45	676	76	0.11242603550295859	3	[50, 82],[410, 432],[654, 676]
Q6UXN9	313	0	0.0	0
Q13488	830	109	0.13132530120481928	3	[73, 100],[132, 162],[656, 708]
Q9BSK1	485	45	0.09278350515463918	2	[0, 25],[409, 429]
Q9Y2P0	537	156	0.2905027932960894	2	[0, 112],[493, 537]
Q68EA5	555	20	0.036036036036036036	1	[59, 79]
Q9BRR0	538	181	0.33643122676579923	3	[0, 49],[220, 314],[441, 479]
P50443	739	38	0.05142083897158322	1	[0, 38]
Q9GZX5	532	50	0.09398496240601503	1	[422, 472]
A8MV65	326	255	0.7822085889570553	2	[0, 83],[118, 290]
O15446	510	459	0.9	2	[0, 37],[88, 510]
Q5VIY5	522	38	0.07279693486590039	1	[106, 144]
Q8N8L2	437	0	0.0	0
P13866	664	47	0.07078313253012049	2	[567, 591],[613, 636]
P62277	151	0	0.0	0
Q96IQ9	312	228	0.7307692307692307	2	[0, 113],[197, 312]
Q9P2J8	865	33	0.03815028901734104	1	[121, 154]
P45880	294	0	0.0	0
Q9UEG4	869	335	0.38550057537399307	5	[0, 111],[120, 143],[529, 564],[602, 653],[728, 843]
Q86UD0	394	228	0.5786802030456852	4	[0, 25],[92, 223],[253, 294],[307, 338]
P78423	397	239	0.6020151133501259	1	[92, 331]
P04275	2813	26	0.009242801279772485	1	[745, 771]
Q5GH73	641	154	0.24024960998439937	2	[0, 122],[523, 555]
Q8NEX6	87	0	0.0	0
Q8N859	430	54	0.12558139534883722	2	[0, 20],[80, 114]
O95785	1651	992	0.600847970926711	14	[0, 98],[99, 164],[177, 225],[333, 353],[368, 409],[435, 468],[513, 600],[643, 665],[813, 867],[920, 1045],[1080, 1221],[1265, 1369],[1460, 1585],[1622, 1651]
Q6AZW8	331	44	0.13293051359516617	1	[0, 44]
Q9H6D3	395	0	0.0	0
Q13107	963	221	0.22949117341640707	4	[0, 23],[214, 300],[631, 704],[924, 963]
Q96P53	400	0	0.0	0
Q8NA42	475	0	0.0	0
Q9HAD4	459	30	0.06535947712418301	1	[0, 30]
Q14590	738	84	0.11382113821138211	3	[54, 89],[123, 149],[287, 310]
Q76KX8	674	28	0.04154302670623145	1	[94, 122]
P17861	261	170	0.6513409961685823	3	[0, 102],[135, 174],[215, 244]
Q6ZNC4	412	272	0.6601941747572816	4	[24, 59],[62, 187],[243, 303],[335, 387]
O75691	2785	309	0.11095152603231598	6	[766, 796],[860, 913],[1691, 1776],[2034, 2072],[2574, 2615],[2723, 2785]
Q8N808	338	31	0.09171597633136094	1	[0, 31]
Q9UGT4	822	42	0.051094890510948905	2	[376, 398],[484, 504]
Q9H7M9	311	129	0.41479099678456594	3	[100, 127],[169, 191],[231, 311]
Q96M66	194	194	1.0	1	[0, 194]
Q9H1V8	727	125	0.171939477303989	2	[0, 60],[662, 727]
Q9NUQ6	558	344	0.6164874551971327	2	[57, 226],[356, 531]
Q9Y3D5	142	0	0.0	0
A5D8V6	355	266	0.7492957746478873	3	[0, 40],[104, 124],[149, 355]
Q7Z699	444	139	0.3130630630630631	4	[121, 185],[207, 227],[262, 294],[310, 333]
Q8TCN5	953	500	0.5246589716684156	10	[0, 43],[60, 120],[165, 218],[311, 372],[407, 432],[459, 495],[520, 580],[587, 631],[709, 755],[825, 897]
Q9UDV6	495	223	0.4505050505050505	6	[0, 38],[55, 75],[184, 233],[234, 294],[336, 367],[470, 495]
Q68CJ6	796	51	0.06407035175879397	1	[0, 51]
Q9BXB7	569	88	0.1546572934973638	3	[23, 47],[61, 102],[546, 569]
Q9Y2X9	895	580	0.6480446927374302	7	[0, 258],[371, 453],[490, 526],[606, 666],[714, 738],[751, 825],[849, 895]
Q9ULF5	831	411	0.49458483754512633	4	[24, 58],[116, 334],[461, 488],[531, 663]
Q8IUB2	231	0	0.0	0
Q9UBI4	398	68	0.1708542713567839	2	[22, 42],[244, 292]
O14771	459	236	0.514161220043573	4	[0, 42],[103, 198],[242, 315],[327, 353]
O94993	753	542	0.7197875166002656	7	[0, 68],[72, 99],[100, 240],[307, 337],[380, 412],[430, 601],[679, 753]
Q96NB3	372	337	0.9059139784946236	2	[0, 42],[70, 365]
O60224	188	136	0.723404255319149	2	[0, 22],[74, 188]
Q9P275	1123	738	0.6571682991985752	4	[0, 28],[62, 99],[426, 1024],[1048, 1123]
O43255	324	73	0.22530864197530864	1	[0, 73]
Q68DY9	489	25	0.05112474437627812	1	[100, 125]
Q96MX6	357	0	0.0	0
Q9H9H4	285	146	0.512280701754386	2	[26, 49],[162, 285]
Q86YT5	568	44	0.07746478873239436	1	[158, 202]
Q6ECI4	717	0	0.0	0
Q9NZC7	414	44	0.10628019323671498	2	[0, 23],[41, 62]
Q9BZV1	441	117	0.2653061224489796	1	[0, 117]
Q86VR7	867	338	0.38985005767012687	6	[23, 195],[331, 364],[478, 507],[577, 630],[807, 836],[845, 867]
Q15413	4870	474	0.0973305954825462	12	[312, 341],[452, 473],[1756, 1792],[1934, 1956],[2250, 2278],[2687, 2722],[3329, 3361],[3392, 3423],[3527, 3553],[3563, 3630],[4095, 4142],[4283, 4383]
Q6PG37	636	0	0.0	0
O14905	357	0	0.0	0
P82650	360	28	0.07777777777777778	1	[45, 73]
O75445	5202	404	0.07766243752402922	14	[1050, 1077],[1232, 1253],[1282, 1323],[1940, 1964],[2043, 2067],[2228, 2249],[2453, 2474],[2615, 2635],[4144, 4165],[4341, 4363],[4440, 4476],[4511, 4547],[4816, 4840],[5077, 5143]
Q15833	593	30	0.050590219224283306	1	[440, 470]
Q8TF32	576	0	0.0	0
Q8N9Q2	155	119	0.7677419354838709	1	[36, 155]
Q15025	636	515	0.809748427672956	8	[0, 177],[217, 294],[342, 390],[395, 454],[469, 499],[502, 556],[557, 591],[600, 636]
P23510	183	0	0.0	0
A6NKL6	621	493	0.7938808373590982	5	[0, 40],[79, 151],[220, 248],[265, 377],[380, 621]
P17039	623	0	0.0	0
Q96DN5	1066	195	0.18292682926829268	5	[0, 21],[352, 409],[741, 790],[947, 968],[982, 1029]
P61812	414	72	0.17391304347826086	3	[44, 65],[75, 96],[252, 282]
Q9Y490	2541	524	0.20621802439984258	13	[134, 165],[403, 546],[621, 663],[871, 898],[924, 954],[1066, 1096],[1165, 1188],[1219, 1271],[1283, 1304],[1781, 1815],[1870, 1901],[2153, 2175],[2503, 2541]
Q7L3T8	475	0	0.0	0
O95988	128	0	0.0	0
Q5SXM1	525	0	0.0	0
Q5TGY1	634	162	0.2555205047318612	3	[0, 35],[161, 187],[533, 634]
Q6PEY2	450	32	0.07111111111111111	1	[418, 450]
Q9ULQ0	834	157	0.1882494004796163	2	[0, 51],[306, 412]
Q9Y6E0	443	75	0.16930022573363432	1	[297, 372]
Q6UWW9	146	0	0.0	0
Q3LXA3	575	53	0.09217391304347826	2	[342, 372],[534, 557]
B9EJG8	249	0	0.0	0
Q99595	171	31	0.18128654970760233	1	[140, 171]
Q07011	255	50	0.19607843137254902	2	[158, 184],[231, 255]
Q9NX65	697	294	0.4218077474892396	4	[0, 41],[98, 216],[339, 410],[423, 487]
Q96RU8	372	94	0.25268817204301075	1	[0, 94]
O15056	1496	469	0.3135026737967914	2	[1003, 1416],[1422, 1478]
P59551	318	0	0.0	0
Q8NFT2	490	0	0.0	0
Q8WTR7	871	157	0.18025258323765786	4	[45, 90],[131, 179],[185, 208],[279, 320]
Q5VX71	490	165	0.336734693877551	3	[0, 27],[349, 369],[372, 490]
Q9P0S9	112	0	0.0	0
Q96J77	140	33	0.2357142857142857	1	[0, 33]
Q5VWI1	586	317	0.5409556313993175	5	[0, 40],[52, 105],[198, 241],[247, 344],[366, 450]
A0PJX2	215	63	0.2930232558139535	1	[0, 63]
P23193	301	97	0.3222591362126246	2	[75, 139],[225, 258]
Q9UH99	717	287	0.400278940027894	4	[0, 160],[302, 330],[333, 412],[491, 511]
Q9BVW5	301	214	0.7109634551495017	2	[0, 68],[155, 301]
Q96BZ9	403	38	0.09429280397022333	1	[0, 38]
Q96KP6	325	139	0.4276923076923077	3	[0, 46],[72, 136],[209, 238]
Q8IWB6	1497	804	0.5370741482965932	5	[543, 625],[638, 727],[802, 1133],[1134, 1228],[1265, 1473]
Q93075	761	490	0.6438896189224704	2	[0, 185],[188, 493]
P54920	295	0	0.0	0
A5PLL7	270	0	0.0	0
O95365	584	280	0.4794520547945205	3	[165, 203],[207, 347],[482, 584]
Q9C037	500	0	0.0	0
Q08188	693	21	0.030303030303030304	1	[461, 482]
O43309	604	164	0.271523178807947	1	[104, 268]
Q13472	1001	217	0.21678321678321677	4	[398, 425],[747, 817],[848, 903],[936, 1001]
Q9UMR3	447	220	0.49217002237136465	2	[0, 97],[293, 416]
Q9Y4G6	2542	330	0.12981904012588513	7	[137, 170],[407, 528],[874, 900],[928, 955],[1069, 1107],[1224, 1272],[2505, 2542]
Q9BXU3	409	241	0.589242053789731	2	[107, 240],[269, 377]
P30518	371	92	0.24797843665768193	3	[0, 35],[234, 263],[343, 371]
Q96QA6	119	0	0.0	0
Q96NR7	200	190	0.95	2	[0, 122],[132, 200]
P34981	398	28	0.07035175879396985	1	[223, 251]
O94782	785	377	0.4802547770700637	6	[0, 71],[223, 348],[361, 414],[449, 481],[618, 655],[670, 729]
O95229	277	154	0.555956678700361	4	[70, 92],[119, 159],[166, 204],[223, 277]
Q16864	119	0	0.0	0
Q9UPT9	525	25	0.047619047619047616	1	[435, 460]
P47992	114	31	0.2719298245614035	1	[83, 114]
Q8TF74	440	440	1.0	1	[0, 440]
Q8NFU3	115	0	0.0	0
Q9UMW8	372	32	0.08602150537634409	1	[16, 48]
Q8N8F6	280	40	0.14285714285714285	1	[39, 79]
Q9GZL7	423	31	0.07328605200945626	1	[218, 249]
P01222	138	0	0.0	0
Q8NEZ2	397	132	0.33249370277078083	2	[0, 29],[139, 242]
Q8IVQ6	265	0	0.0	0
Q8WVN8	375	74	0.19733333333333333	1	[117, 191]
Q6PID6	262	45	0.1717557251908397	2	[17, 38],[238, 262]
P17027	643	92	0.14307931570762053	3	[23, 63],[65, 88],[90, 119]
Q5JTN6	314	22	0.07006369426751592	1	[292, 314]
A0A075B6R0	118	0	0.0	0
Q7Z398	422	64	0.15165876777251186	1	[104, 168]
Q3KQV9	507	93	0.1834319526627219	3	[50, 95],[402, 425],[482, 507]
Q8WU66	669	0	0.0	0
Q96AE7	1141	185	0.16213847502191062	6	[89, 115],[141, 161],[446, 474],[526, 553],[750, 775],[839, 898]
Q8N6K4	173	172	0.9942196531791907	2	[0, 34],[35, 173]
O43314	1243	316	0.25422365245374096	5	[0, 43],[483, 505],[893, 1027],[1065, 1087],[1148, 1243]
Q96JC1	886	25	0.028216704288939052	1	[429, 454]
Q16600	458	100	0.2183406113537118	3	[0, 44],[78, 112],[436, 458]
Q8NHE4	81	0	0.0	0
A6NGB9	483	482	0.9979296066252588	2	[0, 420],[421, 483]
O15535	394	130	0.3299492385786802	1	[117, 247]
Q15849	920	150	0.16304347826086957	3	[0, 84],[439, 476],[484, 513]
Q9H347	655	320	0.48854961832061067	5	[0, 30],[96, 131],[271, 335],[350, 509],[554, 586]
Q14157	1087	946	0.8702851885924563	6	[0, 51],[86, 252],[286, 363],[372, 806],[840, 904],[933, 1087]
Q8N5D0	677	137	0.20236336779911374	5	[313, 336],[338, 360],[482, 516],[610, 638],[647, 677]
Q9HAW7	530	0	0.0	0
P41226	1012	22	0.021739130434782608	1	[764, 786]
Q13454	348	0	0.0	0
Q9BWV7	592	208	0.35135135135135137	4	[0, 86],[421, 457],[461, 526],[529, 550]
Q6UWM9	527	0	0.0	0
O95155	1302	406	0.3118279569892473	5	[0, 158],[214, 258],[261, 411],[788, 810],[1048, 1080]
Q9P1G2	102	67	0.6568627450980392	2	[0, 34],[69, 102]
O75154	756	597	0.7896825396825397	5	[0, 209],[270, 296],[307, 465],[467, 533],[549, 687]
Q6YBV0	504	47	0.09325396825396826	1	[0, 47]
P62899	125	0	0.0	0
O75884	186	0	0.0	0
Q8N6D2	247	21	0.08502024291497975	1	[128, 149]
Q5W0Z9	365	44	0.12054794520547946	1	[299, 343]
Q32P51	320	176	0.55	2	[70, 99],[173, 320]
Q9Y2J0	694	293	0.42219020172910665	2	[0, 55],[161, 399]
Q96PK6	669	505	0.7548579970104634	1	[139, 644]
Q9NWF9	866	312	0.36027713625866054	2	[30, 278],[740, 804]
Q86XD8	727	241	0.3314993122420908	6	[161, 221],[225, 271],[273, 298],[536, 558],[575, 619],[620, 664]
Q8N413	288	0	0.0	0
Q96ND8	569	49	0.08611599297012303	2	[174, 198],[544, 569]
Q9Y580	266	180	0.6766917293233082	2	[84, 149],[151, 266]
Q9Y535	204	31	0.15196078431372548	1	[155, 186]
Q12829	278	47	0.16906474820143885	1	[231, 278]
P49792	3224	1308	0.4057071960297767	21	[0, 25],[755, 809],[817, 866],[893, 952],[956, 1041],[1042, 1191],[1441, 1472],[1501, 1528],[1564, 1610],[1621, 1665],[1686, 1724],[1750, 1777],[1804, 1834],[1835, 1878],[1892, 1935],[1945, 2014],[2173, 2330],[2440, 2513],[2517, 2636],[2740, 2842],[2875, 2913]
Q92911	643	73	0.11353032659409021	3	[496, 517],[584, 609],[616, 643]
Q9Y3B7	192	21	0.109375	1	[171, 192]
Q9BRL7	303	0	0.0	0
Q16849	979	435	0.44433094994892747	6	[107, 204],[212, 335],[365, 472],[549, 576],[605, 627],[632, 691]
Q9NX57	234	57	0.24358974358974358	2	[119, 149],[207, 234]
Q02878	288	153	0.53125	3	[0, 62],[67, 137],[215, 236]
B7ZAP0	253	118	0.466403162055336	4	[0, 38],[59, 85],[156, 182],[225, 253]
Q6IQ22	244	69	0.2827868852459016	2	[0, 41],[216, 244]
Q96D71	796	581	0.7298994974874372	2	[97, 268],[359, 769]
P0CK96	405	66	0.16296296296296298	2	[0, 33],[372, 405]
Q15911	3703	2294	0.6194977045638671	27	[0, 134],[144, 185],[370, 642],[648, 668],[686, 706],[741, 765],[775, 803],[829, 854],[882, 912],[1106, 1223],[1291, 1358],[1477, 1536],[1571, 1597],[1611, 1757],[1815, 1945],[1959, 1984],[2016, 2155],[2197, 2249],[2295, 2319],[2347, 2527],[2586, 2650],[2765, 2827],[2833, 2953],[3111, 3295],[3345, 3455],[3499, 3531],[3540, 3703]
Q9NUD5	404	163	0.4034653465346535	1	[0, 163]
Q8N5P1	291	192	0.6597938144329897	1	[0, 192]
Q02161	417	0	0.0	0
P40879	764	22	0.028795811518324606	1	[146, 168]
Q9ULD9	1512	1315	0.8697089947089947	8	[0, 23],[39, 345],[414, 549],[569, 674],[683, 1072],[1094, 1343],[1385, 1471],[1490, 1512]
Q05481	1191	0	0.0	0
P46779	137	55	0.40145985401459855	2	[63, 97],[116, 137]
Q9Y2K5	976	773	0.7920081967213115	6	[0, 79],[83, 151],[229, 647],[652, 808],[825, 857],[902, 922]
P19387	275	58	0.2109090909090909	2	[120, 143],[193, 228]
Q9P0T4	197	85	0.43147208121827413	1	[0, 85]
Q9NQZ8	489	98	0.20040899795501022	2	[0, 65],[88, 121]
Q9Y3P9	1069	337	0.31524789522918617	5	[0, 143],[455, 533],[819, 864],[896, 927],[968, 1008]
P36508	570	143	0.25087719298245614	2	[357, 459],[461, 502]
P27708	2225	153	0.06876404494382023	2	[359, 394],[1803, 1921]
Q8ND82	737	358	0.48575305291723203	2	[0, 231],[482, 609]
Q9BTD8	480	330	0.6875	5	[0, 78],[117, 145],[164, 303],[304, 366],[457, 480]
P0C7U3	371	42	0.11320754716981132	1	[329, 371]
Q5XPI4	1314	195	0.14840182648401826	6	[0, 25],[43, 65],[69, 92],[460, 487],[629, 674],[693, 746]
Q8TBZ8	553	0	0.0	0
Q8TC07	691	125	0.1808972503617945	4	[72, 97],[105, 125],[391, 418],[631, 684]
Q3SY56	376	267	0.7101063829787234	4	[0, 97],[102, 128],[130, 226],[328, 376]
P49368	545	49	0.08990825688073395	2	[0, 26],[522, 545]
Q8NBD8	167	23	0.1377245508982036	1	[144, 167]
O43167	697	310	0.4447632711621234	4	[129, 294],[515, 536],[570, 597],[600, 697]
Q9BX95	441	118	0.2675736961451247	1	[0, 118]
P18583	2426	2092	0.8623248145094806	12	[18, 210],[212, 245],[273, 622],[623, 704],[726, 1403],[1427, 1479],[1480, 1525],[1550, 1614],[1627, 2059],[2068, 2111],[2112, 2144],[2155, 2247]
Q9C0D7	883	526	0.5956964892412231	6	[45, 161],[210, 244],[386, 406],[432, 578],[596, 782],[811, 835]
Q96N96	652	231	0.35429447852760737	3	[0, 122],[202, 241],[559, 629]
Q13435	895	760	0.8491620111731844	6	[0, 59],[60, 376],[388, 459],[534, 563],[600, 653],[663, 895]
P0DPB3	487	417	0.8562628336755647	4	[0, 274],[275, 362],[374, 404],[461, 487]
Q14DG7	1078	168	0.15584415584415584	3	[236, 256],[536, 562],[770, 892]
P09661	255	97	0.3803921568627451	2	[152, 212],[218, 255]
P48595	397	21	0.05289672544080604	1	[64, 85]
Q9H040	489	214	0.4376278118609407	5	[0, 29],[215, 248],[279, 326],[345, 415],[422, 457]
Q8WV41	574	118	0.20557491289198607	1	[60, 178]
Q96PQ1	595	109	0.18319327731092436	2	[309, 329],[506, 595]
Q9Y289	635	78	0.12283464566929134	3	[0, 21],[476, 496],[598, 635]
A6NL88	538	421	0.7825278810408922	6	[0, 33],[43, 79],[124, 184],[206, 292],[329, 405],[408, 538]
Q9P1W8	387	26	0.06718346253229975	1	[140, 166]
O14798	259	138	0.5328185328185329	2	[28, 77],[150, 239]
Q5HYW3	569	308	0.5413005272407733	2	[107, 160],[314, 569]
Q8NAT2	981	209	0.2130479102956167	3	[92, 128],[222, 253],[785, 927]
O94811	219	86	0.3926940639269406	2	[0, 52],[165, 199]
Q96KM6	892	645	0.7230941704035875	6	[0, 87],[155, 506],[549, 593],[637, 686],[700, 729],[807, 892]
Q96C00	473	266	0.5623678646934461	2	[0, 24],[140, 382]
Q969W0	71	0	0.0	0
Q9H4I8	314	0	0.0	0
Q15569	626	323	0.5159744408945687	3	[0, 49],[317, 569],[604, 626]
Q9NZ71	1219	356	0.29204265791632483	4	[282, 310],[754, 894],[974, 1065],[1122, 1219]
Q08ET2	396	30	0.07575757575757576	1	[188, 218]
A8K8P3	1242	217	0.1747181964573269	2	[958, 1149],[1181, 1207]
Q8IWX5	399	43	0.10776942355889724	1	[24, 67]
Q96SA4	455	24	0.05274725274725275	1	[345, 369]
Q9HC62	589	239	0.4057724957555178	4	[114, 139],[149, 271],[277, 310],[311, 370]
Q96EM0	354	22	0.062146892655367235	1	[0, 22]
Q96RL6	698	189	0.2707736389684814	5	[82, 103],[401, 438],[494, 521],[588, 644],[650, 698]
Q9BT88	431	90	0.2088167053364269	1	[69, 159]
P59797	346	173	0.5	3	[0, 69],[87, 128],[144, 207]
Q8N412	459	49	0.10675381263616558	2	[65, 91],[142, 165]
Q9BWW7	348	192	0.5517241379310345	2	[47, 218],[327, 348]
Q9NZC2	230	30	0.13043478260869565	1	[200, 230]
Q5VUM1	108	94	0.8703703703703703	1	[14, 108]
Q9Y274	331	0	0.0	0
Q5VZL5	1548	739	0.47739018087855295	13	[0, 22],[26, 71],[77, 136],[155, 197],[198, 296],[300, 340],[370, 390],[634, 667],[857, 919],[920, 979],[1010, 1185],[1223, 1270],[1427, 1464]
P07204	575	35	0.06086956521739131	1	[475, 510]
Q86TV6	843	46	0.054567022538552785	2	[55, 80],[279, 300]
Q8N7F7	174	37	0.21264367816091953	1	[137, 174]
Q8WZ04	291	0	0.0	0
O60858	407	0	0.0	0
Q96SJ8	248	0	0.0	0
Q9Y296	219	0	0.0	0
Q9BZF9	1416	414	0.2923728813559322	11	[0, 31],[275, 311],[343, 365],[397, 437],[580, 617],[633, 706],[930, 950],[998, 1069],[1185, 1219],[1288, 1315],[1335, 1358]
Q9NVE5	1235	90	0.0728744939271255	2	[0, 32],[1177, 1235]
O43156	1089	80	0.07346189164370982	2	[777, 814],[815, 858]
Q9UID3	782	128	0.1636828644501279	3	[0, 66],[281, 303],[632, 672]
Q8NET8	790	151	0.1911392405063291	3	[0, 46],[48, 122],[759, 790]
P53007	311	25	0.08038585209003216	1	[0, 25]
Q9Y4E1	1318	1180	0.8952959028831563	6	[0, 21],[100, 129],[151, 172],[194, 1213],[1216, 1240],[1252, 1318]
A2RUC4	315	0	0.0	0
Q8TDW5	730	274	0.37534246575342467	2	[140, 390],[557, 581]
Q5GH76	650	166	0.2553846153846154	2	[0, 94],[173, 245]
Q9NUJ3	509	64	0.12573673870333987	1	[0, 64]
Q9BXA7	367	95	0.25885558583106266	1	[272, 367]
Q12899	539	133	0.24675324675324675	3	[80, 102],[208, 230],[369, 458]
Q99536	393	75	0.19083969465648856	2	[0, 49],[53, 79]
Q9GZV5	400	332	0.83	3	[0, 131],[155, 323],[326, 359]
Q9H267	617	0	0.0	0
Q9H0U9	437	253	0.5789473684210527	2	[0, 229],[413, 437]
O95935	607	278	0.45799011532125206	4	[20, 145],[362, 407],[436, 512],[544, 576]
O95359	2948	2709	0.9189280868385346	8	[0, 308],[309, 793],[797, 1404],[1422, 2483],[2485, 2641],[2698, 2720],[2759, 2782],[2881, 2929]
Q9NSD4	429	136	0.317016317016317	3	[24, 99],[144, 183],[407, 429]
A0A0A0MT94	17	0	0.0	0
Q86V25	355	106	0.29859154929577464	2	[0, 47],[289, 348]
Q6GPH4	301	88	0.292358803986711	1	[173, 261]
P28289	359	145	0.403899721448468	3	[0, 68],[77, 122],[164, 196]
Q2TAM9	212	212	1.0	1	[0, 212]
Q6DHY5	549	131	0.23861566484517305	2	[339, 444],[502, 528]
Q9UHF7	1281	692	0.5402029664324747	9	[0, 217],[353, 402],[453, 520],[636, 667],[751, 792],[802, 836],[850, 893],[930, 1088],[1159, 1211]
Q9Y2B5	631	234	0.37083993660855785	5	[53, 76],[82, 127],[156, 183],[190, 217],[297, 409]
Q9NYZ1	205	31	0.15121951219512195	1	[0, 31]
Q9NRJ4	1543	809	0.524303305249514	7	[224, 249],[523, 583],[663, 706],[727, 866],[907, 1122],[1124, 1157],[1164, 1458]
O95807	157	0	0.0	0
Q969M3	257	90	0.35019455252918286	1	[0, 90]
P11441	157	0	0.0	0
Q9BRN9	247	0	0.0	0
Q9BRG1	176	0	0.0	0
Q9NZV7	527	230	0.4364326375711575	2	[0, 122],[225, 333]
Q9UK12	451	0	0.0	0
B2RXF5	422	179	0.42417061611374407	1	[115, 294]
Q96PQ6	595	86	0.14453781512605043	3	[0, 31],[102, 135],[180, 202]
Q8WTX9	485	231	0.4762886597938144	4	[0, 44],[286, 378],[388, 451],[453, 485]
Q14765	748	104	0.13903743315508021	3	[119, 143],[386, 419],[701, 748]
Q8N972	641	49	0.07644305772230889	1	[46, 95]
Q8NHG8	242	153	0.6322314049586777	1	[0, 153]
Q8IVP9	402	53	0.1318407960199005	2	[54, 86],[124, 145]
O60290	1169	188	0.16082121471343028	3	[59, 123],[378, 465],[1107, 1144]
Q96MR9	790	0	0.0	0
Q9HCJ5	1215	186	0.15308641975308643	3	[0, 79],[123, 204],[485, 511]
Q5D1E8	599	325	0.5425709515859767	4	[0, 45],[84, 139],[319, 479],[486, 551]
Q9UK55	444	57	0.12837837837837837	1	[14, 71]
Q6ZVQ6	151	21	0.1390728476821192	1	[33, 54]
Q5VSD8	79	73	0.9240506329113924	2	[0, 42],[48, 79]
Q8TBF4	217	111	0.511520737327189	1	[106, 217]
Q9P217	1185	168	0.14177215189873418	4	[0, 54],[116, 178],[307, 329],[626, 656]
Q9P255	531	0	0.0	0
Q9UL58	517	81	0.15667311411992263	3	[0, 25],[26, 48],[232, 266]
P11831	508	407	0.8011811023622047	4	[0, 147],[212, 424],[437, 461],[484, 508]
Q8N3J9	261	0	0.0	0
Q7RTV3	350	220	0.6285714285714286	5	[0, 23],[33, 62],[80, 165],[242, 267],[279, 337]
A8MT66	165	75	0.45454545454545453	2	[8, 56],[77, 104]
Q06732	778	23	0.02956298200514139	1	[184, 207]
A6NHJ4	632	78	0.12341772151898735	3	[0, 21],[73, 94],[118, 154]
P17097	686	88	0.1282798833819242	3	[63, 105],[171, 197],[377, 397]
A6NGD5	496	283	0.5705645161290323	3	[0, 41],[138, 352],[468, 496]
Q96I27	306	53	0.17320261437908496	2	[0, 30],[283, 306]
Q8IYP9	409	89	0.2176039119804401	2	[0, 21],[189, 257]
O95159	310	128	0.4129032258064516	2	[135, 239],[286, 310]
O94892	652	51	0.07822085889570553	1	[52, 103]
Q15776	578	176	0.3044982698961938	4	[0, 46],[151, 216],[239, 283],[302, 323]
Q8NEG5	633	54	0.08530805687203792	2	[113, 143],[547, 571]
A6NK53	670	32	0.04776119402985075	1	[239, 271]
Q96NJ3	590	38	0.06440677966101695	1	[178, 216]
Q9UK33	172	114	0.6627906976744186	2	[0, 94],[132, 152]
Q96N77	438	208	0.4748858447488584	4	[0, 89],[179, 248],[341, 368],[415, 438]
Q06520	285	0	0.0	0
Q9H6B1	395	197	0.49873417721518987	3	[106, 203],[214, 262],[275, 327]
Q9BR01	284	0	0.0	0
Q96EG3	531	212	0.3992467043314501	4	[0, 118],[172, 194],[218, 266],[507, 531]
Q9Y6X8	837	385	0.45997610513739545	6	[0, 77],[154, 218],[396, 450],[584, 637],[694, 733],[739, 837]
Q9NQX6	463	75	0.16198704103671707	1	[54, 129]
Q96RP3	112	46	0.4107142857142857	1	[24, 70]
Q6V9R5	426	0	0.0	0
Q3MIS6	628	40	0.06369426751592357	1	[62, 102]
Q53HI1	259	0	0.0	0
P0CL83	205	0	0.0	0
Q6ZMW2	699	30	0.04291845493562232	1	[69, 99]
O95201	554	256	0.4620938628158845	3	[0, 114],[168, 219],[220, 311]
Q96CX3	271	20	0.07380073800738007	1	[0, 20]
Q96NS1	127	0	0.0	0
Q7Z3V4	1068	0	0.0	0
Q9UDV7	671	385	0.5737704918032787	4	[0, 21],[35, 90],[236, 517],[643, 671]
Q9H7R0	627	48	0.07655502392344497	2	[0, 26],[95, 117]
O95473	234	44	0.18803418803418803	1	[190, 234]
Q7L2R6	523	25	0.04780114722753346	1	[59, 84]
Q9BUG6	496	253	0.5100806451612904	2	[0, 41],[143, 355]
Q9UDY2	1190	675	0.5672268907563025	4	[120, 313],[387, 512],[659, 706],[880, 1190]
O15209	634	437	0.6892744479495269	4	[0, 31],[150, 295],[296, 483],[560, 634]
Q6UXU0	137	79	0.5766423357664233	2	[28, 63],[93, 137]
Q8N8Y5	198	64	0.32323232323232326	1	[0, 64]
Q9H0M5	742	73	0.09838274932614555	3	[0, 25],[78, 103],[168, 191]
P17030	456	24	0.05263157894736842	1	[90, 114]
Q8TA94	476	65	0.13655462184873948	2	[49, 80],[126, 160]
Q08AG5	666	58	0.08708708708708708	1	[43, 101]
Q53FD0	456	379	0.831140350877193	5	[0, 58],[70, 122],[136, 178],[221, 388],[396, 456]
Q9BYN0	137	39	0.2846715328467153	1	[0, 39]
Q9UMX0	589	451	0.765704584040747	5	[0, 67],[104, 169],[208, 266],[268, 460],[461, 530]
Q5VT97	1194	493	0.4128978224455611	8	[0, 185],[202, 235],[353, 373],[405, 534],[546, 566],[617, 642],[1036, 1085],[1109, 1141]
O00526	184	21	0.11413043478260869	1	[124, 145]
P49842	368	111	0.3016304347826087	2	[18, 86],[104, 147]
Q9Y5X2	465	99	0.2129032258064516	2	[0, 64],[341, 376]
Q05952	138	138	1.0	1	[0, 138]
Q8TCW7	415	54	0.13012048192771083	1	[314, 368]
Q8NB66	2214	671	0.3030713640469738	9	[23, 53],[69, 90],[102, 233],[407, 535],[572, 651],[695, 781],[816, 972],[1149, 1169],[1567, 1587]
C9J7I0	137	83	0.6058394160583942	1	[0, 83]
O95625	1053	360	0.3418803418803419	4	[119, 178],[329, 572],[614, 651],[968, 989]
Q8NG68	377	0	0.0	0
P17021	662	63	0.09516616314199396	2	[100, 138],[159, 184]
Q8WUN7	234	70	0.29914529914529914	2	[0, 47],[129, 152]
Q96T25	663	464	0.6998491704374057	5	[49, 285],[289, 316],[325, 436],[567, 620],[626, 663]
Q9Y3S2	320	152	0.475	2	[0, 30],[198, 320]
Q96F45	646	526	0.8142414860681114	5	[0, 75],[84, 366],[383, 425],[447, 499],[553, 628]
Q96N38	554	0	0.0	0
Q9Y6N5	450	0	0.0	0
Q05066	204	60	0.29411764705882354	2	[120, 143],[167, 204]
Q9NRH1	226	32	0.1415929203539823	1	[10, 42]
P61236	119	0	0.0	0
P57081	412	64	0.1553398058252427	2	[42, 65],[371, 412]
Q9Y2A4	671	24	0.03576751117734724	1	[88, 112]
Q96JM2	2506	1044	0.4166001596169194	19	[127, 148],[177, 233],[255, 423],[485, 604],[610, 669],[693, 754],[758, 793],[794, 836],[966, 1018],[1071, 1111],[1143, 1190],[1415, 1469],[1603, 1652],[1734, 1767],[1816, 1837],[1915, 1935],[2104, 2188],[2361, 2406],[2437, 2475]
Q13105	803	219	0.2727272727272727	2	[113, 302],[773, 803]
Q5FWF4	1079	196	0.18164967562557924	3	[534, 615],[643, 727],[1048, 1079]
Q5JPB2	1677	1474	0.8789505068574835	15	[0, 51],[63, 87],[88, 118],[119, 141],[187, 413],[414, 443],[456, 487],[502, 619],[629, 1082],[1094, 1177],[1210, 1293],[1306, 1375],[1381, 1422],[1449, 1482],[1495, 1677]
Q8N1W2	664	251	0.37801204819277107	3	[43, 151],[157, 271],[603, 632]
Q7L3S4	317	112	0.35331230283911674	2	[0, 68],[75, 119]
Q8TAA9	524	163	0.3110687022900763	3	[0, 101],[315, 356],[374, 395]
Q702N8	1843	1451	0.7873033098209441	12	[0, 54],[107, 156],[166, 224],[324, 379],[394, 439],[448, 488],[553, 594],[602, 719],[741, 779],[840, 878],[926, 1139],[1140, 1843]
Q6P3V2	769	28	0.036410923276983094	1	[0, 28]
Q3KNW5	377	77	0.20424403183023873	2	[0, 24],[313, 366]
Q8IUH5	632	27	0.04272151898734177	1	[0, 27]
Q96NG5	402	52	0.12935323383084577	2	[0, 28],[126, 150]
Q96ME7	567	275	0.48500881834215165	4	[0, 71],[73, 151],[310, 343],[474, 567]
Q8N9F8	522	36	0.06896551724137931	1	[140, 176]
P46721	670	0	0.0	0
O00755	349	0	0.0	0
Q86Y07	508	77	0.1515748031496063	2	[328, 371],[386, 420]
Q765I0	119	0	0.0	0
Q9BRI3	323	20	0.06191950464396285	1	[147, 167]
Q04837	148	0	0.0	0
Q2TAL6	325	116	0.3569230769230769	1	[28, 144]
P17023	458	74	0.1615720524017467	1	[71, 145]
Q32MQ0	723	546	0.7551867219917012	3	[0, 21],[55, 189],[332, 723]
Q3MJ13	1102	175	0.1588021778584392	5	[625, 645],[708, 729],[743, 787],[1002, 1025],[1035, 1102]
P25311	298	0	0.0	0
Q92618	1163	758	0.6517626827171109	11	[0, 32],[82, 116],[134, 165],[217, 247],[295, 316],[357, 379],[449, 519],[525, 753],[809, 829],[832, 1052],[1113, 1163]
A8MWX3	477	286	0.59958071278826	3	[43, 73],[116, 179],[284, 477]
Q9P2Y4	722	593	0.8213296398891967	6	[0, 28],[97, 129],[130, 183],[192, 278],[321, 507],[514, 722]
Q9ULE0	1092	488	0.4468864468864469	8	[291, 325],[353, 395],[409, 603],[730, 755],[773, 837],[840, 915],[923, 956],[1022, 1043]
Q6XR72	485	99	0.20412371134020618	3	[151, 207],[211, 234],[428, 448]
Q9Y3C0	194	83	0.42783505154639173	2	[83, 125],[153, 194]
Q9NPD8	197	54	0.27411167512690354	1	[143, 197]
Q147U1	533	25	0.04690431519699812	1	[87, 112]
Q7Z7L9	614	195	0.31758957654723124	2	[0, 77],[90, 208]
P58557	167	0	0.0	0
Q96MN9	340	226	0.6647058823529411	3	[17, 192],[241, 267],[294, 319]
Q8IW75	414	20	0.04830917874396135	1	[354, 374]
P17947	270	127	0.4703703703703704	2	[32, 53],[63, 169]
O75934	225	0	0.0	0
P17014	697	0	0.0	0
Q9UHV2	236	153	0.6483050847457628	3	[0, 23],[77, 155],[184, 236]
Q6S9Z5	364	232	0.6373626373626373	5	[0, 89],[120, 162],[182, 216],[247, 283],[320, 351]
Q9UMZ2	1314	900	0.684931506849315	11	[0, 31],[35, 292],[371, 510],[520, 614],[635, 660],[695, 745],[752, 836],[898, 939],[945, 1035],[1042, 1107],[1254, 1278]
B4DX44	427	0	0.0	0
P52738	457	22	0.04814004376367615	1	[62, 84]
Q12768	1159	0	0.0	0
Q8NCN2	500	246	0.492	4	[130, 266],[285, 321],[336, 362],[452, 500]
Q5SXM2	1469	971	0.6609938733832539	9	[0, 90],[103, 144],[151, 171],[217, 255],[484, 668],[679, 733],[810, 1077],[1083, 1275],[1384, 1469]
Q5SVQ8	909	225	0.24752475247524752	5	[37, 59],[181, 206],[229, 350],[814, 851],[866, 886]
A6NP61	321	161	0.5015576323987538	3	[19, 42],[74, 100],[105, 217]
Q9NWS9	450	268	0.5955555555555555	4	[0, 22],[117, 216],[232, 336],[350, 393]
Q9Y3S1	2297	1827	0.7953852851545494	13	[0, 186],[542, 885],[886, 1191],[1247, 1302],[1315, 1590],[1591, 1905],[1910, 1962],[1965, 2004],[2006, 2053],[2055, 2097],[2114, 2165],[2172, 2256],[2263, 2297]
O95416	240	128	0.5333333333333333	4	[0, 43],[58, 91],[105, 135],[177, 199]
Q8WV99	257	165	0.642023346303502	2	[64, 99],[127, 257]
Q3KNW1	292	46	0.15753424657534246	2	[42, 62],[124, 150]
Q5T0B9	420	225	0.5357142857142857	3	[0, 33],[45, 212],[395, 420]
Q6ZMZ3	975	120	0.12307692307692308	5	[569, 589],[590, 628],[672, 693],[834, 854],[888, 909]
Q8NEM1	530	0	0.0	0
Q9NW07	568	327	0.5757042253521126	2	[0, 149],[390, 568]
P12956	609	68	0.1116584564860427	2	[0, 34],[530, 564]
Q8WXB4	792	0	0.0	0
Q9H898	229	57	0.24890829694323144	2	[50, 71],[106, 142]
Q9UQR1	794	486	0.6120906801007556	9	[23, 102],[118, 167],[274, 423],[430, 465],[558, 602],[621, 645],[654, 676],[686, 746],[770, 794]
Q9BW85	323	230	0.7120743034055728	1	[93, 323]
Q6ZT77	177	0	0.0	0
Q6AWC2	1192	468	0.3926174496644295	9	[139, 167],[252, 273],[278, 300],[425, 472],[498, 576],[604, 643],[866, 1024],[1025, 1054],[1122, 1168]
Q7Z7L7	766	22	0.028720626631853787	1	[294, 316]
Q5SVZ6	1142	136	0.1190893169877408	4	[20, 53],[322, 343],[371, 433],[929, 949]
Q0VGE8	651	58	0.0890937019969278	2	[0, 21],[119, 156]
Q2M218	657	0	0.0	0
Q96LK8	384	299	0.7786458333333334	4	[16, 125],[170, 243],[246, 322],[332, 373]
Q96JG9	3925	3631	0.9250955414012739	10	[0, 294],[309, 719],[756, 789],[797, 1531],[1533, 1640],[1649, 2912],[2930, 3013],[3039, 3087],[3171, 3310],[3405, 3925]
Q96SZ4	725	288	0.3972413793103448	3	[66, 288],[398, 419],[425, 470]
Q9H4T2	348	161	0.46264367816091956	1	[102, 263]
Q96N06	139	137	0.9856115107913669	2	[0, 90],[92, 139]
Q9UII5	783	0	0.0	0
Q96N03	204	61	0.29901960784313725	2	[92, 112],[163, 204]
Q8N9Z0	462	20	0.04329004329004329	1	[0, 20]
Q8IYH5	903	486	0.5382059800664452	5	[0, 162],[216, 260],[287, 489],[595, 649],[720, 744]
Q9Y2G7	519	0	0.0	0
Q8N434	492	0	0.0	0
P63208	163	27	0.1656441717791411	1	[58, 85]
Q9HA38	289	212	0.7335640138408305	4	[0, 59],[84, 136],[161, 231],[258, 289]
Q6UDR6	99	0	0.0	0
O15015	1829	1201	0.6566429743028978	15	[0, 52],[74, 242],[306, 374],[416, 463],[516, 572],[589, 618],[647, 828],[896, 952],[966, 1000],[1009, 1043],[1097, 1204],[1273, 1302],[1336, 1537],[1597, 1683],[1776, 1829]
Q15526	300	57	0.19	2	[20, 57],[136, 156]
Q8N8P6	123	0	0.0	0
P52742	658	58	0.08814589665653495	2	[167, 204],[585, 606]
Q9UL59	606	0	0.0	0
Q9H8N7	513	359	0.6998050682261209	4	[0, 70],[127, 275],[326, 406],[426, 487]
O75373	536	0	0.0	0
Q9BWM5	594	60	0.10101010101010101	2	[72, 103],[565, 594]
P17022	549	274	0.4990892531876138	5	[0, 40],[141, 202],[209, 231],[281, 406],[523, 549]
Q9UL40	294	98	0.3333333333333333	3	[0, 34],[106, 134],[258, 294]
Q8NEX5	89	0	0.0	0
Q9Y2P7	627	40	0.06379585326953748	1	[49, 89]
Q9BYJ4	488	0	0.0	0
Q8N9V7	1692	712	0.42080378250591016	10	[0, 148],[171, 192],[261, 296],[319, 384],[391, 413],[414, 480],[518, 658],[691, 797],[875, 924],[930, 990]
Q9UJW8	692	117	0.16907514450867053	4	[0, 53],[117, 137],[183, 205],[329, 351]
Q9NRG4	433	0	0.0	0
Q8N782	197	0	0.0	0
Q96IQ7	327	81	0.24770642201834864	2	[147, 169],[268, 327]
Q86UE3	836	0	0.0	0
Q15785	309	81	0.2621359223300971	2	[0, 24],[145, 202]
O94901	812	179	0.2204433497536946	5	[66, 128],[196, 231],[356, 382],[423, 456],[464, 487]
Q8NAP3	1195	529	0.4426778242677824	7	[202, 339],[412, 432],[572, 656],[669, 717],[729, 832],[858, 956],[1156, 1195]
Q86UV6	250	0	0.0	0
Q13285	461	143	0.31019522776572667	2	[80, 180],[182, 225]
Q8TCV5	224	0	0.0	0
O75152	810	690	0.8518518518518519	4	[98, 212],[218, 356],[359, 624],[637, 810]
Q06418	890	112	0.1258426966292135	2	[0, 27],[805, 890]
O15014	1411	1261	0.8936924167257264	8	[0, 26],[37, 260],[352, 498],[504, 970],[987, 1132],[1144, 1263],[1265, 1376],[1386, 1411]
O43715	76	21	0.27631578947368424	1	[55, 76]
O94842	621	480	0.7729468599033816	4	[0, 50],[54, 230],[295, 368],[395, 576]
Q9Y6R6	833	0	0.0	0
Q8WTZ3	238	37	0.15546218487394958	1	[201, 238]
Q32M78	642	0	0.0	0
Q9UPT8	1303	1225	0.9401381427475057	3	[0, 393],[467, 974],[978, 1303]
Q86VM9	953	900	0.944386149003148	3	[0, 224],[248, 350],[379, 953]
Q15431	976	316	0.3237704918032787	9	[0, 33],[122, 145],[355, 376],[520, 607],[725, 748],[766, 799],[841, 879],[885, 905],[907, 945]
Q14142	442	51	0.11538461538461539	2	[173, 197],[238, 265]
Q12974	167	0	0.0	0
O15270	562	0	0.0	0
Q9C0K7	418	106	0.2535885167464115	3	[11, 31],[282, 336],[386, 418]
Q9NXF8	308	34	0.11038961038961038	1	[0, 34]
Q9BYE4	73	73	1.0	1	[0, 73]
Q92502	1023	463	0.4525904203323558	6	[0, 169],[249, 279],[280, 305],[325, 513],[731, 762],[790, 810]
P0DN76	240	64	0.26666666666666666	1	[176, 240]
Q8N680	514	218	0.42412451361867703	3	[138, 242],[278, 362],[484, 514]
O14604	44	44	1.0	1	[0, 44]
Q9ULT0	858	76	0.08857808857808858	2	[35, 56],[646, 701]
P36537	528	0	0.0	0
Q9HCK1	2354	1280	0.5437553101104503	21	[53, 150],[169, 269],[290, 323],[369, 423],[475, 520],[595, 630],[653, 733],[739, 796],[809, 852],[856, 916],[983, 1017],[1028, 1083],[1219, 1241],[1340, 1386],[1476, 1502],[1624, 1822],[1868, 1898],[1913, 1988],[2082, 2133],[2162, 2191],[2244, 2354]
O15391	372	165	0.4435483870967742	1	[88, 253]
Q2M3V2	549	336	0.6120218579234973	4	[39, 63],[73, 312],[436, 463],[503, 549]
Q8N2C9	162	38	0.2345679012345679	1	[30, 68]
Q499Z4	452	0	0.0	0
P63146	152	25	0.16447368421052633	1	[110, 135]
Q9BZX2	261	55	0.210727969348659	2	[0, 24],[230, 261]
Q9P2H5	1018	286	0.28094302554027506	4	[534, 576],[593, 759],[925, 948],[963, 1018]
P02766	147	0	0.0	0
Q6UWL2	747	23	0.030789825970548863	1	[159, 182]
Q70CQ1	688	197	0.2863372093023256	4	[102, 140],[156, 255],[287, 323],[664, 688]
Q92575	508	271	0.5334645669291339	3	[111, 289],[298, 318],[435, 508]
O75604	605	180	0.2975206611570248	4	[54, 112],[144, 174],[202, 270],[375, 399]
Q5JTZ9	985	100	0.10152284263959391	3	[0, 40],[467, 489],[646, 684]
P25490	414	294	0.7101449275362319	1	[0, 294]
Q86TS7	51	0	0.0	0
Q8NHH1	800	315	0.39375	3	[0, 229],[576, 613],[751, 800]
Q8WVF2	138	92	0.6666666666666666	1	[24, 116]
Q9Y4E8	981	178	0.18144750254842	3	[213, 264],[618, 708],[944, 981]
P33981	857	278	0.32438739789964993	4	[214, 272],[304, 459],[675, 714],[831, 857]
Q8IV45	518	84	0.16216216216216217	3	[48, 80],[386, 407],[487, 518]
O75436	327	30	0.09174311926605505	1	[297, 327]
O43399	206	132	0.6407766990291263	3	[0, 65],[126, 151],[164, 206]
Q9UJ04	414	231	0.5579710144927537	2	[0, 205],[388, 414]
Q6NVU6	142	0	0.0	0
Q8NEP9	628	0	0.0	0
Q9UN37	437	95	0.21739130434782608	2	[61, 113],[353, 396]
Q86XW9	330	110	0.3333333333333333	3	[119, 158],[250, 287],[296, 330]
P49638	278	29	0.10431654676258993	1	[0, 29]
O95164	117	27	0.23076923076923078	1	[90, 117]
P35443	961	210	0.21852237252861603	3	[265, 289],[489, 515],[547, 707]
P50607	506	257	0.5079051383399209	1	[0, 257]
Q7Z2W7	1104	34	0.030797101449275364	1	[0, 34]
P60604	165	0	0.0	0
P14679	529	55	0.10396975425330812	2	[283, 312],[503, 529]
Q15672	202	120	0.594059405940594	1	[0, 120]
A4D1E1	1349	465	0.3446997776130467	12	[80, 136],[169, 194],[333, 353],[379, 427],[490, 542],[686, 740],[798, 821],[831, 854],[902, 926],[937, 1023],[1066, 1100],[1184, 1204]
Q8N7M2	679	0	0.0	0
Q5VUA4	2279	1932	0.847740236946029	22	[0, 147],[150, 194],[196, 220],[227, 424],[446, 471],[475, 586],[609, 736],[740, 784],[801, 1058],[1085, 1118],[1149, 1325],[1332, 1396],[1407, 1494],[1505, 1560],[1561, 1643],[1696, 1815],[1827, 1850],[1875, 1953],[1960, 1989],[2045, 2069],[2078, 2167],[2182, 2279]
O75362	1048	728	0.6946564885496184	12	[0, 39],[98, 121],[175, 197],[235, 285],[303, 388],[390, 465],[514, 556],[557, 582],[586, 628],[629, 677],[732, 928],[967, 1048]
Q9Y5A6	473	199	0.42071881606765327	2	[0, 27],[106, 278]
Q8TBC5	510	371	0.7274509803921568	4	[0, 44],[132, 238],[251, 418],[456, 510]
Q6ZS52	159	113	0.710691823899371	2	[0, 33],[79, 159]
P46939	3433	535	0.1558403728517332	10	[0, 33],[276, 311],[656, 686],[725, 764],[1386, 1420],[1790, 1832],[2182, 2226],[2624, 2666],[3175, 3272],[3276, 3415]
Q8NHY6	868	148	0.17050691244239632	3	[0, 94],[295, 327],[832, 854]
O95405	1425	483	0.3389473684210526	7	[71, 92],[185, 395],[396, 441],[488, 536],[554, 621],[763, 823],[841, 873]
Q92610	1267	831	0.6558800315706393	7	[0, 180],[181, 542],[654, 703],[908, 982],[995, 1016],[1070, 1122],[1173, 1267]
Q96RE9	604	42	0.0695364238410596	1	[194, 236]
Q7Z7K2	595	264	0.4436974789915966	4	[0, 152],[309, 365],[395, 425],[569, 595]
Q9NRM2	450	53	0.11777777777777777	2	[0, 33],[276, 296]
Q6PDB4	577	0	0.0	0
Q9P2Y5	699	191	0.2732474964234621	2	[0, 37],[467, 621]
Q8N3U4	1231	318	0.25832656376929325	5	[0, 82],[249, 271],[537, 559],[835, 856],[1050, 1221]
Q9BRH9	671	46	0.06855439642324888	1	[131, 177]
Q93097	391	37	0.09462915601023018	1	[0, 37]
Q8WW36	166	41	0.2469879518072289	1	[0, 41]
Q9NRC1	585	31	0.05299145299145299	1	[102, 133]
Q8N1Y9	231	85	0.36796536796536794	3	[31, 68],[79, 100],[119, 146]
Q6IMI6	304	0	0.0	0
P51508	661	44	0.06656580937972768	2	[0, 20],[103, 127]
Q3KNS6	432	0	0.0	0
Q9H6S0	1430	293	0.2048951048951049	6	[0, 41],[86, 108],[134, 184],[391, 411],[1072, 1099],[1158, 1291]
E0CX11	47	0	0.0	0
O95125	648	250	0.38580246913580246	3	[104, 228],[278, 357],[433, 480]
Q8N2I2	560	147	0.2625	4	[33, 61],[80, 113],[114, 174],[483, 509]
Q08AN1	781	51	0.06530089628681178	1	[100, 151]
Q96BR9	441	220	0.4988662131519274	2	[120, 280],[381, 441]
Q9H8U3	227	156	0.6872246696035242	1	[0, 156]
Q7RTT6	188	150	0.7978723404255319	2	[0, 28],[66, 188]
Q9UK10	706	59	0.08356940509915015	2	[71, 109],[665, 686]
Q9NV72	531	127	0.2391713747645951	3	[0, 68],[172, 209],[271, 293]
A8MT65	544	24	0.04411764705882353	1	[96, 120]
P17025	639	26	0.0406885758998435	1	[613, 639]
Q9UM01	511	31	0.060665362035225046	1	[0, 31]
Q8N4W9	903	92	0.10188261351052048	2	[112, 159],[177, 222]
Q4KMQ1	711	684	0.9620253164556962	3	[0, 93],[99, 545],[566, 711]
A8MUZ8	300	29	0.09666666666666666	1	[82, 111]
A8MU10	97	46	0.4742268041237113	1	[51, 97]
Q8N0Z9	540	88	0.16296296296296298	1	[452, 540]
Q9Y5Y6	855	42	0.04912280701754386	2	[0, 22],[581, 601]
Q9NS37	354	248	0.7005649717514124	2	[0, 222],[231, 257]
A0A0B4J237	113	0	0.0	0
Q9UKI3	123	0	0.0	0
Q9Y4E6	1490	222	0.14899328859060404	6	[708, 733],[752, 789],[853, 880],[905, 974],[1064, 1100],[1140, 1168]
Q96S15	920	153	0.16630434782608697	2	[0, 29],[617, 741]
Q9BYV2	358	36	0.1005586592178771	1	[322, 358]
C9JJH3	530	184	0.3471698113207547	4	[27, 47],[59, 79],[377, 458],[467, 530]
Q9UIW0	290	193	0.6655172413793103	2	[0, 89],[146, 250]
Q5TEC3	545	197	0.3614678899082569	2	[0, 168],[233, 262]
Q8IZ20	524	218	0.41603053435114506	5	[0, 26],[85, 172],[212, 234],[255, 310],[496, 524]
P20396	242	210	0.8677685950413223	2	[17, 42],[57, 242]
Q13043	487	197	0.40451745379876797	4	[0, 25],[294, 403],[405, 429],[448, 487]
Q9H582	1327	590	0.4446119065561417	15	[39, 98],[106, 157],[181, 201],[275, 302],[311, 331],[335, 357],[381, 409],[474, 494],[614, 739],[754, 829],[843, 868],[1001, 1035],[1137, 1168],[1170, 1200],[1227, 1250]
Q14508	124	0	0.0	0
Q86Y25	554	38	0.06859205776173286	1	[124, 162]
Q96JG6	964	217	0.22510373443983403	4	[0, 53],[345, 368],[487, 600],[682, 710]
Q8IWZ5	723	94	0.13001383125864455	2	[108, 136],[489, 555]
Q9NQW7	623	0	0.0	0
Q8NI36	951	48	0.050473186119873815	2	[721, 749],[794, 814]
Q9HCE3	1301	713	0.5480399692544197	8	[0, 440],[478, 499],[549, 569],[685, 748],[966, 1024],[1113, 1160],[1226, 1268],[1279, 1301]
Q96KB5	322	0	0.0	0
Q8N831	410	201	0.4902439024390244	1	[0, 201]
Q6XCG6	107	0	0.0	0
Q9UBP6	276	73	0.2644927536231884	2	[0, 46],[49, 76]
Q5T200	1668	1535	0.920263788968825	3	[0, 41],[55, 1519],[1638, 1668]
Q07283	1943	1849	0.9516212043232115	1	[94, 1943]
Q502W6	1294	335	0.258887171561051	6	[0, 26],[358, 383],[723, 813],[818, 844],[1003, 1038],[1161, 1294]
P0CG47	229	0	0.0	0
Q8TAG6	207	145	0.7004830917874396	2	[18, 39],[48, 172]
Q6ZRN7	208	208	1.0	1	[0, 208]
Q9HD64	81	26	0.32098765432098764	1	[0, 26]
Q9BQ50	279	34	0.12186379928315412	1	[0, 34]
Q15906	364	291	0.7994505494505495	4	[0, 179],[183, 211],[215, 262],[327, 364]
O95670	118	94	0.7966101694915254	1	[0, 94]
Q86UF1	283	0	0.0	0
Q13061	729	630	0.8641975308641975	4	[0, 31],[109, 271],[276, 685],[701, 729]
Q8N8Z8	693	0	0.0	0
Q9HBF4	777	41	0.05276705276705277	1	[105, 146]
Q96JL9	665	181	0.2721804511278195	4	[46, 136],[164, 197],[272, 298],[633, 665]
O94967	919	262	0.2850924918389554	3	[288, 311],[355, 480],[481, 595]
Q96SR6	550	0	0.0	0
Q5MNZ6	344	0	0.0	0
Q6NUN9	644	409	0.6350931677018633	5	[148, 278],[280, 370],[387, 453],[457, 512],[576, 644]
P03979	118	21	0.17796610169491525	1	[14, 35]
Q07157	1748	1163	0.6653318077803204	5	[92, 196],[245, 422],[604, 628],[665, 687],[797, 1633]
Q96C55	264	166	0.6287878787878788	2	[0, 112],[210, 264]
Q562E7	1941	566	0.291602266872746	7	[0, 36],[193, 217],[300, 344],[590, 724],[826, 858],[1012, 1219],[1519, 1608]
Q8N9V3	476	0	0.0	0
Q96SQ5	575	56	0.09739130434782609	2	[59, 93],[188, 210]
Q9BZW7	698	329	0.4713467048710602	7	[0, 25],[77, 99],[150, 212],[330, 390],[395, 484],[532, 554],[649, 698]
Q9UJN7	358	99	0.276536312849162	1	[0, 99]
Q9Y2W2	641	575	0.8970358814352574	2	[0, 81],[136, 630]
P52746	1687	667	0.3953764078245406	6	[0, 162],[602, 820],[886, 1027],[1036, 1102],[1300, 1329],[1636, 1687]
Q8IWU4	369	33	0.08943089430894309	1	[29, 62]
Q5GH77	459	23	0.05010893246187364	1	[0, 23]
A8K8V0	405	106	0.2617283950617284	3	[0, 29],[84, 131],[139, 169]
Q9HCZ1	680	28	0.041176470588235294	1	[144, 172]
Q9BWQ6	316	104	0.3291139240506329	2	[0, 75],[287, 316]
O14668	218	85	0.38990825688073394	2	[122, 148],[159, 218]
Q6PF04	617	31	0.050243111831442464	1	[167, 198]
Q9UJK0	312	157	0.5032051282051282	2	[0, 56],[211, 312]
Q16560	246	110	0.44715447154471544	1	[136, 246]
Q5T1C6	240	22	0.09166666666666666	1	[17, 39]
P17020	682	166	0.2434017595307918	3	[0, 48],[60, 144],[168, 202]
Q9UC06	446	101	0.226457399103139	3	[19, 39],[46, 93],[105, 139]
A8MZ25	164	123	0.75	2	[0, 89],[102, 136]
P17024	532	45	0.08458646616541353	2	[54, 78],[120, 141]
Q6P3X3	843	0	0.0	0
P17036	446	93	0.2085201793721973	3	[0, 20],[89, 109],[123, 176]
Q8WVJ9	160	78	0.4875	1	[0, 78]
Q2NL82	804	242	0.3009950248756219	3	[0, 88],[302, 384],[392, 464]
Q96QS1	320	22	0.06875	1	[298, 320]
Q9Y2Q1	563	0	0.0	0
Q96DA0	208	33	0.15865384615384615	1	[0, 33]
Q8TAF7	563	20	0.035523978685612786	1	[96, 116]
P35030	304	21	0.06907894736842106	1	[24, 45]
Q6NX49	715	116	0.16223776223776223	2	[64, 138],[160, 202]
Q69YN4	1812	546	0.30132450331125826	5	[127, 322],[570, 622],[1423, 1448],[1475, 1506],[1569, 1812]
Q9BVC6	243	0	0.0	0
Q2M3X9	581	51	0.08777969018932874	2	[196, 220],[351, 378]
Q9BWD1	397	0	0.0	0
Q6P7N7	255	0	0.0	0
P21675	1872	863	0.46100427350427353	13	[103, 215],[249, 282],[283, 332],[504, 565],[620, 670],[905, 925],[963, 992],[1029, 1062],[1075, 1161],[1210, 1262],[1280, 1312],[1326, 1381],[1621, 1872]
Q96CG3	184	37	0.20108695652173914	1	[147, 184]
O00204	365	73	0.2	1	[292, 365]
Q9P2W9	335	104	0.31044776119402984	2	[30, 52],[153, 235]
Q15629	374	47	0.12566844919786097	1	[327, 374]
Q14188	446	122	0.273542600896861	3	[55, 85],[99, 136],[391, 446]
Q8WY91	577	313	0.5424610051993067	3	[79, 229],[231, 333],[360, 421]
Q5T215	181	0	0.0	0
Q6ZT21	453	21	0.046357615894039736	1	[305, 326]
P82094	1093	810	0.7410795974382434	10	[0, 96],[101, 301],[333, 359],[360, 445],[523, 598],[607, 658],[666, 718],[723, 773],[781, 863],[876, 969]
Q7L1I2	683	91	0.13323572474377746	1	[0, 91]
Q2MJR0	410	183	0.44634146341463415	2	[109, 233],[237, 296]
P48594	390	0	0.0	0
O14894	197	0	0.0	0
Q53EQ6	642	263	0.40965732087227413	6	[0, 50],[179, 234],[251, 271],[357, 399],[484, 513],[528, 595]
Q5HYM0	836	441	0.527511961722488	6	[0, 107],[148, 191],[332, 359],[378, 400],[402, 521],[608, 731]
P48788	182	103	0.5659340659340659	3	[0, 20],[21, 54],[132, 182]
Q9H0W8	520	257	0.49423076923076925	4	[0, 178],[220, 251],[338, 363],[432, 455]
Q9UHD2	729	0	0.0	0
Q13888	395	0	0.0	0
Q13009	1591	733	0.4607165304839723	10	[0, 83],[100, 178],[191, 249],[266, 291],[296, 430],[574, 599],[668, 716],[926, 1040],[1396, 1421],[1425, 1568]
Q9Y397	364	75	0.20604395604395603	1	[289, 364]
O76070	127	112	0.8818897637795275	3	[13, 45],[46, 79],[80, 127]
Q4LDE5	3571	61	0.01708204984598152	2	[34, 63],[327, 359]
Q5BJH2	165	45	0.2727272727272727	1	[0, 45]
Q9UKE5	1360	747	0.549264705882353	1	[272, 1019]
Q96K62	511	283	0.5538160469667319	1	[121, 404]
Q8N8B7	351	94	0.2678062678062678	1	[79, 173]
O75509	655	246	0.3755725190839695	4	[0, 23],[210, 342],[371, 400],[491, 553]
Q8TBK6	192	129	0.671875	1	[63, 192]
Q9Y584	194	54	0.27835051546391754	2	[0, 27],[34, 61]
Q8IW70	566	194	0.34275618374558303	5	[0, 53],[336, 362],[439, 477],[478, 533],[544, 566]
Q01085	375	73	0.19466666666666665	2	[169, 196],[329, 375]
A6NFC5	223	0	0.0	0
P57738	103	33	0.32038834951456313	1	[70, 103]
A0PJX8	343	28	0.08163265306122448	1	[315, 343]
O75391	227	154	0.6784140969162996	3	[0, 65],[110, 166],[194, 227]
Q9Y2I9	924	452	0.48917748917748916	4	[0, 156],[534, 569],[587, 617],[693, 924]
Q6ZMT1	411	236	0.5742092457420924	2	[0, 102],[156, 290]
Q969N4	342	0	0.0	0
Q14929	603	157	0.2603648424543947	3	[64, 95],[114, 215],[578, 603]
Q14669	1992	774	0.3885542168674699	7	[0, 453],[787, 827],[928, 1089],[1307, 1333],[1366, 1389],[1398, 1438],[1564, 1595]
Q8NDV7	1962	1846	0.9408766564729868	7	[0, 319],[323, 1201],[1210, 1401],[1402, 1512],[1518, 1776],[1860, 1909],[1921, 1962]
Q59H18	835	93	0.11137724550898204	3	[407, 439],[722, 761],[777, 799]
Q5T742	122	0	0.0	0
Q7L8C5	426	57	0.13380281690140844	2	[33, 55],[92, 127]
Q9BTW9	1192	51	0.04278523489932886	2	[0, 26],[334, 359]
O95409	532	328	0.6165413533834586	4	[19, 43],[60, 110],[123, 243],[398, 532]
Q6AW86	544	196	0.3602941176470588	4	[86, 112],[115, 144],[146, 248],[505, 544]
Q92759	462	0	0.0	0
P20333	461	235	0.5097613882863341	2	[194, 261],[293, 461]
Q5TC79	503	249	0.49502982107355864	3	[133, 214],[238, 353],[450, 503]
Q10587	303	221	0.7293729372937293	3	[0, 76],[114, 217],[218, 260]
Q13207	712	434	0.6095505617977528	5	[47, 108],[276, 479],[503, 552],[581, 619],[629, 712]
Q9BZW4	377	0	0.0	0
P49910	485	95	0.1958762886597938	3	[0, 20],[171, 198],[215, 263]
Q8IWU9	490	64	0.1306122448979592	1	[0, 64]
Q8IXX5	376	90	0.2393617021276596	2	[0, 30],[70, 130]
Q9P273	2699	271	0.10040755835494627	5	[0, 47],[109, 238],[260, 294],[344, 385],[1722, 1742]
Q8TBZ5	544	0	0.0	0
Q3KP31	576	40	0.06944444444444445	1	[45, 85]
Q16635	292	25	0.08561643835616438	1	[131, 156]
P51523	738	0	0.0	0
Q8NA69	505	265	0.5247524752475248	6	[30, 113],[135, 199],[227, 265],[329, 356],[406, 433],[468, 494]
Q96MU6	729	0	0.0	0
Q7Z7H5	227	0	0.0	0
Q9BZY9	425	100	0.23529411764705882	1	[270, 370]
Q7Z7N9	219	27	0.1232876712328767	1	[192, 219]
Q9BRU2	100	100	1.0	1	[0, 100]
Q6ZT07	1266	261	0.20616113744075829	4	[257, 287],[402, 476],[984, 1025],[1070, 1186]
Q969F1	213	92	0.431924882629108	2	[0, 24],[145, 213]
P02585	160	23	0.14375	1	[53, 76]
Q9Y275	285	87	0.30526315789473685	2	[0, 24],[81, 144]
Q7Z7G0	1075	623	0.5795348837209302	5	[100, 125],[311, 370],[371, 845],[872, 897],[905, 945]
P13682	527	114	0.21631878557874762	3	[0, 44],[45, 70],[136, 181]
P0CG35	45	45	1.0	1	[0, 45]
Q9NYB0	399	207	0.518796992481203	4	[0, 21],[98, 134],[189, 315],[363, 387]
C9JN71	531	54	0.1016949152542373	1	[47, 101]
Q9BR84	538	0	0.0	0
Q8N9K5	539	0	0.0	0
Q8IZM8	581	297	0.5111876075731497	3	[47, 118],[123, 172],[315, 492]
O15090	1300	789	0.6069230769230769	11	[0, 96],[173, 269],[313, 344],[397, 425],[571, 640],[643, 750],[786, 833],[842, 898],[926, 991],[1049, 1094],[1120, 1269]
Q00059	246	66	0.2682926829268293	2	[131, 160],[209, 246]
Q3ZCM7	444	39	0.08783783783783784	1	[405, 444]
P30408	202	0	0.0	0
P48230	202	0	0.0	0
O14787	897	50	0.055741360089186176	1	[320, 370]
Q9BXF9	490	24	0.04897959183673469	1	[102, 126]
Q9P031	241	170	0.7053941908713693	3	[0, 42],[95, 148],[151, 226]
Q9H707	407	0	0.0	0
Q4V9L6	283	212	0.7491166077738516	2	[29, 79],[121, 283]
Q6P2D0	407	0	0.0	0
Q8NHU6	1098	199	0.18123861566484517	5	[115, 164],[173, 232],[300, 335],[850, 883],[888, 911]
O75683	361	340	0.9418282548476454	3	[0, 242],[244, 267],[286, 361]
O14788	317	47	0.14826498422712933	1	[0, 47]
Q6ZNM6	134	0	0.0	0
A0A0A0MT87	17	0	0.0	0
Q92844	425	212	0.4988235294117647	6	[23, 51],[74, 136],[163, 183],[184, 223],[239, 262],[346, 386]
Q96NL1	305	155	0.5081967213114754	2	[0, 97],[115, 173]
Q6YI46	380	77	0.2026315789473684	1	[22, 99]
Q9BXR5	811	0	0.0	0
Q9UK28	342	121	0.3538011695906433	4	[0, 39],[46, 69],[121, 143],[216, 253]
Q9NVV9	213	35	0.1643192488262911	1	[83, 118]
Q9Y448	316	177	0.560126582278481	3	[47, 75],[78, 200],[224, 251]
Q9Y2C9	796	0	0.0	0
P51522	516	45	0.0872093023255814	1	[0, 45]
Q8N1Q8	247	0	0.0	0
Q7Z404	712	143	0.20084269662921347	2	[0, 121],[191, 213]
O60481	467	296	0.6338329764453962	3	[0, 188],[194, 228],[393, 467]
Q9BTX3	173	28	0.16184971098265896	1	[145, 173]
Q5JTD0	557	416	0.7468581687612208	2	[0, 60],[201, 557]
Q9NUL3	570	315	0.5526315789473685	8	[61, 101],[157, 209],[238, 270],[289, 317],[379, 419],[422, 460],[462, 499],[522, 570]
Q7Z572	469	290	0.6183368869936035	4	[0, 166],[180, 219],[347, 377],[414, 469]
Q9BQJ4	181	0	0.0	0
Q9UJA5	497	193	0.38832997987927564	4	[0, 23],[68, 108],[268, 365],[464, 497]
Q6ZMP0	1018	362	0.3555992141453831	5	[26, 54],[79, 103],[105, 286],[525, 629],[647, 672]
Q96HH6	336	0	0.0	0
O14948	347	173	0.49855907780979825	5	[17, 38],[97, 153],[195, 215],[242, 272],[301, 347]
O95363	451	32	0.07095343680709534	1	[23, 55]
Q587J7	1177	161	0.13678844519966016	3	[290, 323],[340, 369],[1078, 1177]
Q8NI27	1593	519	0.3258003766478343	4	[304, 344],[400, 421],[908, 942],[1169, 1593]
P10072	659	98	0.14871016691957512	2	[79, 114],[170, 233]
Q13239	276	84	0.30434782608695654	3	[0, 30],[203, 224],[243, 276]
Q9NUE0	388	101	0.2603092783505155	2	[0, 72],[359, 388]
Q86XT9	240	22	0.09166666666666666	1	[152, 174]
Q9BXS4	323	46	0.14241486068111456	2	[188, 210],[299, 323]
Q9BS34	389	0	0.0	0
O75290	641	36	0.056162246489859596	1	[62, 98]
Q9BU79	118	0	0.0	0
Q86YH2	543	269	0.4953959484346225	5	[0, 31],[64, 183],[184, 241],[254, 277],[504, 543]
Q8NA31	727	128	0.17606602475928473	2	[411, 512],[647, 674]
Q9BRV3	221	0	0.0	0
Q8WUY1	208	0	0.0	0
Q9H6X4	195	102	0.5230769230769231	1	[0, 102]
Q2M3C6	531	195	0.3672316384180791	3	[296, 349],[366, 487],[510, 531]
Q8TC21	504	0	0.0	0
Q6N021	2002	1341	0.6698301698301699	15	[0, 22],[24, 52],[65, 194],[255, 301],[315, 559],[569, 782],[783, 870],[878, 1030],[1056, 1100],[1457, 1631],[1641, 1674],[1718, 1766],[1782, 1804],[1812, 1853],[1912, 1970]
Q6P2H8	277	34	0.12274368231046931	1	[0, 34]
P52741	427	0	0.0	0
Q969H6	163	30	0.18404907975460122	1	[133, 163]
Q9BWF2	469	116	0.24733475479744135	4	[142, 163],[309, 338],[342, 385],[430, 453]
Q6ZS17	1223	676	0.552739165985282	5	[16, 60],[166, 193],[322, 801],[805, 897],[1189, 1223]
Q92956	283	22	0.07773851590106007	1	[243, 265]
P86480	221	176	0.7963800904977375	1	[0, 176]
Q9Y620	910	91	0.1	3	[0, 35],[91, 119],[236, 264]
O43189	567	289	0.5097001763668431	2	[0, 31],[291, 549]
Q9BUZ4	470	0	0.0	0
Q9C0B7	1094	129	0.11791590493601463	3	[115, 137],[608, 635],[762, 842]
P01116	189	0	0.0	0
Q9Y6G1	99	0	0.0	0
P42331	645	307	0.475968992248062	3	[26, 47],[346, 581],[594, 645]
Q9ULW5	256	87	0.33984375	2	[0, 57],[226, 256]
O95716	219	35	0.1598173515981735	1	[184, 219]
Q9H0C3	514	94	0.1828793774319066	1	[420, 514]
P17029	563	283	0.5026642984014209	3	[0, 53],[129, 226],[244, 377]
Q9H1K0	784	421	0.5369897959183674	4	[53, 81],[194, 246],[380, 461],[479, 739]
Q9NS91	495	267	0.5393939393939394	4	[95, 133],[138, 201],[217, 249],[361, 495]
Q2TAL8	776	264	0.3402061855670103	3	[25, 46],[77, 251],[403, 472]
Q9UHR6	403	99	0.2456575682382134	2	[58, 101],[136, 192]
Q15269	919	89	0.09684439608269858	2	[222, 269],[877, 919]
Q96H40	463	0	0.0	0
Q12815	778	607	0.7802056555269923	6	[0, 121],[137, 346],[350, 387],[401, 430],[472, 660],[684, 707]
Q52LW3	1261	556	0.4409199048374306	8	[0, 32],[163, 193],[338, 379],[464, 616],[907, 961],[971, 1047],[1079, 1156],[1167, 1261]
P07737	140	0	0.0	0
Q5H9M0	696	296	0.42528735632183906	5	[66, 89],[99, 219],[245, 315],[339, 378],[506, 550]
Q8N8J6	731	0	0.0	0
Q14964	217	0	0.0	0
Q7Z6E9	1792	1530	0.8537946428571429	7	[117, 156],[174, 200],[229, 256],[322, 457],[483, 804],[809, 841],[842, 1792]
Q2L4Q9	553	107	0.19349005424954793	4	[24, 49],[201, 225],[277, 313],[531, 553]
A7KAX9	2087	1371	0.6569238140872066	6	[20, 87],[575, 612],[642, 1416],[1417, 1612],[1749, 1777],[1794, 2064]
Q96B86	450	36	0.08	1	[108, 144]
P52758	137	0	0.0	0
P61129	1189	965	0.8116063919259883	5	[0, 240],[366, 426],[438, 597],[598, 836],[921, 1189]
Q9H902	201	64	0.31840796019900497	1	[137, 201]
O43353	540	74	0.13703703703703704	2	[172, 200],[330, 376]
P30048	256	0	0.0	0
Q9P1A2	415	91	0.21927710843373494	2	[300, 370],[375, 396]
Q14691	196	0	0.0	0
[truncated: 16,343 more rows]
