# Supplementary material for: A Bayesian semi-parametric model for thermal proteome profiling
Source: Commun Biol. 2021 Jun 29;4:810. doi: 10.1038/s42003-021-02306-8 (PMC8241860; doi:10.1038/s42003-021-02306-8)
Supplement: Supplementary file 6 — Supplementary Data 3 [file 42003_2021_2306_MOESM6_ESM.zip › EnrichmentResults/Pab_enrichment.Component.tsv]

#term ID	term description	observed gene count	background gene count	false discovery rate	matching proteins in your network (IDs)	matching proteins in your network (labels)
GO:0005739	mitochondrion	123	1531	1.98e-44	ENSP00000168216,ENSP00000205402,ENSP00000215570,ENSP00000216121,ENSP00000220764,ENSP00000221130,ENSP00000221418,ENSP00000227868,ENSP00000230048,ENSP00000230771,ENSP00000233893,ENSP00000242592,ENSP00000245206,ENSP00000246957,ENSP00000251810,ENSP00000256441,ENSP00000257245,ENSP00000258080,ENSP00000258424,ENSP00000259667,ENSP00000260270,ENSP00000261733,ENSP00000262030,ENSP00000262430,ENSP00000263774…	ABHD10,ACAA2,ACADM,ACADS,ACADVL,ACAT1,ACOT13,ACOT9,AIFM1,AK2,AK3,ALDH1B1,ALDH2,ALDH5A1,ATP5A1,ATP5B,ATP5C1,ATPIF1,BCAP31,BOLA3,C7orf55,CBR4,CCDC58,CHCHD10,CMC4,COX5B,CREB1,CWC15,CYCS,DECR1,DGUOK,DHRS4,DIABLO,DLAT,DLD,DLST,DNLZ,ECH1,ECHS1,ECI1,ETFA,ETFB,FAHD1,FDX1,GBAS,GLUD1,GLUD2,GOT2,GSR,HADH,HARS2,HIBADH,HINT2,HMGCL,HSD17B10,HSD17B8,HSPD1,HSPE1,HTRA2,IARS2,IDH2,ILF3,ISCU,LYRM1,LYRM4,LYRM7,MAPT,…
GO:0070013	intracellular organelle lumen	220	5162	1.98e-44	ENSP00000044462,ENSP00000168216,ENSP00000175756,ENSP00000205402,ENSP00000215570,ENSP00000215829,ENSP00000216252,ENSP00000216392,ENSP00000216455,ENSP00000220764,ENSP00000221130,ENSP00000221233,ENSP00000221418,ENSP00000222968,ENSP00000223321,ENSP00000224073,ENSP00000227524,ENSP00000227868,ENSP00000230050,ENSP00000230640,ENSP00000230771,ENSP00000232888,ENSP00000233893,ENSP00000242592,ENSP00000245206…	ABHD10,ACAA2,ACADM,ACADS,ACADVL,ACAT1,ACIN1,ACOT9,AIFM1,AK2,AK3,ALDH1B1,ALDH2,ALDH5A1,AMPD3,API5,ATP5A1,ATP5B,ATP5C1,BANF1,C19orf10,C9orf78,CALU,CASK,CASP6,CBR4,CCT4,CCT5,CHAF1B,CHCHD10,CMC4,CNPY3,CREB1,CSTF3,CTBP1,CWC15,CYCS,DCAF13,DDX49,DECR1,DGUOK,DHRS4,DIABLO,DLAT,DLD,DLST,DNLZ,ECH1,ECHS1,ECI1,EDF1,EFTUD2,EIF3L,EIF6,ENSA,ETFA,ETFB,EXOSC1,EXOSC2,EXOSC3,EXOSC4,EXOSC5,EXOSC6,EXOSC7,EXOSC8,EXOSC9…
GO:0005759	mitochondrial matrix	75	463	2.91e-44	ENSP00000168216,ENSP00000205402,ENSP00000220764,ENSP00000221130,ENSP00000227868,ENSP00000230771,ENSP00000233893,ENSP00000242592,ENSP00000245206,ENSP00000246957,ENSP00000256441,ENSP00000260270,ENSP00000261733,ENSP00000262030,ENSP00000262430,ENSP00000263774,ENSP00000264093,ENSP00000265395,ENSP00000265594,ENSP00000265838,ENSP00000273359,ENSP00000274813,ENSP00000277865,ENSP00000278572,ENSP00000280346…	ABHD10,ACAA2,ACADM,ACADS,ACADVL,ACAT1,ACOT9,AK3,ALDH1B1,ALDH2,ALDH5A1,ATP5A1,ATP5B,ATP5C1,CBR4,CREB1,DECR1,DGUOK,DLAT,DLD,DLST,ECHS1,ECI1,ETFA,ETFB,FAHD1,FDX1,GLUD1,GOT2,GSR,HADH,HARS2,HIBADH,HMGCL,HSD17B10,HSD17B8,HSPD1,HSPE1,IARS2,IDH2,ISCU,LYRM4,LYRM7,MCCC1,MCCC2,MDH2,MLYCD,MMAB,MRPL12,MRPS27,MRPS36,MTHFD2,MUT,NDUFAB1,NDUFS1,NDUFS2,NDUFS3,OAT,PDHA1,PDHB,PDHX,PDPR,PPA2,PRDX3,PYCR1,PYCR2,RPS3,SH…
GO:0044429	mitochondrial part	99	1015	8.64e-42	ENSP00000168216,ENSP00000205402,ENSP00000215570,ENSP00000220764,ENSP00000221130,ENSP00000227868,ENSP00000230771,ENSP00000233893,ENSP00000242592,ENSP00000245206,ENSP00000246957,ENSP00000256441,ENSP00000257245,ENSP00000258080,ENSP00000258424,ENSP00000260270,ENSP00000261733,ENSP00000262030,ENSP00000262430,ENSP00000263774,ENSP00000264093,ENSP00000264932,ENSP00000265395,ENSP00000265594,ENSP00000265838…	ABHD10,ACAA2,ACADM,ACADS,ACADVL,ACAT1,ACOT9,AIFM1,AK2,AK3,ALDH1B1,ALDH2,ALDH5A1,ATP5A1,ATP5B,ATP5C1,CBR4,CHCHD10,CMC4,COX5B,CREB1,CYCS,DECR1,DGUOK,DIABLO,DLAT,DLD,DLST,ECHS1,ECI1,ETFA,ETFB,FAHD1,FDX1,GBAS,GLUD1,GOT2,GSR,HADH,HARS2,HIBADH,HMGCL,HSD17B10,HSD17B8,HSPD1,HSPE1,HTRA2,IARS2,IDH2,ISCU,LYRM4,LYRM7,MCCC1,MCCC2,MDH2,MLYCD,MMAB,MRPL12,MRPS27,MRPS36,MTHFD2,MUT,NDUFA5,NDUFAB1,NDUFS1,NDUFS2,NDU…
GO:0044444	cytoplasmic part	278	9377	7.10e-34	ENSP00000044462,ENSP00000168216,ENSP00000175756,ENSP00000205402,ENSP00000215570,ENSP00000215829,ENSP00000216121,ENSP00000216392,ENSP00000216455,ENSP00000217121,ENSP00000220764,ENSP00000221130,ENSP00000221233,ENSP00000221418,ENSP00000222968,ENSP00000223321,ENSP00000224073,ENSP00000227868,ENSP00000230048,ENSP00000230050,ENSP00000230771,ENSP00000233893,ENSP00000238721,ENSP00000239666,ENSP00000242285…	ABHD10,ACAA2,ACADM,ACADS,ACADVL,ACAT1,ACIN1,ACOT13,ACOT9,AIFM1,AK2,AK3,ALDH1B1,ALDH2,ALDH5A1,AMPD3,ARF1,ARPC1A,ATOX1,ATP5A1,ATP5B,ATP5C1,ATPIF1,BANF1,BCAP31,BOLA3,BSG,BTF3,C19orf10,C7orf55,C9orf78,CALU,CAPRIN1,CASK,CASP6,CBR4,CCDC124,CCDC58,CCT4,CCT5,CCT6A,CDV3,CHCHD10,CLTA,CLTB,CMC4,CNPY3,COX5B,CREB1,CRYL1,CTBP1,CTTN,CWC15,CYCS,DCAF13,DECR1,DGUOK,DHRS4,DIABLO,DLAT,DLD,DLST,DNLZ,ECH1,ECHS1,ECI1,E…
GO:0044446	intracellular organelle part	265	8882	1.15e-30	ENSP00000044462,ENSP00000168216,ENSP00000175756,ENSP00000205402,ENSP00000215570,ENSP00000215829,ENSP00000216252,ENSP00000216392,ENSP00000216455,ENSP00000220764,ENSP00000221130,ENSP00000221233,ENSP00000221418,ENSP00000222968,ENSP00000223321,ENSP00000224073,ENSP00000227524,ENSP00000227868,ENSP00000230048,ENSP00000230050,ENSP00000230640,ENSP00000230771,ENSP00000232888,ENSP00000233893,ENSP00000242285…	ABHD10,ACAA2,ACADM,ACADS,ACADVL,ACAT1,ACIN1,ACOT13,ACOT9,AIFM1,AK2,AK3,ALDH1B1,ALDH2,ALDH5A1,AMPD3,API5,ARF1,ARPC1A,ATP5A1,ATP5B,ATP5C1,BANF1,BCAP31,BSG,C19orf10,C9orf78,CALU,CASK,CASP6,CBR4,CCDC124,CCT4,CCT5,CCT6A,CDC42BPA,CFDP1,CHAF1B,CHCHD10,CLTA,CLTB,CMC4,CNPY3,COX5B,CREB1,CSTF3,CTBP1,CTTN,CWC15,CYCS,DCAF13,DDX49,DECR1,DGUOK,DHRS4,DIABLO,DLAT,DLD,DLST,DNLZ,ECH1,ECHS1,ECI1,EDF1,EEA1,EFTUD2,EIF…
GO:0005737	cytoplasm	298	11238	1.26e-29	ENSP00000037869,ENSP00000044462,ENSP00000085068,ENSP00000168216,ENSP00000175756,ENSP00000205402,ENSP00000215570,ENSP00000215829,ENSP00000216121,ENSP00000216392,ENSP00000216455,ENSP00000217121,ENSP00000220764,ENSP00000221130,ENSP00000221233,ENSP00000221418,ENSP00000222968,ENSP00000223321,ENSP00000224073,ENSP00000227524,ENSP00000227868,ENSP00000230048,ENSP00000230050,ENSP00000230771,ENSP00000233893…	ABHD10,ACAA2,ACADM,ACADS,ACADVL,ACAT1,ACIN1,ACOT13,ACOT9,AIFM1,AK2,AK3,ALDH1B1,ALDH2,ALDH5A1,AMPD3,API5,ARF1,ARPC1A,ATOX1,ATP5A1,ATP5B,ATP5C1,ATPIF1,BANF1,BCAP31,BOLA3,BSG,BTF3,C19orf10,C7orf55,C9orf78,CALU,CAPRIN1,CASK,CASP6,CBR4,CCDC124,CCDC58,CCT4,CCT5,CCT6A,CDC42BPA,CDV3,CHAF1B,CHCHD10,CLTA,CLTB,CMC4,CNPY3,COX5B,CREB1,CRYL1,CTBP1,CTTN,CWC15,CYCS,DCAF13,DDX49,DECR1,DGUOK,DHRS4,DIABLO,DLAT,DLD,…
GO:0044424	intracellular part	328	13996	6.15e-28	ENSP00000037869,ENSP00000044462,ENSP00000085068,ENSP00000168216,ENSP00000175756,ENSP00000205402,ENSP00000215570,ENSP00000215829,ENSP00000216121,ENSP00000216252,ENSP00000216392,ENSP00000216455,ENSP00000217121,ENSP00000220764,ENSP00000221130,ENSP00000221233,ENSP00000221418,ENSP00000222968,ENSP00000223321,ENSP00000224073,ENSP00000227524,ENSP00000227868,ENSP00000230048,ENSP00000230050,ENSP00000230640…	ABHD10,ACAA2,ACADM,ACADS,ACADVL,ACAT1,ACIN1,ACOT13,ACOT9,AIFM1,AK2,AK3,ALDH1B1,ALDH2,ALDH5A1,AMPD3,API5,ARF1,ARPC1A,ATOX1,ATP5A1,ATP5B,ATP5C1,ATPIF1,BANF1,BCAP31,BOLA3,BSG,BTF3,C19orf10,C7orf55,C9orf78,CALU,CAPRIN1,CASK,CASP6,CBR4,CCDC124,CCDC58,CCT4,CCT5,CCT6A,CDC42BPA,CDV3,CFDP1,CHAF1B,CHCHD10,CLTA,CLTB,CMC4,CNPY3,COX5B,CREB1,CRYL1,CSTF3,CTBP1,CTTN,CWC15,CYCS,DCAF13,DDX49,DECR1,DGUOK,DHRS4,DIAB…
GO:1990904	ribonucleoprotein complex	66	770	5.21e-24	ENSP00000044462,ENSP00000168216,ENSP00000215829,ENSP00000216252,ENSP00000223321,ENSP00000227524,ENSP00000230050,ENSP00000230640,ENSP00000232888,ENSP00000246071,ENSP00000251453,ENSP00000252622,ENSP00000254193,ENSP00000256441,ENSP00000258962,ENSP00000269601,ENSP00000270625,ENSP00000273541,ENSP00000278572,ENSP00000291576,ENSP00000297579,ENSP00000301788,ENSP00000302160,ENSP00000310448,ENSP00000310596…	API5,CAPRIN1,CWC15,DCAF13,EFTUD2,EIF4B,EIF6,HNRNPAB,HNRNPDL,HSD17B10,ILF2,ILF3,ISY1,LARP4,LSM1,LSM2,LSM3,LSM4,LSM5,LSM6,LSM7,MAPT,MRPL12,MRPS27,MRPS36,NOLC1,PHF5A,POLR2G,PRPF19,PRPF3,PRPF4,PSMA2,PSMA4,PWP2,RIOK1,RPL13A,RPL30,RPL7,RPL9,RPLP2,RPS11,RPS12,RPS13,RPS16,RPS18,RPS19,RPS20,RPS21,RPS28,RPS3,RPS4X,RRP15,RRP9,RUVBL1,SARNP,SART1,SKIV2L2,SMNDC1,SNRPA1,SNRPB2,SNRPD3,SRSF1,TXNL4A,USP39,ZCCHC8,Z…
GO:0043231	intracellular membrane-bounded organelle	275	10365	1.78e-23	ENSP00000044462,ENSP00000085068,ENSP00000168216,ENSP00000175756,ENSP00000205402,ENSP00000215570,ENSP00000215829,ENSP00000216121,ENSP00000216252,ENSP00000216455,ENSP00000220764,ENSP00000221130,ENSP00000221233,ENSP00000221418,ENSP00000223321,ENSP00000224073,ENSP00000227524,ENSP00000227868,ENSP00000230048,ENSP00000230050,ENSP00000230640,ENSP00000230771,ENSP00000232888,ENSP00000233893,ENSP00000242285…	ABHD10,ACAA2,ACADM,ACADS,ACADVL,ACAT1,ACIN1,ACOT13,ACOT9,AIFM1,AK2,AK3,ALDH1B1,ALDH2,ALDH5A1,API5,ARF1,ATP5A1,ATP5B,ATP5C1,ATPIF1,BANF1,BCAP31,BOLA3,BSG,BTF3,C19orf10,C7orf55,C9orf78,CALU,CASK,CASP6,CBR4,CCDC58,CCT4,CCT5,CHAF1B,CHCHD10,CLTA,CLTB,CMC4,CNPY3,COX5B,CREB1,CSTF3,CTBP1,CTTN,CWC15,CYCS,DCAF13,DDX49,DECR1,DGUOK,DHRS4,DIABLO,DLAT,DLD,DLST,DMRT1,DNLZ,ECH1,ECHS1,ECI1,EDF1,EFTUD2,EIF3L,EIF6,…
GO:0043229	intracellular organelle	298	12193	7.98e-22	ENSP00000044462,ENSP00000085068,ENSP00000168216,ENSP00000175756,ENSP00000205402,ENSP00000215570,ENSP00000215829,ENSP00000216121,ENSP00000216252,ENSP00000216392,ENSP00000216455,ENSP00000220764,ENSP00000221130,ENSP00000221233,ENSP00000221418,ENSP00000222968,ENSP00000223321,ENSP00000224073,ENSP00000227524,ENSP00000227868,ENSP00000230048,ENSP00000230050,ENSP00000230640,ENSP00000230771,ENSP00000232888…	ABHD10,ACAA2,ACADM,ACADS,ACADVL,ACAT1,ACIN1,ACOT13,ACOT9,AIFM1,AK2,AK3,ALDH1B1,ALDH2,ALDH5A1,AMPD3,API5,ARF1,ARPC1A,ATP5A1,ATP5B,ATP5C1,ATPIF1,BANF1,BCAP31,BOLA3,BSG,BTF3,C19orf10,C7orf55,C9orf78,CALU,CAPRIN1,CASK,CASP6,CBR4,CCDC124,CCDC58,CCT4,CCT5,CCT6A,CDC42BPA,CFDP1,CHAF1B,CHCHD10,CLTA,CLTB,CMC4,CNPY3,COX5B,CREB1,CSTF3,CTBP1,CTTN,CWC15,CYCS,DCAF13,DDX49,DECR1,DGUOK,DHRS4,DIABLO,DLAT,DLD,DLST,…
GO:0043227	membrane-bounded organelle	282	11244	2.42e-20	ENSP00000044462,ENSP00000085068,ENSP00000168216,ENSP00000175756,ENSP00000205402,ENSP00000215570,ENSP00000215829,ENSP00000216121,ENSP00000216252,ENSP00000216392,ENSP00000216455,ENSP00000220764,ENSP00000221130,ENSP00000221233,ENSP00000221418,ENSP00000222968,ENSP00000223321,ENSP00000224073,ENSP00000227524,ENSP00000227868,ENSP00000230048,ENSP00000230050,ENSP00000230640,ENSP00000230771,ENSP00000232888…	ABHD10,ACAA2,ACADM,ACADS,ACADVL,ACAT1,ACIN1,ACOT13,ACOT9,AIFM1,AK2,AK3,ALDH1B1,ALDH2,ALDH5A1,AMPD3,API5,ARF1,ATP5A1,ATP5B,ATP5C1,ATPIF1,BANF1,BCAP31,BOLA3,BSG,BTF3,C19orf10,C7orf55,C9orf78,CALU,CASK,CASP6,CBR4,CCDC58,CCT4,CCT5,CHAF1B,CHCHD10,CLTA,CLTB,CMC4,CNPY3,COX5B,CREB1,CSTF3,CTBP1,CTTN,CWC15,CYCS,DCAF13,DDX49,DECR1,DGUOK,DHRS4,DIABLO,DLAT,DLD,DLST,DMRT1,DNLZ,ECH1,ECHS1,ECI1,EDF1,EEA1,EFTUD2,…
GO:0032991	protein-containing complex	164	4792	8.55e-19	ENSP00000044462,ENSP00000168216,ENSP00000205402,ENSP00000215570,ENSP00000215829,ENSP00000216252,ENSP00000216455,ENSP00000221233,ENSP00000223321,ENSP00000227524,ENSP00000227868,ENSP00000230050,ENSP00000230640,ENSP00000232766,ENSP00000232888,ENSP00000242285,ENSP00000245206,ENSP00000246071,ENSP00000251453,ENSP00000251810,ENSP00000252622,ENSP00000253247,ENSP00000254193,ENSP00000256441,ENSP00000257245…	ACIN1,API5,ARF1,ARPC1A,ATP5A1,ATP5B,ATP5C1,CAPRIN1,CBR4,CCT4,CCT5,CCT6A,CFDP1,CHAF1B,CLTA,CLTB,COX5B,CREB1,CTBP1,CTTN,CWC15,CYCS,DCAF13,DIABLO,DLAT,DLD,DLST,EEA1,EFTUD2,EIF3L,EIF4B,EIF6,ELMO1,ERH,EXOSC1,EXOSC2,EXOSC3,EXOSC4,EXOSC5,EXOSC6,EXOSC7,EXOSC8,EXOSC9,FAM175A,FBXL19,FIP1L1,FTL,GMPR,GNG5,GOT2,HNRNPAB,HNRNPDL,HSD17B10,HSPD1,HTRA2,ILF2,ILF3,INTS4,ISY1,KLHL18,LAMTOR2,LARP4,LSM1,LSM2,LSM3,LSM4,…
GO:0005829	cytosol	167	4958	1.32e-18	ENSP00000044462,ENSP00000175756,ENSP00000215829,ENSP00000216392,ENSP00000216455,ENSP00000220764,ENSP00000221130,ENSP00000221233,ENSP00000221418,ENSP00000222968,ENSP00000223321,ENSP00000224073,ENSP00000230048,ENSP00000230050,ENSP00000238721,ENSP00000239666,ENSP00000242285,ENSP00000246662,ENSP00000248098,ENSP00000251453,ENSP00000251810,ENSP00000252242,ENSP00000252244,ENSP00000252622,ENSP00000258080…	ABHD10,ACADVL,ACIN1,ACOT13,AIFM1,AMPD3,ARF1,ARPC1A,ATOX1,BANF1,BCAP31,BTF3,C9orf78,CAPRIN1,CASK,CASP6,CCDC124,CCT4,CCT5,CCT6A,CDV3,CLTA,CLTB,CRYL1,CTBP1,CTTN,CYCS,DCAF13,DECR1,DGUOK,DHRS4,DIABLO,ECH1,EDARADD,EDF1,EEA1,EFTUD2,EIF3L,EIF4B,EIF6,ELMO1,ETFB,EXOSC1,EXOSC2,EXOSC3,EXOSC4,EXOSC5,EXOSC6,EXOSC7,EXOSC8,EXOSC9,FAHD1,FAM213B,FBXL19,FTL,GMPR,GNPDA1,GOT1,GSR,HACL1,HMGCL,HN1L,HNRNPDL,HPRT1,HSPD1,…
GO:1902494	catalytic complex	76	1295	1.32e-18	ENSP00000044462,ENSP00000168216,ENSP00000205402,ENSP00000215829,ENSP00000216252,ENSP00000216455,ENSP00000221233,ENSP00000223321,ENSP00000227524,ENSP00000227868,ENSP00000230640,ENSP00000232766,ENSP00000246071,ENSP00000251810,ENSP00000252622,ENSP00000254193,ENSP00000256441,ENSP00000258080,ENSP00000258962,ENSP00000259457,ENSP00000259727,ENSP00000261245,ENSP00000263774,ENSP00000264932,ENSP00000265564…	CBR4,CWC15,CYCS,DCAF13,DLAT,DLD,DLST,EEA1,EFTUD2,ERH,EXOSC1,EXOSC2,EXOSC3,EXOSC4,EXOSC5,EXOSC6,EXOSC7,EXOSC8,EXOSC9,FBXL19,GMPR,GNG5,HSD17B10,HTRA2,INTS4,ISY1,KLHL18,LSM2,LSM3,LSM7,MCCC1,MCCC2,MNAT1,MRPS36,NDUFA5,NDUFAB1,NDUFS1,NDUFS2,NDUFS3,NDUFS4,NDUFS6,NDUFV1,NDUFV2,NOLC1,PDHA1,PDHB,PDHX,PELP1,PHF5A,POLR2G,PRPF19,PSMA2,PSMA3,PSMA4,PSMB2,PSMB4,PSMB5,PSMB7,PSMB9,PSME3,RAD23B,RIOK1,RRM2B,RUVBL1,S…
GO:0031981	nuclear lumen	136	4030	4.79e-14	ENSP00000044462,ENSP00000175756,ENSP00000205402,ENSP00000215570,ENSP00000215829,ENSP00000216252,ENSP00000216455,ENSP00000220764,ENSP00000221233,ENSP00000223321,ENSP00000224073,ENSP00000227524,ENSP00000230050,ENSP00000230640,ENSP00000232888,ENSP00000242592,ENSP00000246071,ENSP00000246957,ENSP00000247003,ENSP00000251453,ENSP00000251810,ENSP00000252622,ENSP00000253247,ENSP00000254193,ENSP00000255681…	ACADM,ACADS,ACADVL,ACIN1,ALDH1B1,API5,BANF1,C9orf78,CASK,CASP6,CCT4,CCT5,CHAF1B,CREB1,CSTF3,CTBP1,CWC15,DCAF13,DDX49,DECR1,DLD,DNLZ,EDF1,EFTUD2,EIF3L,EIF6,ENSA,EXOSC1,EXOSC2,EXOSC3,EXOSC4,EXOSC5,EXOSC6,EXOSC7,EXOSC8,EXOSC9,FAHD1,FAM175A,FIP1L1,FNBP4,GOT1,HADH,HINT2,HNRNPAB,HNRNPDL,ILF2,ILF3,INTS4,ISY1,LMNA,LSM2,LSM3,LSM4,LSM5,LSM6,LSM7,LYRM1,LYRM4,MACROD1,MAPT,MNAT1,NDUFAB1,NDUFS2,NDUFS3,NFU1,NOL…
GO:1990204	oxidoreductase complex	21	103	8.10e-14	ENSP00000205402,ENSP00000227868,ENSP00000251810,ENSP00000256441,ENSP00000263774,ENSP00000264932,ENSP00000274137,ENSP00000280346,ENSP00000296684,ENSP00000303525,ENSP00000307241,ENSP00000322450,ENSP00000327268,ENSP00000335304,ENSP00000356972,ENSP00000364649,ENSP00000369134,ENSP00000392709,ENSP00000417142,ENSP00000430494,ENSP00000458770	CBR4,DLAT,DLD,DLST,MRPS36,NDUFA5,NDUFAB1,NDUFS1,NDUFS2,NDUFS3,NDUFS4,NDUFS6,NDUFV1,NDUFV2,PDHA1,PDHB,PDHX,RRM2B,SDHA,SDHB,UQCRB
GO:0005654	nucleoplasm	122	3446	1.01e-13	ENSP00000044462,ENSP00000175756,ENSP00000205402,ENSP00000215829,ENSP00000216252,ENSP00000216455,ENSP00000220764,ENSP00000221233,ENSP00000223321,ENSP00000227524,ENSP00000230050,ENSP00000230640,ENSP00000232888,ENSP00000242592,ENSP00000246071,ENSP00000246957,ENSP00000247003,ENSP00000251453,ENSP00000251810,ENSP00000252622,ENSP00000253247,ENSP00000254193,ENSP00000255681,ENSP00000258962,ENSP00000259457…	ACADM,ACADS,ACIN1,ALDH1B1,API5,BANF1,C9orf78,CASP6,CCT4,CHAF1B,CREB1,CSTF3,CTBP1,CWC15,DCAF13,DDX49,DECR1,DLD,DNLZ,EFTUD2,EIF3L,EIF6,ENSA,EXOSC1,EXOSC2,EXOSC3,EXOSC4,EXOSC5,EXOSC6,EXOSC7,EXOSC8,EXOSC9,FAHD1,FAM175A,FIP1L1,FNBP4,GOT1,HADH,HNRNPAB,HNRNPDL,ILF3,INTS4,ISY1,LMNA,LSM2,LSM3,LSM4,LSM5,LSM6,LSM7,LYRM1,LYRM4,MACROD1,MAPT,MNAT1,NDUFAB1,NDUFS2,NDUFS3,NFU1,NOL11,NOLC1,NUP50,OAT,PDHB,PELP1,PHF…
GO:0005681	spliceosomal complex	26	187	1.30e-13	ENSP00000215829,ENSP00000216252,ENSP00000227524,ENSP00000230640,ENSP00000246071,ENSP00000252622,ENSP00000254193,ENSP00000258962,ENSP00000269601,ENSP00000273541,ENSP00000302160,ENSP00000310448,ENSP00000312981,ENSP00000315379,ENSP00000354518,ENSP00000358616,ENSP00000363313,ENSP00000364813,ENSP00000392094,ENSP00000410758,ENSP00000422392,ENSP00000431391,ENSP00000438993,ENSP00000469468,ENSP00000475615…	API5,CWC15,EFTUD2,HNRNPDL,ISY1,LSM2,LSM3,LSM4,LSM5,LSM6,LSM7,PHF5A,PRPF19,PRPF3,PRPF4,SART1,SKIV2L2,SMNDC1,SNRPA1,SNRPB2,SNRPD3,SRSF1,TXNL4A,USP39,ZCCHC8,ZNF830
GO:0005623	cell	331	16271	1.33e-12	ENSP00000037869,ENSP00000044462,ENSP00000085068,ENSP00000168216,ENSP00000175756,ENSP00000205402,ENSP00000215570,ENSP00000215829,ENSP00000216121,ENSP00000216252,ENSP00000216392,ENSP00000216455,ENSP00000217121,ENSP00000220764,ENSP00000221130,ENSP00000221233,ENSP00000221418,ENSP00000222968,ENSP00000223321,ENSP00000224073,ENSP00000227524,ENSP00000227868,ENSP00000230048,ENSP00000230050,ENSP00000230640…	ABHD10,ACAA2,ACADM,ACADS,ACADVL,ACAT1,ACIN1,ACOT13,ACOT9,AIFM1,AK2,AK3,ALDH1B1,ALDH2,ALDH5A1,AMPD3,API5,ARF1,ARPC1A,ATOX1,ATP5A1,ATP5B,ATP5C1,ATPIF1,BANF1,BCAP31,BOLA3,BSG,BTF3,C19orf10,C7orf55,C9orf78,CALU,CAPRIN1,CASK,CASP6,CBR4,CCDC124,CCDC58,CCT4,CCT5,CCT6A,CDC42BPA,CDV3,CFDP1,CHAF1B,CHCHD10,CLTA,CLTB,CMC4,CNPY3,COX5B,CREB1,CRYL1,CSTF3,CTBP1,CTTN,CWC15,CYCS,DCAF13,DDX49,DECR1,DGUOK,DHRS4,DIAB…
GO:0044428	nuclear part	139	4359	1.48e-12	ENSP00000044462,ENSP00000175756,ENSP00000205402,ENSP00000215570,ENSP00000215829,ENSP00000216252,ENSP00000216455,ENSP00000220764,ENSP00000221233,ENSP00000223321,ENSP00000224073,ENSP00000227524,ENSP00000230050,ENSP00000230640,ENSP00000232888,ENSP00000242592,ENSP00000246071,ENSP00000246957,ENSP00000247003,ENSP00000251453,ENSP00000251810,ENSP00000252622,ENSP00000253247,ENSP00000254193,ENSP00000255681…	ACADM,ACADS,ACADVL,ACIN1,ALDH1B1,API5,BANF1,C9orf78,CASK,CASP6,CCT4,CCT5,CHAF1B,CREB1,CSTF3,CTBP1,CWC15,DCAF13,DDX49,DECR1,DLD,DNLZ,EDF1,EFTUD2,EIF3L,EIF6,ENSA,EXOSC1,EXOSC2,EXOSC3,EXOSC4,EXOSC5,EXOSC6,EXOSC7,EXOSC8,EXOSC9,FAHD1,FAM175A,FIP1L1,FNBP4,GOT1,HADH,HINT2,HNRNPAB,HNRNPDL,ILF2,ILF3,INTS4,ISY1,LMNA,LSM2,LSM3,LSM4,LSM5,LSM6,LSM7,LYRM1,LYRM4,MACROD1,MAPT,MNAT1,NDUFAB1,NDUFS2,NDUFS3,NFU1,NOL…
GO:0044464	cell part	330	16244	3.83e-12	ENSP00000037869,ENSP00000044462,ENSP00000085068,ENSP00000168216,ENSP00000175756,ENSP00000205402,ENSP00000215570,ENSP00000215829,ENSP00000216121,ENSP00000216252,ENSP00000216392,ENSP00000216455,ENSP00000217121,ENSP00000220764,ENSP00000221130,ENSP00000221233,ENSP00000221418,ENSP00000222968,ENSP00000223321,ENSP00000224073,ENSP00000227524,ENSP00000227868,ENSP00000230048,ENSP00000230050,ENSP00000230640…	ABHD10,ACAA2,ACADM,ACADS,ACADVL,ACAT1,ACIN1,ACOT13,ACOT9,AIFM1,AK2,AK3,ALDH1B1,ALDH2,ALDH5A1,AMPD3,API5,ARF1,ARPC1A,ATOX1,ATP5A1,ATP5B,ATP5C1,ATPIF1,BANF1,BCAP31,BOLA3,BSG,BTF3,C19orf10,C7orf55,C9orf78,CALU,CAPRIN1,CASK,CASP6,CBR4,CCDC124,CCDC58,CCT4,CCT5,CCT6A,CDC42BPA,CDV3,CFDP1,CHAF1B,CHCHD10,CLTA,CLTB,CMC4,CNPY3,COX5B,CREB1,CRYL1,CSTF3,CTBP1,CTTN,CWC15,CYCS,DCAF13,DDX49,DECR1,DGUOK,DHRS4,DIAB…
GO:0098798	mitochondrial protein complex	27	251	9.20e-12	ENSP00000168216,ENSP00000215570,ENSP00000256441,ENSP00000257245,ENSP00000258424,ENSP00000262030,ENSP00000263774,ENSP00000264932,ENSP00000265594,ENSP00000274137,ENSP00000280346,ENSP00000296684,ENSP00000322450,ENSP00000327268,ENSP00000333837,ENSP00000343657,ENSP00000349142,ENSP00000356972,ENSP00000364649,ENSP00000378588,ENSP00000381736,ENSP00000392709,ENSP00000417142,ENSP00000419325,ENSP00000426941…	ATP5A1,ATP5B,ATP5C1,COX5B,DLAT,HSD17B10,MCCC1,MCCC2,MRPL12,MRPS27,MRPS36,NDUFA5,NDUFAB1,NDUFS1,NDUFS2,NDUFS3,NDUFS4,NDUFS6,NDUFV1,NDUFV2,SDHA,SDHB,SUCLG2,TIMM10,TIMM13,TIMM9,UQCRB
GO:0097526	spliceosomal tri-snRNP complex	12	28	4.15e-11	ENSP00000215829,ENSP00000252622,ENSP00000269601,ENSP00000302160,ENSP00000310448,ENSP00000315379,ENSP00000363313,ENSP00000364813,ENSP00000392094,ENSP00000410758,ENSP00000422392,ENSP00000469468	EFTUD2,LSM2,LSM3,LSM4,LSM5,LSM6,LSM7,PRPF3,PRPF4,SART1,SNRPD3,TXNL4A
GO:0097525	spliceosomal snRNP complex	15	60	4.56e-11	ENSP00000215829,ENSP00000216252,ENSP00000246071,ENSP00000252622,ENSP00000254193,ENSP00000269601,ENSP00000302160,ENSP00000310448,ENSP00000315379,ENSP00000363313,ENSP00000364813,ENSP00000392094,ENSP00000410758,ENSP00000422392,ENSP00000469468	EFTUD2,LSM2,LSM3,LSM4,LSM5,LSM6,LSM7,PHF5A,PRPF3,PRPF4,SART1,SNRPA1,SNRPB2,SNRPD3,TXNL4A
GO:0005740	mitochondrial envelope	44	722	4.86e-11	ENSP00000215570,ENSP00000245206,ENSP00000246957,ENSP00000256441,ENSP00000257245,ENSP00000258080,ENSP00000258424,ENSP00000262030,ENSP00000263774,ENSP00000264932,ENSP00000274137,ENSP00000278572,ENSP00000287295,ENSP00000296684,ENSP00000307786,ENSP00000313050,ENSP00000322450,ENSP00000327268,ENSP00000333667,ENSP00000333837,ENSP00000346921,ENSP00000349142,ENSP00000356972,ENSP00000357804,ENSP00000358496…	ACADM,ACADVL,AIFM1,AK2,ATP5A1,ATP5B,ATP5C1,CHCHD10,CMC4,COX5B,CYCS,DIABLO,GBAS,GOT2,HSD17B8,HSPD1,HTRA2,LYRM7,MRPL12,MRPS27,MRPS36,NDUFA5,NDUFAB1,NDUFS1,NDUFS2,NDUFS3,NDUFS4,NDUFS6,NDUFV1,NDUFV2,QTRTD1,RPS3,SDHA,SDHB,SHMT2,THEM4,TIMM10,TIMM13,TIMM8A,TIMM9,TRAP1,UQCC1,UQCRB,WBSCR16
GO:0005743	mitochondrial inner membrane	34	456	1.07e-10	ENSP00000215570,ENSP00000245206,ENSP00000246957,ENSP00000256441,ENSP00000257245,ENSP00000258424,ENSP00000262030,ENSP00000263774,ENSP00000264932,ENSP00000274137,ENSP00000278572,ENSP00000287295,ENSP00000296684,ENSP00000307786,ENSP00000322450,ENSP00000327268,ENSP00000333667,ENSP00000333837,ENSP00000349142,ENSP00000356972,ENSP00000357804,ENSP00000361993,ENSP00000363506,ENSP00000364649,ENSP00000373620…	ACADVL,AIFM1,ATP5A1,ATP5B,ATP5C1,COX5B,CYCS,GOT2,HSPD1,MRPL12,MRPS27,MRPS36,NDUFA5,NDUFAB1,NDUFS1,NDUFS2,NDUFS3,NDUFS4,NDUFS6,NDUFV1,NDUFV2,RPS3,SDHA,SDHB,SHMT2,THEM4,TIMM10,TIMM13,TIMM8A,TIMM9,TRAP1,UQCC1,UQCRB,WBSCR16
GO:0120114	Sm-like protein family complex	16	78	1.07e-10	ENSP00000215829,ENSP00000216252,ENSP00000246071,ENSP00000252622,ENSP00000254193,ENSP00000269601,ENSP00000302160,ENSP00000310448,ENSP00000310596,ENSP00000315379,ENSP00000363313,ENSP00000364813,ENSP00000392094,ENSP00000410758,ENSP00000422392,ENSP00000469468	EFTUD2,LSM1,LSM2,LSM3,LSM4,LSM5,LSM6,LSM7,PHF5A,PRPF3,PRPF4,SART1,SNRPA1,SNRPB2,SNRPD3,TXNL4A
GO:0000176	nuclear exosome (RNase complex)	9	12	4.92e-10	ENSP00000221233,ENSP00000265564,ENSP00000315476,ENSP00000323046,ENSP00000359939,ENSP00000361433,ENSP00000368984,ENSP00000374354,ENSP00000398597	EXOSC1,EXOSC2,EXOSC3,EXOSC4,EXOSC5,EXOSC6,EXOSC7,EXOSC8,EXOSC9
GO:0019866	organelle inner membrane	35	513	4.92e-10	ENSP00000215570,ENSP00000245206,ENSP00000246957,ENSP00000256441,ENSP00000257245,ENSP00000258424,ENSP00000262030,ENSP00000263774,ENSP00000264932,ENSP00000266732,ENSP00000274137,ENSP00000278572,ENSP00000287295,ENSP00000296684,ENSP00000307786,ENSP00000322450,ENSP00000327268,ENSP00000333667,ENSP00000333837,ENSP00000349142,ENSP00000356972,ENSP00000357804,ENSP00000361993,ENSP00000363506,ENSP00000364649…	ACADVL,AIFM1,ATP5A1,ATP5B,ATP5C1,COX5B,CYCS,GOT2,HSPD1,MRPL12,MRPS27,MRPS36,NDUFA5,NDUFAB1,NDUFS1,NDUFS2,NDUFS3,NDUFS4,NDUFS6,NDUFV1,NDUFV2,RPS3,SDHA,SDHB,SHMT2,THEM4,TIMM10,TIMM13,TIMM8A,TIMM9,TMPO,TRAP1,UQCC1,UQCRB,WBSCR16
GO:0005758	mitochondrial intermembrane space	15	79	1.12e-09	ENSP00000215570,ENSP00000246957,ENSP00000257245,ENSP00000258080,ENSP00000287295,ENSP00000307786,ENSP00000333667,ENSP00000346921,ENSP00000357804,ENSP00000358496,ENSP00000361993,ENSP00000378588,ENSP00000392709,ENSP00000398495,ENSP00000418428	AIFM1,AK2,CHCHD10,CMC4,CYCS,DIABLO,HTRA2,NDUFS1,SHMT2,THEM4,TIMM10,TIMM13,TIMM8A,TIMM9,TRAP1
GO:0098800	inner mitochondrial membrane protein complex	18	128	1.16e-09	ENSP00000257245,ENSP00000258424,ENSP00000262030,ENSP00000263774,ENSP00000264932,ENSP00000274137,ENSP00000296684,ENSP00000322450,ENSP00000327268,ENSP00000349142,ENSP00000356972,ENSP00000364649,ENSP00000378588,ENSP00000381736,ENSP00000392709,ENSP00000417142,ENSP00000430494,ENSP00000458770	ATP5A1,ATP5B,ATP5C1,COX5B,NDUFA5,NDUFAB1,NDUFS1,NDUFS2,NDUFS3,NDUFS4,NDUFS6,NDUFV1,NDUFV2,SDHA,SDHB,TIMM10,TIMM9,UQCRB
GO:0043209	myelin sheath	19	157	3.43e-09	ENSP00000205402,ENSP00000245206,ENSP00000262030,ENSP00000263774,ENSP00000264932,ENSP00000280326,ENSP00000280346,ENSP00000298510,ENSP00000317334,ENSP00000327070,ENSP00000327268,ENSP00000335304,ENSP00000349142,ENSP00000351777,ENSP00000369134,ENSP00000381293,ENSP00000381736,ENSP00000392709,ENSP00000413218	ATP5A1,ATP5B,ATP5C1,CCT5,DLAT,DLD,DLST,FAM213B,GOT2,MDH2,NDUFS1,NDUFS3,NDUFV2,NSF,PDHA1,PRDX3,SDHA,TCP1,VCP
GO:0031966	mitochondrial membrane	39	679	3.69e-09	ENSP00000215570,ENSP00000245206,ENSP00000246957,ENSP00000256441,ENSP00000257245,ENSP00000258080,ENSP00000258424,ENSP00000262030,ENSP00000263774,ENSP00000264932,ENSP00000274137,ENSP00000278572,ENSP00000287295,ENSP00000296684,ENSP00000307786,ENSP00000313050,ENSP00000322450,ENSP00000327268,ENSP00000333667,ENSP00000333837,ENSP00000349142,ENSP00000356972,ENSP00000357804,ENSP00000359871,ENSP00000361993…	ACADM,ACADVL,AIFM1,ATP5A1,ATP5B,ATP5C1,COX5B,CYCS,GBAS,GOT2,HSPD1,HTRA2,LYRM7,MRPL12,MRPS27,MRPS36,NDUFA5,NDUFAB1,NDUFS1,NDUFS2,NDUFS3,NDUFS4,NDUFS6,NDUFV1,NDUFV2,QTRTD1,RPS3,SDHA,SDHB,SHMT2,THEM4,TIMM10,TIMM13,TIMM8A,TIMM9,TRAP1,UQCC1,UQCRB,WBSCR16
GO:0022627	cytosolic small ribosomal subunit	11	38	7.67e-09	ENSP00000230050,ENSP00000251453,ENSP00000270625,ENSP00000278572,ENSP00000345957,ENSP00000362744,ENSP00000393241,ENSP00000429374,ENSP00000435777,ENSP00000470972,ENSP00000472469	RPS11,RPS12,RPS13,RPS16,RPS18,RPS19,RPS20,RPS21,RPS28,RPS3,RPS4X
GO:0015935	small ribosomal subunit	13	66	1.21e-08	ENSP00000230050,ENSP00000251453,ENSP00000256441,ENSP00000270625,ENSP00000278572,ENSP00000345957,ENSP00000362744,ENSP00000393241,ENSP00000426941,ENSP00000429374,ENSP00000435777,ENSP00000470972,ENSP00000472469	MRPS27,MRPS36,RPS11,RPS12,RPS13,RPS16,RPS18,RPS19,RPS20,RPS21,RPS28,RPS3,RPS4X
GO:0000177	cytoplasmic exosome (RNase complex)	8	13	1.48e-08	ENSP00000221233,ENSP00000265564,ENSP00000315476,ENSP00000323046,ENSP00000361433,ENSP00000368984,ENSP00000374354,ENSP00000398597	EXOSC2,EXOSC3,EXOSC4,EXOSC5,EXOSC6,EXOSC7,EXOSC8,EXOSC9
GO:0071013	catalytic step 2 spliceosome	15	99	1.48e-08	ENSP00000215829,ENSP00000216252,ENSP00000227524,ENSP00000230640,ENSP00000246071,ENSP00000252622,ENSP00000254193,ENSP00000258962,ENSP00000273541,ENSP00000302160,ENSP00000310448,ENSP00000364813,ENSP00000392094,ENSP00000438993,ENSP00000475615	CWC15,EFTUD2,ISY1,LSM2,LSM3,LSM7,PHF5A,PRPF19,SART1,SKIV2L2,SNRPA1,SNRPB2,SNRPD3,SRSF1,ZCCHC8
GO:0046540	U4/U6 x U5 tri-snRNP complex	9	23	2.90e-08	ENSP00000269601,ENSP00000302160,ENSP00000310448,ENSP00000315379,ENSP00000363313,ENSP00000364813,ENSP00000392094,ENSP00000410758,ENSP00000422392	EFTUD2,LSM2,LSM3,LSM5,LSM6,PRPF3,PRPF4,SART1,TXNL4A
GO:0070469	respirasome	14	93	5.38e-08	ENSP00000258424,ENSP00000263774,ENSP00000264932,ENSP00000274137,ENSP00000296684,ENSP00000307786,ENSP00000322450,ENSP00000327268,ENSP00000356972,ENSP00000364649,ENSP00000392709,ENSP00000417142,ENSP00000430494,ENSP00000458770	COX5B,CYCS,NDUFA5,NDUFAB1,NDUFS1,NDUFS2,NDUFS3,NDUFS4,NDUFS6,NDUFV1,NDUFV2,SDHA,SDHB,UQCRB
GO:0005730	nucleolus	44	926	5.57e-08	ENSP00000215570,ENSP00000221233,ENSP00000224073,ENSP00000230640,ENSP00000232888,ENSP00000246071,ENSP00000247003,ENSP00000253247,ENSP00000259667,ENSP00000262710,ENSP00000264932,ENSP00000265564,ENSP00000278572,ENSP00000280326,ENSP00000291576,ENSP00000296792,ENSP00000297579,ENSP00000301396,ENSP00000313420,ENSP00000315476,ENSP00000323046,ENSP00000355011,ENSP00000356110,ENSP00000359095,ENSP00000359939…	ACADVL,ACIN1,CASK,CCT5,DCAF13,DDX49,EDF1,EIF3L,EIF6,EXOSC1,EXOSC2,EXOSC3,EXOSC4,EXOSC5,EXOSC6,EXOSC7,EXOSC8,EXOSC9,HINT2,ILF2,ILF3,LSM6,NOL11,NOLC1,NUCKS1,PAK1IP1,PARN,PDHA1,PELP1,PRKDC,PRMT6,PWP2,RCL1,RPS13,RPS19,RPS3,RRP9,SDHA,SKIV2L2,SNRPB2,SRSF5,TIMM13,UTP15,WDR43
GO:0022626	cytosolic ribosome	13	78	6.21e-08	ENSP00000230050,ENSP00000251453,ENSP00000270625,ENSP00000278572,ENSP00000322419,ENSP00000345957,ENSP00000362744,ENSP00000393241,ENSP00000428085,ENSP00000429374,ENSP00000435777,ENSP00000470972,ENSP00000472469	RPL30,RPLP2,RPS11,RPS12,RPS13,RPS16,RPS18,RPS19,RPS20,RPS21,RPS28,RPS3,RPS4X
GO:0044391	ribosomal subunit	17	152	6.82e-08	ENSP00000230050,ENSP00000251453,ENSP00000256441,ENSP00000270625,ENSP00000278572,ENSP00000322419,ENSP00000333837,ENSP00000345957,ENSP00000362744,ENSP00000375730,ENSP00000393241,ENSP00000426941,ENSP00000428085,ENSP00000429374,ENSP00000435777,ENSP00000470972,ENSP00000472469	MRPL12,MRPS27,MRPS36,RPL13A,RPL30,RPLP2,RPS11,RPS12,RPS13,RPS16,RPS18,RPS19,RPS20,RPS21,RPS28,RPS3,RPS4X
GO:0098803	respiratory chain complex	13	79	6.85e-08	ENSP00000258424,ENSP00000263774,ENSP00000264932,ENSP00000274137,ENSP00000296684,ENSP00000322450,ENSP00000327268,ENSP00000356972,ENSP00000364649,ENSP00000392709,ENSP00000417142,ENSP00000430494,ENSP00000458770	COX5B,NDUFA5,NDUFAB1,NDUFS1,NDUFS2,NDUFS3,NDUFS4,NDUFS6,NDUFV1,NDUFV2,SDHA,SDHB,UQCRB
GO:1905369	endopeptidase complex	12	65	8.27e-08	ENSP00000044462,ENSP00000216455,ENSP00000223321,ENSP00000258080,ENSP00000259457,ENSP00000290541,ENSP00000293362,ENSP00000350708,ENSP00000351777,ENSP00000355325,ENSP00000362334,ENSP00000363993	HTRA2,PSMA2,PSMA3,PSMA4,PSMB2,PSMB4,PSMB5,PSMB7,PSMB9,PSME3,RAD23B,VCP
GO:0005746	mitochondrial respirasome	13	85	1.45e-07	ENSP00000258424,ENSP00000263774,ENSP00000264932,ENSP00000274137,ENSP00000296684,ENSP00000322450,ENSP00000327268,ENSP00000356972,ENSP00000364649,ENSP00000392709,ENSP00000417142,ENSP00000430494,ENSP00000458770	COX5B,NDUFA5,NDUFAB1,NDUFS1,NDUFS2,NDUFS3,NDUFS4,NDUFS6,NDUFV1,NDUFV2,SDHA,SDHB,UQCRB
GO:0031967	organelle envelope	49	1146	1.61e-07	ENSP00000215570,ENSP00000245206,ENSP00000246957,ENSP00000256441,ENSP00000257245,ENSP00000258080,ENSP00000258424,ENSP00000262030,ENSP00000263774,ENSP00000264932,ENSP00000266732,ENSP00000269601,ENSP00000274137,ENSP00000278572,ENSP00000287295,ENSP00000296684,ENSP00000307786,ENSP00000310275,ENSP00000313050,ENSP00000322450,ENSP00000327268,ENSP00000333667,ENSP00000333837,ENSP00000345895,ENSP00000346921…	ACADM,ACADVL,AIFM1,AK2,ATP5A1,ATP5B,ATP5C1,BANF1,CHCHD10,CMC4,COX5B,CYCS,DIABLO,GBAS,GOT2,HSD17B8,HSPD1,HTRA2,LMNA,LYRM7,MRPL12,MRPS27,MRPS36,NDUFA5,NDUFAB1,NDUFS1,NDUFS2,NDUFS3,NDUFS4,NDUFS6,NDUFV1,NDUFV2,NUP50,QTRTD1,RPS3,SDHA,SDHB,SHMT2,THEM4,TIMM10,TIMM13,TIMM8A,TIMM9,TMPO,TRAP1,TXNL4A,UQCC1,UQCRB,WBSCR16
GO:0005839	proteasome core complex	8	21	2.25e-07	ENSP00000044462,ENSP00000216455,ENSP00000223321,ENSP00000259457,ENSP00000290541,ENSP00000355325,ENSP00000362334,ENSP00000363993	PSMA2,PSMA3,PSMA4,PSMB2,PSMB4,PSMB5,PSMB7,PSMB9
GO:0044445	cytosolic part	18	195	3.35e-07	ENSP00000230050,ENSP00000251453,ENSP00000251810,ENSP00000270625,ENSP00000275603,ENSP00000278572,ENSP00000280326,ENSP00000317334,ENSP00000322419,ENSP00000345957,ENSP00000362744,ENSP00000377958,ENSP00000393241,ENSP00000428085,ENSP00000429374,ENSP00000435777,ENSP00000470972,ENSP00000472469	CCT4,CCT5,CCT6A,RPL30,RPLP2,RPS11,RPS12,RPS13,RPS16,RPS18,RPS19,RPS20,RPS21,RPS28,RPS3,RPS4X,RRM2B,TCP1
GO:0005688	U6 snRNP	6	7	3.74e-07	ENSP00000252622,ENSP00000302160,ENSP00000364813,ENSP00000410758,ENSP00000422392,ENSP00000469468	LSM2,LSM3,LSM4,LSM5,LSM6,LSM7
GO:0005840	ribosome	18	201	4.96e-07	ENSP00000230050,ENSP00000251453,ENSP00000256441,ENSP00000270625,ENSP00000278572,ENSP00000322419,ENSP00000333837,ENSP00000345957,ENSP00000362744,ENSP00000375730,ENSP00000393241,ENSP00000400467,ENSP00000426941,ENSP00000428085,ENSP00000429374,ENSP00000435777,ENSP00000470972,ENSP00000472469	MRPL12,MRPS27,MRPS36,RPL13A,RPL30,RPL9,RPLP2,RPS11,RPS12,RPS13,RPS16,RPS18,RPS19,RPS20,RPS21,RPS28,RPS3,RPS4X
GO:0000502	proteasome complex	11	64	5.76e-07	ENSP00000044462,ENSP00000216455,ENSP00000223321,ENSP00000259457,ENSP00000290541,ENSP00000293362,ENSP00000350708,ENSP00000351777,ENSP00000355325,ENSP00000362334,ENSP00000363993	PSMA2,PSMA3,PSMA4,PSMB2,PSMB4,PSMB5,PSMB7,PSMB9,PSME3,RAD23B,VCP
GO:0071011	precatalytic spliceosome	9	41	1.45e-06	ENSP00000215829,ENSP00000216252,ENSP00000246071,ENSP00000254193,ENSP00000302160,ENSP00000310448,ENSP00000315379,ENSP00000363313,ENSP00000364813	LSM2,LSM3,PHF5A,PRPF3,PRPF4,SART1,SNRPA1,SNRPB2,SNRPD3
GO:1990726	Lsm1-7-Pat1 complex	5	5	3.03e-06	ENSP00000252622,ENSP00000302160,ENSP00000310596,ENSP00000364813,ENSP00000410758	LSM1,LSM2,LSM3,LSM5,LSM7
GO:0005747	mitochondrial respiratory chain complex I	9	46	3.32e-06	ENSP00000263774,ENSP00000274137,ENSP00000296684,ENSP00000322450,ENSP00000327268,ENSP00000356972,ENSP00000392709,ENSP00000417142,ENSP00000458770	NDUFA5,NDUFAB1,NDUFS1,NDUFS2,NDUFS3,NDUFS4,NDUFS6,NDUFV1,NDUFV2
GO:0005634	nucleus	166	6892	4.81e-06	ENSP00000044462,ENSP00000085068,ENSP00000175756,ENSP00000205402,ENSP00000215570,ENSP00000215829,ENSP00000216252,ENSP00000216455,ENSP00000220764,ENSP00000221233,ENSP00000223321,ENSP00000224073,ENSP00000227524,ENSP00000230050,ENSP00000230640,ENSP00000232888,ENSP00000242592,ENSP00000246071,ENSP00000246957,ENSP00000247003,ENSP00000248098,ENSP00000251453,ENSP00000251810,ENSP00000252622,ENSP00000253247…	ACADM,ACADS,ACADVL,ACIN1,AIFM1,ALDH1B1,API5,BANF1,BTF3,C9orf78,CASK,CASP6,CCT4,CCT5,CHAF1B,CHCHD10,CREB1,CSTF3,CTBP1,CWC15,CYCS,DCAF13,DDX49,DECR1,DHRS4,DLD,DLST,DMRT1,DNLZ,EDF1,EFTUD2,EIF3L,EIF6,ENSA,EXOSC1,EXOSC2,EXOSC3,EXOSC4,EXOSC5,EXOSC6,EXOSC7,EXOSC8,EXOSC9,FAHD1,FAM175A,FIP1L1,FNBP4,GOT1,HADH,HINT2,HN1L,HNRNPAB,HNRNPDL,HTRA2,ILF2,ILF3,INTS4,ISCU,ISOC2,ISY1,LMNA,LSM1,LSM2,LSM3,LSM4,LSM5,LSM…
GO:0005684	U2-type spliceosomal complex	10	67	6.55e-06	ENSP00000215829,ENSP00000227524,ENSP00000246071,ENSP00000252622,ENSP00000254193,ENSP00000310448,ENSP00000315379,ENSP00000363313,ENSP00000392094,ENSP00000475615	CWC15,EFTUD2,LSM7,PRPF19,PRPF3,PRPF4,SART1,SNRPA1,SNRPB2,SNRPD3
GO:0045254	pyruvate dehydrogenase complex	5	8	1.36e-05	ENSP00000205402,ENSP00000227868,ENSP00000280346,ENSP00000307241,ENSP00000369134	DLAT,DLD,PDHA1,PDHB,PDHX
GO:0043232	intracellular non-membrane-bounded organelle	107	4005	2.17e-05	ENSP00000044462,ENSP00000215570,ENSP00000221233,ENSP00000223321,ENSP00000224073,ENSP00000227524,ENSP00000230048,ENSP00000230050,ENSP00000230640,ENSP00000232888,ENSP00000242285,ENSP00000246071,ENSP00000246662,ENSP00000247003,ENSP00000251453,ENSP00000252242,ENSP00000252244,ENSP00000253247,ENSP00000256441,ENSP00000258080,ENSP00000259667,ENSP00000262030,ENSP00000262710,ENSP00000262942,ENSP00000264255…	ACADVL,ACIN1,ACOT13,ARPC1A,ATP5B,BANF1,BCAP31,CAPRIN1,CASK,CCDC124,CCT4,CCT5,CCT6A,CDC42BPA,CFDP1,CHAF1B,CLTA,CREB1,CTTN,DCAF13,DDX49,EDF1,EIF3L,EIF6,EXOSC1,EXOSC2,EXOSC3,EXOSC4,EXOSC5,EXOSC6,EXOSC7,EXOSC8,EXOSC9,GOLGA2,HINT2,HTRA2,ILF2,ILF3,KRT1,KRT10,KRT2,KRT5,KRT9,LARP4,LMNA,LSM1,LSM2,LSM3,LSM4,LSM6,MAPT,MARCKS,MRPL12,MRPS27,MRPS36,NOL11,NOLC1,NUCKS1,PAK1IP1,PARN,PDHA1,PELP1,POLR2G,PRKDC,PRMT6…
GO:0019774	proteasome core complex, beta-subunit complex	5	11	4.24e-05	ENSP00000259457,ENSP00000290541,ENSP00000355325,ENSP00000362334,ENSP00000363993	PSMB2,PSMB4,PSMB5,PSMB7,PSMB9
GO:0016607	nuclear speck	20	381	0.00018	ENSP00000216252,ENSP00000227524,ENSP00000246071,ENSP00000254193,ENSP00000258962,ENSP00000262710,ENSP00000263773,ENSP00000310448,ENSP00000315379,ENSP00000337632,ENSP00000340820,ENSP00000354518,ENSP00000357283,ENSP00000358616,ENSP00000359871,ENSP00000363313,ENSP00000392094,ENSP00000431391,ENSP00000452123,ENSP00000475615	ACADM,ACIN1,API5,CWC15,EFTUD2,FNBP4,LMNA,MAPT,PHF5A,PRPF19,PRPF3,PRPF4,SARNP,SART1,SMNDC1,SNRPA1,SNRPB2,SRSF1,SRSF5,ZNF830
GO:0071005	U2-type precatalytic spliceosome	5	16	0.00018	ENSP00000246071,ENSP00000254193,ENSP00000310448,ENSP00000315379,ENSP00000363313	PRPF3,PRPF4,SART1,SNRPA1,SNRPB2
GO:0000932	P-body	9	81	0.00019	ENSP00000044462,ENSP00000223321,ENSP00000301788,ENSP00000302160,ENSP00000310596,ENSP00000340329,ENSP00000364813,ENSP00000422392,ENSP00000469468	CAPRIN1,LSM1,LSM2,LSM3,LSM4,LSM6,POLR2G,PSMA2,PSMA4
GO:0071007	U2-type catalytic step 2 spliceosome	6	29	0.00020	ENSP00000215829,ENSP00000227524,ENSP00000246071,ENSP00000254193,ENSP00000392094,ENSP00000475615	CWC15,EFTUD2,PRPF19,SNRPA1,SNRPB2,SNRPD3
GO:0036464	cytoplasmic ribonucleoprotein granule	13	191	0.00041	ENSP00000044462,ENSP00000223321,ENSP00000301788,ENSP00000302160,ENSP00000310596,ENSP00000337632,ENSP00000340329,ENSP00000340820,ENSP00000362744,ENSP00000364813,ENSP00000381490,ENSP00000422392,ENSP00000469468	CAPRIN1,LARP4,LSM1,LSM2,LSM3,LSM4,LSM6,MAPT,POLR2G,PSMA2,PSMA4,RPS4X,SARNP
GO:0005832	chaperonin-containing T-complex	4	11	0.00072	ENSP00000275603,ENSP00000280326,ENSP00000317334,ENSP00000377958	CCT4,CCT5,CCT6A,TCP1
GO:1904813	ficolin-1-rich granule lumen	10	125	0.00083	ENSP00000216392,ENSP00000222968,ENSP00000223321,ENSP00000252244,ENSP00000258145,ENSP00000259457,ENSP00000351777,ENSP00000355011,ENSP00000368646,ENSP00000379802	AMPD3,GNS,ILF2,KRT1,PDAP1,PRDX4,PSMA2,PSMB7,PYGL,VCP
GO:0045239	tricarboxylic acid cycle enzyme complex	4	12	0.00092	ENSP00000205402,ENSP00000256441,ENSP00000335304,ENSP00000419325	DLD,DLST,MRPS36,SUCLG2
GO:0042719	mitochondrial intermembrane space protein transporter complex	3	5	0.0018	ENSP00000215570,ENSP00000257245,ENSP00000378588	TIMM10,TIMM13,TIMM9
GO:0045252	oxoglutarate dehydrogenase complex	3	6	0.0026	ENSP00000205402,ENSP00000256441,ENSP00000335304	DLD,DLST,MRPS36
GO:0045261	proton-transporting ATP synthase complex, catalytic core F(1)	3	6	0.0026	ENSP00000262030,ENSP00000349142,ENSP00000381736	ATP5A1,ATP5B,ATP5C1
GO:0005686	U2 snRNP	4	19	0.0039	ENSP00000215829,ENSP00000216252,ENSP00000246071,ENSP00000254193	PHF5A,SNRPA1,SNRPB2,SNRPD3
GO:0015030	Cajal body	6	57	0.0048	ENSP00000310448,ENSP00000315379,ENSP00000358616,ENSP00000363313,ENSP00000385410,ENSP00000392094	EFTUD2,NOLC1,PRPF3,PRPF4,SART1,SMNDC1
GO:0019773	proteasome core complex, alpha-subunit complex	3	8	0.0048	ENSP00000044462,ENSP00000216455,ENSP00000223321	PSMA2,PSMA3,PSMA4
GO:0016604	nuclear body	26	742	0.0056	ENSP00000215829,ENSP00000216252,ENSP00000227524,ENSP00000246071,ENSP00000254193,ENSP00000258962,ENSP00000262710,ENSP00000263773,ENSP00000263774,ENSP00000310448,ENSP00000315379,ENSP00000337632,ENSP00000340820,ENSP00000354518,ENSP00000357283,ENSP00000358616,ENSP00000359871,ENSP00000363313,ENSP00000369857,ENSP00000385410,ENSP00000392094,ENSP00000420026,ENSP00000431391,ENSP00000438993,ENSP00000452123…	ACADM,ACIN1,API5,CWC15,EFTUD2,FAM175A,FNBP4,LMNA,LYRM4,MAPT,NDUFS3,NOLC1,PHF5A,PRPF19,PRPF3,PRPF4,SARNP,SART1,SMNDC1,SNRPA1,SNRPB2,SNRPD3,SRSF1,SRSF5,ZCCHC8,ZNF830
GO:0002199	zona pellucida receptor complex	3	9	0.0061	ENSP00000280326,ENSP00000317334,ENSP00000377958	CCT4,CCT5,TCP1
GO:0035327	transcriptionally active chromatin	4	23	0.0068	ENSP00000221233,ENSP00000301396,ENSP00000315476,ENSP00000323046	EXOSC3,EXOSC4,EXOSC5,PELP1
GO:0042645	mitochondrial nucleoid	5	43	0.0083	ENSP00000262030,ENSP00000333667,ENSP00000419665,ENSP00000420588,ENSP00000438689	ACADVL,ATP5B,SHMT2,SSBP1,TFAM
GO:0005844	polysome	6	66	0.0089	ENSP00000278572,ENSP00000345957,ENSP00000362744,ENSP00000388806,ENSP00000428085,ENSP00000472469	EIF4B,RPL30,RPS21,RPS28,RPS3,RPS4X
GO:0002169	3-methylcrotonyl-CoA carboxylase complex, mitochondrial	2	2	0.0100	ENSP00000265594,ENSP00000343657	MCCC1,MCCC2
GO:0030684	preribosome	6	74	0.0146	ENSP00000232888,ENSP00000291576,ENSP00000297579,ENSP00000355899,ENSP00000363574,ENSP00000369162	DCAF13,EIF6,PWP2,RIOK1,RRP15,RRP9
GO:0031499	TRAMP complex	2	3	0.0159	ENSP00000230640,ENSP00000438993	SKIV2L2,ZCCHC8
GO:0044451	nucleoplasm part	32	1073	0.0166	ENSP00000215829,ENSP00000216252,ENSP00000227524,ENSP00000246071,ENSP00000254193,ENSP00000258962,ENSP00000261245,ENSP00000262710,ENSP00000263773,ENSP00000263774,ENSP00000301396,ENSP00000301788,ENSP00000310448,ENSP00000315379,ENSP00000318297,ENSP00000336752,ENSP00000337632,ENSP00000340820,ENSP00000354518,ENSP00000357283,ENSP00000358616,ENSP00000359871,ENSP00000363313,ENSP00000369857,ENSP00000385410…	ACADM,ACIN1,API5,CWC15,EFTUD2,FAM175A,FIP1L1,FNBP4,INTS4,LMNA,LYRM4,MAPT,MNAT1,NDUFS3,NOLC1,PELP1,PHF5A,POLR2G,PRPF19,PRPF3,PRPF4,RUVBL1,SARNP,SART1,SMNDC1,SNRPA1,SNRPB2,SNRPD3,SRSF1,SRSF5,ZCCHC8,ZNF830
GO:0005782	peroxisomal matrix	5	53	0.0176	ENSP00000221418,ENSP00000262430,ENSP00000323811,ENSP00000326219,ENSP00000363614	DHRS4,ECH1,HACL1,HMGCL,MLYCD
GO:0098796	membrane protein complex	31	1047	0.0207	ENSP00000242285,ENSP00000257245,ENSP00000258080,ENSP00000258424,ENSP00000262030,ENSP00000263774,ENSP00000264932,ENSP00000274137,ENSP00000294785,ENSP00000296684,ENSP00000309415,ENSP00000322450,ENSP00000327268,ENSP00000338562,ENSP00000349142,ENSP00000351777,ENSP00000353224,ENSP00000356918,ENSP00000356972,ENSP00000357288,ENSP00000359675,ENSP00000364649,ENSP00000365745,ENSP00000373620,ENSP00000378588…	ATP5A1,ATP5B,ATP5C1,CLTA,CLTB,COX5B,CTTN,DIABLO,GNG5,HSPD1,HTRA2,LAMTOR2,NCSTN,NDUFA5,NDUFAB1,NDUFS1,NDUFS2,NDUFS3,NDUFS4,NDUFS6,NDUFV1,NDUFV2,SDHA,SDHB,STX3,STX7,TFRC,TIMM10,TIMM9,UQCRB,VCP
GO:0005958	DNA-dependent protein kinase-DNA ligase 4 complex	2	4	0.0225	ENSP00000313420,ENSP00000421491	PRKDC,XRCC4
GO:0044452	nucleolar part	9	180	0.0296	ENSP00000215570,ENSP00000232888,ENSP00000246071,ENSP00000253247,ENSP00000291576,ENSP00000296792,ENSP00000384302,ENSP00000385410,ENSP00000485663	EIF3L,NOL11,NOLC1,PWP2,RRP9,SNRPB2,TIMM13,UTP15,WDR43
GO:0000275	mitochondrial proton-transporting ATP synthase complex, catalytic core F(1)	2	5	0.0303	ENSP00000262030,ENSP00000349142	ATP5B,ATP5C1
GO:0005749	mitochondrial respiratory chain complex II, succinate dehydrogenase complex (ubiquinone)	2	5	0.0303	ENSP00000264932,ENSP00000364649	SDHA,SDHB
GO:0005905	clathrin-coated pit	5	63	0.0312	ENSP00000242285,ENSP00000309415,ENSP00000353224,ENSP00000365745,ENSP00000373620	CLTA,CLTB,CTTN,HSPD1,TFRC
GO:0005753	mitochondrial proton-transporting ATP synthase complex	3	21	0.0375	ENSP00000262030,ENSP00000349142,ENSP00000381736	ATP5A1,ATP5B,ATP5C1
GO:0030062	mitochondrial tricarboxylic acid cycle enzyme complex	2	6	0.0375	ENSP00000256441,ENSP00000419325	MRPS36,SUCLG2
GO:0042721	TIM22 mitochondrial import inner membrane insertion complex	2	6	0.0375	ENSP00000257245,ENSP00000378588	TIMM10,TIMM9
GO:0005732	small nucleolar ribonucleoprotein complex	3	23	0.0461	ENSP00000232888,ENSP00000385410,ENSP00000422392	LSM6,NOLC1,RRP9
GO:0031428	box C/D snoRNP complex	2	7	0.0461	ENSP00000232888,ENSP00000385410	NOLC1,RRP9
