# Supplementary material for: A Bayesian semi-parametric model for thermal proteome profiling
Source: Commun Biol. 2021 Jun 29;4:810. doi: 10.1038/s42003-021-02306-8 (PMC8241860; doi:10.1038/s42003-021-02306-8)
Supplement: Supplementary file 6 — Supplementary Data 3 [file 42003_2021_2306_MOESM6_ESM.zip › EnrichmentResults/Pab_enrichment.Keyword_uniprot.tsv]

#term ID	term description	observed gene count	background gene count	false discovery rate	matching proteins in your network (IDs)	matching proteins in your network (labels)
KW-0007	Acetylation	213	3335	9.21e-73	ENSP00000037869,ENSP00000044462,ENSP00000168216,ENSP00000205402,ENSP00000215570,ENSP00000215829,ENSP00000216121,ENSP00000216252,ENSP00000216392,ENSP00000216455,ENSP00000220764,ENSP00000221130,ENSP00000221418,ENSP00000222968,ENSP00000223321,ENSP00000224073,ENSP00000227524,ENSP00000227868,ENSP00000230048,ENSP00000230050,ENSP00000230640,ENSP00000230771,ENSP00000233893,ENSP00000238379,ENSP00000238721…	ACAA2,ACADM,ACADS,ACADVL,ACAT1,ACIN1,ACOT13,ACOT9,AIFM1,AK2,AK3,ALDH1B1,ALDH2,ALDH5A1,API5,ARF1,ATOX1,ATP5A1,ATP5B,ATP5C1,BANF1,C21orf33,C21orf33,CALU,CAPRIN1,CBR4,CCBL2,CCDC58,CCT4,CCT5,CCT6A,CDV3,CHAF1B,CLTA,CLTB,COX5B,CRYL1,CSTF3,CWC15,CYCS,DCAF13,DECR1,DGUOK,DHRS4,DLAT,DLD,DLST,ECH1,ECHS1,ECI1,EDF1,EFTUD2,EIF3L,EIF4B,ELMO1,ERH,ETFA,ETFB,EXOSC3,EXOSC4,EXOSC7,EXOSC8,EXOSC9,FAHD1,FAM136A,FDX1,FN…
KW-0809	Transit peptide	86	538	7.64e-51	ENSP00000205402,ENSP00000220764,ENSP00000221130,ENSP00000221418,ENSP00000227868,ENSP00000230771,ENSP00000242592,ENSP00000245206,ENSP00000246957,ENSP00000258080,ENSP00000258424,ENSP00000259667,ENSP00000260270,ENSP00000261733,ENSP00000262030,ENSP00000262430,ENSP00000263774,ENSP00000264093,ENSP00000264932,ENSP00000265395,ENSP00000265594,ENSP00000265838,ENSP00000273359,ENSP00000274137,ENSP00000274813…	ABHD10,ACAA2,ACADM,ACADS,ACADVL,ACAT1,ACOT9,AIFM1,ALDH1B1,ALDH2,ALDH5A1,ATP5A1,ATP5B,ATP5C1,ATPIF1,C21orf33,C21orf33,CHCHD10,COX5B,DECR1,DGUOK,DIABLO,DLAT,DLD,DLST,DNLZ,ECH1,ECHS1,ECI1,ETFA,FAHD1,FDX1,GLUD1,GLUD2,GOT2,GSR,HADH,HARS2,HIBADH,HINT2,HMGCL,HSPD1,HTRA2,IARS2,IDH2,ISCU,MCCC1,MCCC2,MDH2,METAP1D,MLYCD,MMAB,MRPL12,MRPS27,MTHFD2,MUT,NDUFAB1,NDUFS1,NDUFS2,NDUFS3,NDUFS4,NDUFS6,NDUFV1,NDUFV2,N…
KW-0496	Mitochondrion	113	1154	8.92e-49	ENSP00000168216,ENSP00000205402,ENSP00000215570,ENSP00000220764,ENSP00000221130,ENSP00000221418,ENSP00000227868,ENSP00000230048,ENSP00000230771,ENSP00000233893,ENSP00000242592,ENSP00000245206,ENSP00000246957,ENSP00000256441,ENSP00000257245,ENSP00000258080,ENSP00000258424,ENSP00000259667,ENSP00000260270,ENSP00000261733,ENSP00000262030,ENSP00000262430,ENSP00000263774,ENSP00000264093,ENSP00000264932…	ABHD10,ACAA2,ACADM,ACADS,ACADVL,ACAT1,ACOT13,ACOT9,AIFM1,AK2,AK3,ALDH1B1,ALDH2,ALDH5A1,ATP5A1,ATP5B,ATP5C1,ATPIF1,BOLA3,C21orf33,C21orf33,C7orf55,CBR4,CHCHD10,CMC4,COX5B,CYCS,DECR1,DGUOK,DIABLO,DLAT,DLD,DLST,DNLZ,ECH1,ECHS1,ECI1,ETFA,ETFB,FAHD1,FDX1,GBAS,GLUD1,GLUD2,GOT2,GSR,HADH,HARS2,HIBADH,HINT2,HMGCL,HSD17B10,HSD17B8,HSPD1,HSPE1,HTRA2,IARS2,IDH2,ISCU,LYRM4,LYRM7,MCCC1,MCCC2,MDH2,METAP1D,MLYCD…
KW-0687	Ribonucleoprotein	35	278	1.08e-16	ENSP00000215829,ENSP00000230050,ENSP00000232888,ENSP00000246071,ENSP00000251453,ENSP00000252622,ENSP00000254193,ENSP00000256441,ENSP00000270625,ENSP00000278572,ENSP00000297579,ENSP00000302160,ENSP00000310596,ENSP00000322419,ENSP00000333837,ENSP00000339795,ENSP00000345957,ENSP00000346015,ENSP00000354739,ENSP00000362744,ENSP00000364813,ENSP00000375730,ENSP00000389103,ENSP00000393241,ENSP00000397798…	DCAF13,LSM1,LSM2,LSM3,LSM4,LSM5,LSM6,LSM7,MRPL12,MRPS27,MRPS36,RPL12,RPL13A,RPL17,RPL23A,RPL27A,RPL30,RPL7,RPL9,RPLP2,RPS11,RPS12,RPS13,RPS16,RPS18,RPS19,RPS20,RPS21,RPS28,RPS3,RPS4X,RRP9,SNRPA1,SNRPB2,SNRPD3
KW-0747	Spliceosome	24	132	1.79e-14	ENSP00000215829,ENSP00000216252,ENSP00000227524,ENSP00000230640,ENSP00000246071,ENSP00000252622,ENSP00000254193,ENSP00000258962,ENSP00000267812,ENSP00000269601,ENSP00000302160,ENSP00000310448,ENSP00000312981,ENSP00000315379,ENSP00000354518,ENSP00000358616,ENSP00000363313,ENSP00000364813,ENSP00000392094,ENSP00000410758,ENSP00000422392,ENSP00000438993,ENSP00000469468,ENSP00000475615	CWC15,EFTUD2,LSM2,LSM3,LSM4,LSM5,LSM6,LSM7,MFAP1,PHF5A,PRPF19,PRPF3,PRPF4,SART1,SKIV2L2,SMNDC1,SNRPA1,SNRPB2,SNRPD3,SRSF1,TXNL4A,USP39,ZCCHC8,ZNF830
KW-0560	Oxidoreductase	44	557	2.32e-14	ENSP00000168216,ENSP00000205402,ENSP00000220764,ENSP00000221130,ENSP00000238721,ENSP00000242592,ENSP00000251810,ENSP00000259727,ENSP00000261733,ENSP00000263774,ENSP00000264932,ENSP00000265395,ENSP00000277865,ENSP00000281243,ENSP00000285083,ENSP00000287295,ENSP00000290921,ENSP00000298248,ENSP00000298510,ENSP00000303525,ENSP00000307241,ENSP00000314649,ENSP00000322450,ENSP00000326219,ENSP00000327070…	ACADM,ACADS,ACADVL,AIFM1,ALDH1B1,ALDH2,ALDH5A1,CBR4,CRYL1,CTBP1,DECR1,DHRS4,DLD,FAM213B,GLUD1,GLUD2,GMPR,GSR,HADH,HIBADH,HSD17B10,HSD17B8,IDH2,MDH2,MTHFD2,NDUFS1,NDUFS2,NDUFS3,NDUFV1,NDUFV2,OXNAD1,PDHA1,PDHB,PRDX3,PRDX4,PYCR1,PYCR2,QDPR,RRM2B,SDHA,SDHB,SOD2,TP53I3,TXNRD2
KW-0694	RNA-binding	48	661	2.32e-14	ENSP00000215829,ENSP00000216252,ENSP00000221233,ENSP00000232888,ENSP00000246071,ENSP00000247003,ENSP00000252622,ENSP00000254193,ENSP00000258962,ENSP00000262710,ENSP00000265564,ENSP00000270625,ENSP00000278572,ENSP00000301788,ENSP00000302160,ENSP00000310596,ENSP00000315476,ENSP00000323046,ENSP00000336752,ENSP00000337632,ENSP00000339795,ENSP00000340329,ENSP00000351108,ENSP00000354739,ENSP00000359939…	ACIN1,CAPRIN1,DDX49,EIF4B,EXOSC1,EXOSC2,EXOSC3,EXOSC4,EXOSC5,EXOSC6,EXOSC7,EXOSC8,EXOSC9,FIP1L1,HNRNPAB,HNRNPDL,ILF3,LARP4,LSM1,LSM2,LSM3,LSM4,LSM5,LSM6,LSM7,MRPS27,PARN,PHF5A,POLR2G,RPL12,RPL23A,RPL7,RPS11,RPS18,RPS3,RPS4X,RRP9,SARNP,SEPSECS,SERBP1,SNRPA1,SNRPB2,SNRPD3,SRSF1,SRSF5,THOC5,WBSCR16,ZRANB2
KW-0508	mRNA splicing	29	265	1.46e-12	ENSP00000215829,ENSP00000216252,ENSP00000227524,ENSP00000230640,ENSP00000246071,ENSP00000252622,ENSP00000254193,ENSP00000258962,ENSP00000262710,ENSP00000267812,ENSP00000269601,ENSP00000302160,ENSP00000310448,ENSP00000310596,ENSP00000312981,ENSP00000315379,ENSP00000354518,ENSP00000358616,ENSP00000359958,ENSP00000363313,ENSP00000364813,ENSP00000392094,ENSP00000410758,ENSP00000420306,ENSP00000422392…	ACIN1,CWC15,EFTUD2,LSM1,LSM2,LSM3,LSM4,LSM5,LSM6,LSM7,MFAP1,PHF5A,PRPF19,PRPF3,PRPF4,SART1,SKIV2L2,SMNDC1,SNRPA1,SNRPB2,SNRPD3,SRSF1,SRSF5,THOC5,TXNL4A,USP39,ZCCHC8,ZNF830,ZRANB2
KW-0507	mRNA processing	31	340	1.49e-11	ENSP00000215829,ENSP00000216252,ENSP00000227524,ENSP00000230640,ENSP00000246071,ENSP00000252622,ENSP00000254193,ENSP00000258962,ENSP00000262710,ENSP00000267812,ENSP00000269601,ENSP00000302160,ENSP00000310448,ENSP00000310596,ENSP00000312981,ENSP00000315379,ENSP00000315791,ENSP00000336752,ENSP00000354518,ENSP00000358616,ENSP00000359958,ENSP00000363313,ENSP00000364813,ENSP00000392094,ENSP00000410758…	ACIN1,CSTF3,CWC15,EFTUD2,FIP1L1,LSM1,LSM2,LSM3,LSM4,LSM5,LSM6,LSM7,MFAP1,PHF5A,PRPF19,PRPF3,PRPF4,SART1,SKIV2L2,SMNDC1,SNRPA1,SNRPB2,SNRPD3,SRSF1,SRSF5,THOC5,TXNL4A,USP39,ZCCHC8,ZNF830,ZRANB2
KW-0689	Ribosomal protein	23	174	1.61e-11	ENSP00000230050,ENSP00000251453,ENSP00000256441,ENSP00000270625,ENSP00000278572,ENSP00000322419,ENSP00000333837,ENSP00000339795,ENSP00000345957,ENSP00000346015,ENSP00000354739,ENSP00000362744,ENSP00000375730,ENSP00000389103,ENSP00000393241,ENSP00000397798,ENSP00000400467,ENSP00000426941,ENSP00000428085,ENSP00000429374,ENSP00000435777,ENSP00000470972,ENSP00000472469	MRPL12,MRPS27,MRPS36,RPL12,RPL13A,RPL17,RPL23A,RPL27A,RPL30,RPL7,RPL9,RPLP2,RPS11,RPS12,RPS13,RPS16,RPS18,RPS19,RPS20,RPS21,RPS28,RPS3,RPS4X
KW-0597	Phosphoprotein	207	8066	4.83e-11	ENSP00000037869,ENSP00000044462,ENSP00000085068,ENSP00000175756,ENSP00000205402,ENSP00000215570,ENSP00000216121,ENSP00000216252,ENSP00000216392,ENSP00000216455,ENSP00000220764,ENSP00000221233,ENSP00000221418,ENSP00000222968,ENSP00000223321,ENSP00000224073,ENSP00000227868,ENSP00000230640,ENSP00000230771,ENSP00000232888,ENSP00000233893,ENSP00000242285,ENSP00000242592,ENSP00000245206,ENSP00000246071…	ACAA2,ACADM,ACADS,ACADVL,ACIN1,AIFM1,AK2,AK3,ALDH5A1,AMPD3,API5,ATOX1,ATP5A1,ATP5B,ATP5C1,ATPIF1,BANF1,BSG,BTF3,C9orf78,CALU,CAPRIN1,CASK,CASP6,CCDC124,CCT4,CCT5,CCT6A,CDC42BPA,CDV3,CFDP1,CHAF1B,CLTA,CLTB,CREB1,CRYL1,CSTF3,CTBP1,CWC15,CYCS,DECR1,DHRS4,DLAT,DLD,DLST,DMRT1,ECH1,ECHS1,EDF1,EEA1,EFTUD2,EIF3L,EIF4B,EIF6,ELMO1,ERH,ETFA,ETFB,EXOSC1,EXOSC2,EXOSC5,EXOSC7,EXOSC9,FAHD1,FAM136A,FAM175A,FAM21…
KW-0999	Mitochondrion inner membrane	27	289	2.28e-10	ENSP00000215570,ENSP00000246957,ENSP00000257245,ENSP00000258424,ENSP00000262030,ENSP00000263774,ENSP00000264932,ENSP00000274137,ENSP00000278572,ENSP00000287295,ENSP00000296684,ENSP00000322450,ENSP00000327268,ENSP00000333667,ENSP00000349142,ENSP00000356972,ENSP00000357804,ENSP00000361993,ENSP00000363506,ENSP00000364649,ENSP00000378588,ENSP00000381736,ENSP00000392709,ENSP00000417142,ENSP00000430494…	ACADVL,AIFM1,ATP5A1,ATP5B,ATP5C1,COX5B,NDUFA5,NDUFS1,NDUFS2,NDUFS3,NDUFS4,NDUFS6,NDUFV1,NDUFV2,RPS3,SDHA,SDHB,SHMT2,THEM4,TIMM10,TIMM13,TIMM8A,TIMM9,TRAP1,UQCC1,UQCRB,WBSCR16
KW-0698	rRNA processing	16	90	9.03e-10	ENSP00000221233,ENSP00000230640,ENSP00000232888,ENSP00000253247,ENSP00000265564,ENSP00000296792,ENSP00000297579,ENSP00000315476,ENSP00000323046,ENSP00000359939,ENSP00000361433,ENSP00000368984,ENSP00000374354,ENSP00000384302,ENSP00000398597,ENSP00000422392	DCAF13,EXOSC1,EXOSC2,EXOSC3,EXOSC4,EXOSC5,EXOSC6,EXOSC7,EXOSC8,EXOSC9,LSM6,NOL11,RRP9,SKIV2L2,UTP15,WDR43
KW-0249	Electron transport	17	107	9.91e-10	ENSP00000260270,ENSP00000263774,ENSP00000264932,ENSP00000274137,ENSP00000296684,ENSP00000307786,ENSP00000322450,ENSP00000327268,ENSP00000346173,ENSP00000356972,ENSP00000363641,ENSP00000364649,ENSP00000392709,ENSP00000417142,ENSP00000430494,ENSP00000452762,ENSP00000458770	CYCS,ETFA,ETFB,FDX1,NDUFA5,NDUFAB1,NDUFS1,NDUFS2,NDUFS3,NDUFS4,NDUFS6,NDUFV1,NDUFV2,SDHA,SDHB,TXN,UQCRB
KW-0271	Exosome	9	13	9.91e-10	ENSP00000221233,ENSP00000265564,ENSP00000315476,ENSP00000323046,ENSP00000359939,ENSP00000361433,ENSP00000368984,ENSP00000374354,ENSP00000398597	EXOSC1,EXOSC2,EXOSC3,EXOSC4,EXOSC5,EXOSC6,EXOSC7,EXOSC8,EXOSC9
KW-0520	NAD	20	171	2.49e-09	ENSP00000168216,ENSP00000205402,ENSP00000261733,ENSP00000263774,ENSP00000265395,ENSP00000285083,ENSP00000287295,ENSP00000290921,ENSP00000298248,ENSP00000303525,ENSP00000314649,ENSP00000322450,ENSP00000327070,ENSP00000327268,ENSP00000356972,ENSP00000363794,ENSP00000366927,ENSP00000377617,ENSP00000392709,ENSP00000474560	AIFM1,ALDH1B1,ALDH2,ALDH5A1,CBR4,CRYL1,CTBP1,DLD,HADH,HIBADH,HSD17B10,HSD17B8,MDH2,MTHFD2,NDUFS1,NDUFS2,NDUFS3,NDUFV1,NDUFV2,OXNAD1
KW-0276	Fatty acid metabolism	16	123	4.21e-08	ENSP00000220764,ENSP00000221418,ENSP00000242592,ENSP00000262430,ENSP00000280701,ENSP00000285093,ENSP00000301729,ENSP00000303525,ENSP00000357535,ENSP00000357804,ENSP00000359871,ENSP00000363794,ENSP00000413218,ENSP00000438689,ENSP00000458770,ENSP00000474560	ACAA2,ACADM,ACADS,ACADVL,CBR4,DECR1,ECH1,ECHS1,ECI1,FAM213B,HADH,HSD17B8,MLYCD,NDUFAB1,OXSM,THEM4
KW-1274	Primary mitochondrial disease	17	142	4.21e-08	ENSP00000251810,ENSP00000264093,ENSP00000264932,ENSP00000274137,ENSP00000287295,ENSP00000296684,ENSP00000322450,ENSP00000331369,ENSP00000356972,ENSP00000368688,ENSP00000369134,ENSP00000381736,ENSP00000387219,ENSP00000392709,ENSP00000420026,ENSP00000420588,ENSP00000430494	AIFM1,ATP5A1,BOLA3,DGUOK,LYRM4,LYRM7,NDUFS1,NDUFS2,NDUFS4,NDUFS6,NDUFV1,NFU1,PDHA1,RRM2B,SDHA,TFAM,UQCRB
KW-0816	Tricarboxylic acid cycle	9	24	5.08e-08	ENSP00000264932,ENSP00000280346,ENSP00000307241,ENSP00000327070,ENSP00000331897,ENSP00000335304,ENSP00000364649,ENSP00000369134,ENSP00000419325	DLAT,DLST,IDH2,MDH2,PDHA1,PDHB,SDHA,SDHB,SUCLG2
KW-0888	Threonine protease	8	21	3.34e-07	ENSP00000044462,ENSP00000216455,ENSP00000223321,ENSP00000259457,ENSP00000290541,ENSP00000355325,ENSP00000362334,ENSP00000363993	PSMA2,PSMA3,PSMA4,PSMB2,PSMB4,PSMB5,PSMB7,PSMB9
KW-0225	Disease mutation	92	2951	3.41e-07	ENSP00000168216,ENSP00000205402,ENSP00000216392,ENSP00000230771,ENSP00000242592,ENSP00000246662,ENSP00000251810,ENSP00000252242,ENSP00000252244,ENSP00000258080,ENSP00000258145,ENSP00000264093,ENSP00000264932,ENSP00000265594,ENSP00000265838,ENSP00000269576,ENSP00000274137,ENSP00000274813,ENSP00000277865,ENSP00000280326,ENSP00000281243,ENSP00000287295,ENSP00000290541,ENSP00000290921,ENSP00000294785…	ACADM,ACADS,ACADVL,ACAT1,AIFM1,AK2,ALDH5A1,AMPD3,ARF1,ATP5A1,BANF1,BOLA3,CASK,CCT5,CHCHD10,CNPY3,CTBP1,CYCS,DGUOK,DIABLO,DLD,ECHS1,EDARADD,EFTUD2,ETFA,ETFB,EXOSC2,EXOSC3,EXOSC8,EXOSC9,FAM175A,FTL,GLUD1,GM2A,GNS,HADH,HARS2,HMGCL,HNRNPDL,HPRT1,HSD17B10,HSPD1,HTRA2,IARS2,IDH2,ITPA,KRT1,KRT10,KRT2,KRT5,KRT9,LMNA,LYRM4,LYRM7,MAPT,MCCC1,MCCC2,MDH2,MMAB,MUT,NCSTN,NDUFS1,NDUFS2,NDUFS4,NDUFS6,NDUFV1,NFU1,…
KW-0679	Respiratory chain	11	64	8.47e-07	ENSP00000263774,ENSP00000274137,ENSP00000296684,ENSP00000307786,ENSP00000322450,ENSP00000327268,ENSP00000356972,ENSP00000392709,ENSP00000417142,ENSP00000430494,ENSP00000458770	CYCS,NDUFA5,NDUFAB1,NDUFS1,NDUFS2,NDUFS3,NDUFS4,NDUFS6,NDUFV1,NDUFV2,UQCRB
KW-0647	Proteasome	10	50	9.25e-07	ENSP00000044462,ENSP00000216455,ENSP00000223321,ENSP00000259457,ENSP00000290541,ENSP00000293362,ENSP00000350708,ENSP00000355325,ENSP00000362334,ENSP00000363993	PSMA2,PSMA3,PSMA4,PSMB2,PSMB4,PSMB5,PSMB7,PSMB9,PSME3,RAD23B
KW-0143	Chaperone	17	196	2.33e-06	ENSP00000215570,ENSP00000233893,ENSP00000246957,ENSP00000257245,ENSP00000275603,ENSP00000280326,ENSP00000288607,ENSP00000317334,ENSP00000360803,ENSP00000361926,ENSP00000361993,ENSP00000368688,ENSP00000369965,ENSP00000373620,ENSP00000377958,ENSP00000378588,ENSP00000430598	ATOX1,BTF3,CCT4,CCT5,CCT6A,CNPY3,DNLZ,HSPD1,HSPE1,LYRM7,PSMG3,TCP1,TIMM10,TIMM13,TIMM8A,TIMM9,TRAP1
KW-0488	Methylation	41	959	3.13e-06	ENSP00000215829,ENSP00000222968,ENSP00000224073,ENSP00000232888,ENSP00000245206,ENSP00000252244,ENSP00000253247,ENSP00000258962,ENSP00000262710,ENSP00000266732,ENSP00000270625,ENSP00000278572,ENSP00000283882,ENSP00000310861,ENSP00000322450,ENSP00000340329,ENSP00000340820,ENSP00000343629,ENSP00000346173,ENSP00000351108,ENSP00000351777,ENSP00000355011,ENSP00000356972,ENSP00000357283,ENSP00000359095…	ACIN1,API5,ATP5A1,BTF3,CAPRIN1,CCT4,CFDP1,EDF1,ETFB,GNG5,GOLGA2,GOT2,HNRNPAB,HNRNPDL,ILF2,ILF3,KRT1,KRT2,LARP4,LMNA,MAPT,NDUFS2,NDUFV1,NOL11,NOLC1,PDAP1,PRMT6,PRRC2A,PRRC2C,RPL23A,RPS11,RPS19,RPS3,RRP9,SERBP1,SNRPD3,SRSF1,TMPO,TNKS1BP1,UBAP2L,VCP
KW-0521	NADP	15	168	8.07e-06	ENSP00000220764,ENSP00000221130,ENSP00000238721,ENSP00000259727,ENSP00000277865,ENSP00000281243,ENSP00000303525,ENSP00000326219,ENSP00000327589,ENSP00000331897,ENSP00000342502,ENSP00000377617,ENSP00000383365,ENSP00000384949,ENSP00000413218	CBR4,DECR1,DHRS4,FAM213B,GLUD1,GLUD2,GMPR,GSR,IDH2,MTHFD2,PYCR1,PYCR2,QDPR,TP53I3,TXNRD2
KW-1017	Isopeptide bond	58	1713	1.65e-05	ENSP00000222968,ENSP00000230640,ENSP00000232888,ENSP00000246071,ENSP00000254193,ENSP00000255681,ENSP00000258962,ENSP00000262710,ENSP00000263773,ENSP00000267812,ENSP00000275603,ENSP00000278572,ENSP00000280326,ENSP00000283882,ENSP00000287295,ENSP00000290921,ENSP00000296792,ENSP00000298556,ENSP00000301396,ENSP00000310448,ENSP00000312981,ENSP00000315379,ENSP00000318297,ENSP00000323046,ENSP00000340820…	ACIN1,AIFM1,CCT5,CCT6A,CFDP1,CREB1,CTBP1,EFTUD2,EIF4B,ERH,EXOSC3,EXOSC9,FNBP4,HNRNPAB,HNRNPDL,HPRT1,HSPD1,ILF2,ILF3,INTS4,LMNA,LSM4,MACROD1,MAPT,MFAP1,MTHFD2,NACA,NOLC1,NUP50,PDAP1,PELP1,PRPF3,PRRC2C,RPL12,RPL23A,RPL30,RPS13,RPS18,RPS20,RPS21,RPS3,RPS4X,RRP15,RRP9,RUVBL1,SART1,SERBP1,SKIV2L2,SNRPA1,SNRPB2,SRSF1,THOC5,USP39,UTP15,VCP,WDR43,XRCC4,ZCCHC8
KW-9995	Disease	102	3799	4.53e-05	ENSP00000168216,ENSP00000205402,ENSP00000216392,ENSP00000230771,ENSP00000242592,ENSP00000246662,ENSP00000251810,ENSP00000252242,ENSP00000252244,ENSP00000258080,ENSP00000258145,ENSP00000264093,ENSP00000264932,ENSP00000265594,ENSP00000265838,ENSP00000266732,ENSP00000269576,ENSP00000269601,ENSP00000274137,ENSP00000274813,ENSP00000277865,ENSP00000280326,ENSP00000281243,ENSP00000287295,ENSP00000290541…	ACADM,ACADS,ACADVL,ACAT1,AIFM1,AK2,ALDH5A1,AMPD3,ARF1,ATP5A1,BANF1,BCAP31,BOLA3,CASK,CCT5,CHCHD10,CMC4,CNPY3,CTBP1,CYCS,DGUOK,DIABLO,DLD,ECHS1,EDARADD,EFTUD2,ETFA,ETFB,EXOSC2,EXOSC3,EXOSC8,EXOSC9,FAM175A,FGGY,FTL,GLUD1,GM2A,GNS,HADH,HARS2,HMGCL,HNRNPDL,HPRT1,HSD17B10,HSPD1,HTRA2,IARS2,IDH2,IMPA1,ITPA,KRT1,KRT10,KRT2,KRT5,KRT9,LMNA,LYRM4,LYRM7,MAPT,MCCC1,MCCC2,MDH2,MMAB,MUT,NCSTN,NDUFS1,NDUFS2,NDU…
KW-0699	rRNA-binding	6	24	0.00011	ENSP00000270625,ENSP00000362744,ENSP00000389103,ENSP00000393241,ENSP00000426941,ENSP00000480364	MRPS27,RPL23A,RPS11,RPS18,RPS4X,WBSCR16
KW-0830	Ubiquinone	5	16	0.00024	ENSP00000263774,ENSP00000322450,ENSP00000327268,ENSP00000356972,ENSP00000392709	NDUFS1,NDUFS2,NDUFS3,NDUFV1,NDUFV2
KW-0285	Flavoprotein	10	121	0.00089	ENSP00000205402,ENSP00000221130,ENSP00000242592,ENSP00000264932,ENSP00000287295,ENSP00000322450,ENSP00000359871,ENSP00000383365,ENSP00000438689,ENSP00000452762	ACADM,ACADS,ACADVL,AIFM1,DLD,ETFA,GSR,NDUFV1,SDHA,TXNRD2
KW-0411	Iron-sulfur	7	59	0.0013	ENSP00000260270,ENSP00000322450,ENSP00000327268,ENSP00000356972,ENSP00000364649,ENSP00000387219,ENSP00000392709	FDX1,NDUFS1,NDUFS2,NDUFV1,NDUFV2,NFU1,SDHB
KW-0663	Pyridoxal phosphate	7	60	0.0014	ENSP00000216392,ENSP00000245206,ENSP00000260508,ENSP00000333667,ENSP00000357838,ENSP00000359539,ENSP00000371535	CCBL2,GOT1,GOT2,OAT,PYGL,SEPSECS,SHMT2
KW-0690	Ribosome biogenesis	8	82	0.0014	ENSP00000253247,ENSP00000296792,ENSP00000297579,ENSP00000363574,ENSP00000368887,ENSP00000369162,ENSP00000371169,ENSP00000384302	DCAF13,EIF6,NOL11,PAK1IP1,RCL1,RIOK1,UTP15,WDR43
KW-0274	FAD	9	109	0.0018	ENSP00000205402,ENSP00000221130,ENSP00000242592,ENSP00000264932,ENSP00000287295,ENSP00000359871,ENSP00000383365,ENSP00000438689,ENSP00000452762	ACADM,ACADS,ACADVL,AIFM1,DLD,ETFA,GSR,SDHA,TXNRD2
KW-0450	Lipoyl	3	5	0.0022	ENSP00000227868,ENSP00000280346,ENSP00000335304	DLAT,DLST,PDHX
KW-0676	Redox-active center	6	46	0.0022	ENSP00000205402,ENSP00000221130,ENSP00000298510,ENSP00000363641,ENSP00000368646,ENSP00000383365	DLD,GSR,PRDX3,PRDX4,TXN,TXNRD2
KW-0001	2Fe-2S	4	17	0.0031	ENSP00000260270,ENSP00000327268,ENSP00000364649,ENSP00000392709	FDX1,NDUFS1,NDUFV2,SDHB
KW-0139	CF(1)	3	6	0.0031	ENSP00000262030,ENSP00000349142,ENSP00000381736	ATP5A1,ATP5B,ATP5C1
KW-0275	Fatty acid biosynthesis	6	50	0.0031	ENSP00000262430,ENSP00000280701,ENSP00000303525,ENSP00000363794,ENSP00000413218,ENSP00000458770	CBR4,FAM213B,HSD17B8,MLYCD,NDUFAB1,OXSM
KW-1278	Translocase	6	51	0.0031	ENSP00000262030,ENSP00000263774,ENSP00000322450,ENSP00000327268,ENSP00000356972,ENSP00000392709	ATP5B,NDUFS1,NDUFS2,NDUFS3,NDUFV1,NDUFV2
KW-0443	Lipid metabolism	19	442	0.0032	ENSP00000220764,ENSP00000221418,ENSP00000242592,ENSP00000259667,ENSP00000260270,ENSP00000262430,ENSP00000280701,ENSP00000285093,ENSP00000301729,ENSP00000303525,ENSP00000349687,ENSP00000357535,ENSP00000357804,ENSP00000359871,ENSP00000363794,ENSP00000413218,ENSP00000438689,ENSP00000458770,ENSP00000474560	ACAA2,ACADM,ACADS,ACADVL,CBR4,DECR1,ECH1,ECHS1,ECI1,FAM213B,FDX1,GM2A,HADH,HINT2,HSD17B8,MLYCD,NDUFAB1,OXSM,THEM4
KW-0032	Aminotransferase	4	19	0.0041	ENSP00000245206,ENSP00000260508,ENSP00000357838,ENSP00000359539	CCBL2,GOT1,GOT2,OAT
KW-0523	Neurodegeneration	15	334	0.0077	ENSP00000168216,ENSP00000258080,ENSP00000287295,ENSP00000323046,ENSP00000340820,ENSP00000351777,ENSP00000357283,ENSP00000357535,ENSP00000360262,ENSP00000366525,ENSP00000368984,ENSP00000371535,ENSP00000373620,ENSP00000374354,ENSP00000418428	AIFM1,CHCHD10,ECHS1,EXOSC3,EXOSC8,EXOSC9,FGGY,FTL,HSD17B10,HSPD1,HTRA2,LMNA,MAPT,SEPSECS,VCP
KW-0832	Ubl conjugation	62	2380	0.0077	ENSP00000222968,ENSP00000230640,ENSP00000232888,ENSP00000246071,ENSP00000254193,ENSP00000255681,ENSP00000258962,ENSP00000262710,ENSP00000263773,ENSP00000267812,ENSP00000275603,ENSP00000278572,ENSP00000280326,ENSP00000283882,ENSP00000287295,ENSP00000290921,ENSP00000296792,ENSP00000298556,ENSP00000301396,ENSP00000310448,ENSP00000312981,ENSP00000313420,ENSP00000315379,ENSP00000318297,ENSP00000323046…	ACIN1,AIFM1,CCT5,CCT6A,CFDP1,CREB1,CTBP1,DIABLO,EFTUD2,EIF4B,ERH,EXOSC3,EXOSC9,FNBP4,HNRNPAB,HNRNPDL,HPRT1,HSPD1,ILF2,ILF3,INTS4,LMNA,LSM4,MACROD1,MAPT,MFAP1,MTHFD2,NACA,NOLC1,NUP50,PDAP1,PELP1,PRKDC,PRPF3,PRRC2C,RPL12,RPL23A,RPL30,RPS13,RPS18,RPS20,RPS21,RPS3,RPS4X,RRP15,RRP9,RUVBL1,SART1,SERBP1,SKIV2L2,SNRPA1,SNRPB2,SOD2,SRSF1,THOC5,TXN,USP39,UTP15,VCP,WDR43,XRCC4,ZCCHC8
KW-0431	Leigh syndrome	4	24	0.0082	ENSP00000264932,ENSP00000296684,ENSP00000322450,ENSP00000369134	NDUFS4,NDUFV1,PDHA1,SDHA
KW-0963	Cytoplasm	113	4972	0.0083	ENSP00000044462,ENSP00000085068,ENSP00000175756,ENSP00000215829,ENSP00000216455,ENSP00000221130,ENSP00000221233,ENSP00000223321,ENSP00000224073,ENSP00000227524,ENSP00000230048,ENSP00000230050,ENSP00000239666,ENSP00000242285,ENSP00000248098,ENSP00000251810,ENSP00000258962,ENSP00000259457,ENSP00000262430,ENSP00000262942,ENSP00000264255,ENSP00000264993,ENSP00000265164,ENSP00000265564,ENSP00000275603…	ACOT13,AIFM1,API5,ARF1,ARPC1A,BANF1,BTF3,CAPRIN1,CASK,CASP6,CCDC124,CCT4,CCT5,CCT6A,CDC42BPA,CDV3,CHAF1B,CLTA,CRYL1,CTBP1,EDARADD,EDF1,EEA1,EIF3L,EIF6,ELMO1,EXOSC1,EXOSC2,EXOSC3,EXOSC4,EXOSC5,EXOSC6,EXOSC7,EXOSC8,EXOSC9,FAHD1,FAM213B,GBAS,GNPDA1,GOLGA2,GOT1,GSR,HN1L,HNRNPAB,HNRNPDL,HPRT1,ILF2,ILF3,IMPA1,ISCU,ISOC2,ITPA,LARP4,LSM1,LSM6,MAP4K4,MAPT,MARCKS,MLYCD,MRPS27,NACA,NFU1,NIPSNAP3A,NOLC1,NSF,…
KW-0786	Thiamine pyrophosphate	3	13	0.0147	ENSP00000307241,ENSP00000323811,ENSP00000369134	HACL1,PDHA1,PDHB
KW-0648	Protein biosynthesis	8	128	0.0151	ENSP00000230771,ENSP00000288022,ENSP00000355889,ENSP00000363574,ENSP00000371535,ENSP00000381490,ENSP00000388806,ENSP00000485663	EIF3L,EIF4B,EIF6,HARS2,IARS2,LARP4,PDF,SEPSECS
KW-0403	Intermediate filament	6	75	0.0163	ENSP00000246662,ENSP00000252242,ENSP00000252244,ENSP00000269576,ENSP00000310861,ENSP00000357283	KRT1,KRT10,KRT2,KRT5,KRT9,LMNA
KW-0622	Neuropathy	7	103	0.0172	ENSP00000251810,ENSP00000264093,ENSP00000280326,ENSP00000287295,ENSP00000351777,ENSP00000355889,ENSP00000357283	AIFM1,CCT5,DGUOK,IARS2,LMNA,RRM2B,VCP
KW-0641	Proline biosynthesis	2	4	0.0235	ENSP00000342502,ENSP00000384949	PYCR1,PYCR2
KW-0539	Nucleus	114	5200	0.0240	ENSP00000044462,ENSP00000085068,ENSP00000175756,ENSP00000205402,ENSP00000215829,ENSP00000216252,ENSP00000216455,ENSP00000221233,ENSP00000223321,ENSP00000224073,ENSP00000227524,ENSP00000230048,ENSP00000230640,ENSP00000232888,ENSP00000246071,ENSP00000248098,ENSP00000251810,ENSP00000252622,ENSP00000253247,ENSP00000254193,ENSP00000255681,ENSP00000258962,ENSP00000259457,ENSP00000261245,ENSP00000262710…	ACIN1,ACOT13,AIFM1,API5,ARPC1A,BANF1,BTF3,CASK,CHAF1B,CREB1,CSTF3,CTBP1,CWC15,DCAF13,DHRS4,DLD,DLST,DMRT1,EDF1,EFTUD2,EIF6,EXOSC1,EXOSC2,EXOSC3,EXOSC4,EXOSC5,EXOSC6,EXOSC7,EXOSC8,EXOSC9,FAM175A,FIP1L1,HN1L,HNRNPAB,HNRNPDL,ILF2,ILF3,INTS4,ISCU,ISOC2,LMNA,LSM2,LSM3,LSM4,LSM5,LSM6,LSM7,LYRM1,LYRM4,MACROD1,MFAP1,MNAT1,NACA,NOL11,NOLC1,NUCKS1,NUP50,PAK1IP1,PARN,PELP1,PHF5A,POLR2G,PRKDC,PRMT6,PRPF19,PR…
KW-0853	WD repeat	12	279	0.0261	ENSP00000227524,ENSP00000232888,ENSP00000262942,ENSP00000291576,ENSP00000291842,ENSP00000296792,ENSP00000297579,ENSP00000315700,ENSP00000363313,ENSP00000368887,ENSP00000378399,ENSP00000384302	ARPC1A,CHAF1B,DCAF13,PAK1IP1,PRPF19,PRPF4,PWP2,RRP9,SHKBP1,UTP15,WDR43,WDR89
KW-0004	4Fe-4S	4	37	0.0279	ENSP00000322450,ENSP00000356972,ENSP00000364649,ENSP00000392709	NDUFS1,NDUFS2,NDUFV1,SDHB
KW-1135	Mitochondrion nucleoid	3	18	0.0279	ENSP00000333667,ENSP00000419665,ENSP00000420588	SHMT2,SSBP1,TFAM
KW-0316	Glutaricaciduria	2	5	0.0294	ENSP00000346173,ENSP00000452762	ETFA,ETFB
KW-0456	Lyase	8	148	0.0294	ENSP00000260508,ENSP00000262430,ENSP00000278572,ENSP00000323811,ENSP00000357535,ENSP00000363614,ENSP00000372112,ENSP00000382595	CCBL2,ECHS1,FAHD1,HACL1,HMGCL,MLYCD,PAICS,RPS3
KW-0313	Glucose metabolism	3	19	0.0300	ENSP00000280346,ENSP00000307241,ENSP00000369134	DLAT,PDHA1,PDHB
KW-0119	Carbohydrate metabolism	6	90	0.0307	ENSP00000216392,ENSP00000280346,ENSP00000306817,ENSP00000307241,ENSP00000369134,ENSP00000423674	DLAT,GNPDA1,PDHA1,PDHB,PYGL,RBKS
KW-0164	Citrullination	5	65	0.0341	ENSP00000252244,ENSP00000270625,ENSP00000355899,ENSP00000375730,ENSP00000389103	KRT1,RPL13A,RPL23A,RPS11,RRP15
