# Supplementary material for: A Bayesian semi-parametric model for thermal proteome profiling
Source: Commun Biol. 2021 Jun 29;4:810. doi: 10.1038/s42003-021-02306-8 (PMC8241860; doi:10.1038/s42003-021-02306-8)
Supplement: Supplementary file 6 — Supplementary Data 3 [file 42003_2021_2306_MOESM6_ESM.zip › EnrichmentResults/STA_enrichment.Component.tsv]

#term ID	term description	observed gene count	background gene count	false discovery rate	matching proteins in your network (IDs)	matching proteins in your network (labels)
GO:0070013	intracellular organelle lumen	184	5162	1.29e-29	ENSP00000044462,ENSP00000054950,ENSP00000202816,ENSP00000211998,ENSP00000215829,ENSP00000216225,ENSP00000216252,ENSP00000216366,ENSP00000216455,ENSP00000216832,ENSP00000219313,ENSP00000220849,ENSP00000221130,ENSP00000221233,ENSP00000222968,ENSP00000223321,ENSP00000225698,ENSP00000227520,ENSP00000227524,ENSP00000230050,ENSP00000230056,ENSP00000230640,ENSP00000231751,ENSP00000241052,ENSP00000244520…	ABHD10,ACIN1,ADA,AGA,ALAD,ALDOA,AP4S1,APEH,APRT,ARGLU1,ARMC8,ARPP19,BCL9L,BRIX1,C1QBP,CALU,CAT,CCDC86,CCDC91,CCT5,CD2BP2,CIRBP,CPPED1,CPSF1,CREBBP,CYCS,DDRGK1,DKC1,DLAT,DLST,DNAJC8,DNAJC9,EFTUD2,EIF3A,EIF3E,EIF3L,ENSA,ESF1,EXOSC1,EXOSC2,EXOSC4,EXOSC5,EXOSC6,EXOSC7,EXOSC8,EXOSC9,FHL2,FIP1L1,FKBP7,FTH1,FTL,FUS,GEMIN6,GMNN,GOT1,GOT2,GRIPAP1,GSR,GUSB,HDGF,HDGFRP3,HEMGN,HIST1H1C,HNRNPA2B1,HNRNPAB,HNRN…
GO:0000502	proteasome complex	28	64	2.27e-26	ENSP00000044462,ENSP00000216455,ENSP00000219313,ENSP00000223321,ENSP00000259457,ENSP00000261303,ENSP00000261479,ENSP00000261712,ENSP00000262193,ENSP00000264639,ENSP00000270586,ENSP00000271308,ENSP00000290541,ENSP00000309474,ENSP00000310129,ENSP00000348442,ENSP00000351777,ENSP00000355325,ENSP00000357879,ENSP00000359910,ENSP00000362334,ENSP00000364016,ENSP00000386541,ENSP00000391211,ENSP00000414359…	PSMA1,PSMA2,PSMA3,PSMA4,PSMA5,PSMA6,PSMA7,PSMB1,PSMB2,PSMB3,PSMB4,PSMB5,PSMB6,PSMB7,PSMB8,PSMC1,PSMC2,PSMD1,PSMD11,PSMD12,PSMD14,PSMD2,PSMD3,PSMD4,PSMD6,PSMD7,PSMD9,VCP
GO:0032991	protein-containing complex	166	4792	1.91e-24	ENSP00000044462,ENSP00000211998,ENSP00000215829,ENSP00000216190,ENSP00000216225,ENSP00000216252,ENSP00000216366,ENSP00000216442,ENSP00000216455,ENSP00000216832,ENSP00000219313,ENSP00000220849,ENSP00000221233,ENSP00000222247,ENSP00000223321,ENSP00000223398,ENSP00000227524,ENSP00000230050,ENSP00000230640,ENSP00000231751,ENSP00000244520,ENSP00000245206,ENSP00000246071,ENSP00000251810,ENSP00000253108…	ACIN1,AP4S1,APOBR,ATP1B3,ATP5O,ATP6V1D,BAG2,BCL9L,CARHSP1,CCDC97,CCT5,CD2BP2,CIRBP,CLIP1,CLIP2,CPSF1,CREBBP,CYCS,DCTN2,DDOST,DKC1,DLAT,DLST,EEA1,EEF1B2,EFTUD2,EIF3A,EIF3C,EIF3D,EIF3E,EIF3G,EIF3H,EIF3L,EIF3M,EIF4B,ERH,EXOSC1,EXOSC2,EXOSC4,EXOSC5,EXOSC6,EXOSC7,EXOSC8,EXOSC9,FIP1L1,FTH1,FTL,FUS,GEMIN6,GOT2,GPATCH11,HDGF,HIST1H1C,HNRNPA2B1,HNRNPAB,HNRNPD,HNRNPDL,IKBKG,INIP,ISY1,LAMP2,LEO1,LIMD1,LSM2,…
GO:1902494	catalytic complex	82	1295	1.91e-24	ENSP00000044462,ENSP00000215829,ENSP00000216225,ENSP00000216252,ENSP00000216455,ENSP00000216832,ENSP00000219313,ENSP00000221233,ENSP00000223321,ENSP00000227524,ENSP00000230640,ENSP00000246071,ENSP00000251810,ENSP00000254193,ENSP00000258169,ENSP00000258962,ENSP00000259457,ENSP00000261303,ENSP00000261479,ENSP00000261712,ENSP00000262193,ENSP00000262367,ENSP00000264639,ENSP00000265465,ENSP00000265564…	ATP1B3,CARHSP1,CREBBP,CYCS,DCTN2,DDOST,DKC1,DLAT,DLST,EEA1,EFTUD2,ERH,EXOSC1,EXOSC2,EXOSC4,EXOSC5,EXOSC6,EXOSC7,EXOSC8,EXOSC9,HNRNPA2B1,IKBKG,ISY1,LEO1,LSM2,MCCC2,MPHOSPH6,NCOA6,NOLC1,PELP1,PHF5A,PNN,POLA2,PPP1R9B,PPP2R4,PRPF19,PSMA1,PSMA2,PSMA3,PSMA4,PSMA5,PSMA6,PSMA7,PSMB1,PSMB2,PSMB3,PSMB4,PSMB5,PSMB6,PSMB7,PSMB8,PSMC1,PSMC2,PSMD1,PSMD11,PSMD12,PSMD14,PSMD2,PSMD3,PSMD4,PSMD6,PSMD7,PSMD9,PTAR1,…
GO:0031981	nuclear lumen	149	4030	7.98e-24	ENSP00000044462,ENSP00000202816,ENSP00000215829,ENSP00000216225,ENSP00000216252,ENSP00000216455,ENSP00000216832,ENSP00000219313,ENSP00000220849,ENSP00000221233,ENSP00000223321,ENSP00000225698,ENSP00000227520,ENSP00000227524,ENSP00000230050,ENSP00000230056,ENSP00000230640,ENSP00000244520,ENSP00000246071,ENSP00000251810,ENSP00000252542,ENSP00000253048,ENSP00000254108,ENSP00000254193,ENSP00000255120…	ACIN1,APRT,ARGLU1,ARPP19,BCL9L,BRIX1,C1QBP,CCDC86,CCDC91,CCT5,CD2BP2,CIRBP,CPSF1,CREBBP,DDRGK1,DKC1,DNAJC8,DNAJC9,EFTUD2,EIF3A,EIF3E,EIF3L,ENSA,ESF1,EXOSC1,EXOSC2,EXOSC4,EXOSC5,EXOSC6,EXOSC7,EXOSC8,EXOSC9,FHL2,FIP1L1,FUS,GEMIN6,GMNN,GOT1,GRIPAP1,HDGF,HDGFRP3,HEMGN,HIST1H1C,HNRNPA2B1,HNRNPAB,HNRNPD,HNRNPDL,INIP,ISY1,LEO1,LSM2,LSM6,MED13,MED13L,MED8,MPHOSPH6,NASP,NCL,NCOA6,NKAP,NOLC1,NUDT21,OPTN,PE…
GO:0005654	nucleoplasm	136	3446	1.03e-23	ENSP00000044462,ENSP00000202816,ENSP00000215829,ENSP00000216225,ENSP00000216252,ENSP00000216455,ENSP00000216832,ENSP00000219313,ENSP00000220849,ENSP00000221233,ENSP00000223321,ENSP00000227524,ENSP00000230050,ENSP00000230056,ENSP00000230640,ENSP00000244520,ENSP00000246071,ENSP00000251810,ENSP00000252542,ENSP00000253048,ENSP00000254108,ENSP00000254193,ENSP00000255120,ENSP00000258169,ENSP00000258962…	ACIN1,APRT,ARGLU1,ARPP19,BCL9L,CCDC91,CD2BP2,CIRBP,CPSF1,CREBBP,DKC1,DNAJC8,DNAJC9,EFTUD2,EIF3E,EIF3L,ENSA,ESF1,EXOSC1,EXOSC2,EXOSC4,EXOSC5,EXOSC6,EXOSC7,EXOSC8,EXOSC9,FHL2,FIP1L1,FUS,GEMIN6,GMNN,GOT1,GRIPAP1,HDGF,HDGFRP3,HEMGN,HNRNPA2B1,HNRNPAB,HNRNPD,HNRNPDL,INIP,ISY1,LEO1,LSM2,LSM6,MED13,MED13L,MED8,MPHOSPH6,NASP,NCL,NCOA6,NKAP,NOLC1,NUDT21,OPTN,PELP1,PHAX,PHF5A,PNISR,PNN,POLA2,PPP1R9B,PPP2R4,…
GO:0044428	nuclear part	155	4359	1.62e-23	ENSP00000044462,ENSP00000202816,ENSP00000215829,ENSP00000216225,ENSP00000216252,ENSP00000216455,ENSP00000216832,ENSP00000219313,ENSP00000220849,ENSP00000221233,ENSP00000223321,ENSP00000225698,ENSP00000227520,ENSP00000227524,ENSP00000230050,ENSP00000230056,ENSP00000230640,ENSP00000244520,ENSP00000246071,ENSP00000251810,ENSP00000252542,ENSP00000253048,ENSP00000254108,ENSP00000254193,ENSP00000255120…	ACIN1,APEH,APRT,ARGLU1,ARPP19,BCL9L,BNIP2,BRIX1,C1QBP,CCDC86,CCDC91,CCDC97,CCT5,CD2BP2,CIRBP,CLIP1,CPSF1,CREBBP,DDRGK1,DKC1,DNAJC8,DNAJC9,EFTUD2,EIF3A,EIF3E,EIF3L,ENSA,ESF1,EXOSC1,EXOSC2,EXOSC4,EXOSC5,EXOSC6,EXOSC7,EXOSC8,EXOSC9,FHL2,FIP1L1,FUS,GEMIN6,GMNN,GOT1,GRIPAP1,HDGF,HDGFRP3,HEMGN,HIST1H1C,HNRNPA2B1,HNRNPAB,HNRNPD,HNRNPDL,INIP,ISY1,LEO1,LSM2,LSM6,MED13,MED13L,MED8,MPHOSPH6,NASP,NCL,NCOA6,N…
GO:0044424	intracellular part	297	13996	9.07e-23	ENSP00000044462,ENSP00000054950,ENSP00000075120,ENSP00000202816,ENSP00000211998,ENSP00000215829,ENSP00000216190,ENSP00000216225,ENSP00000216252,ENSP00000216366,ENSP00000216442,ENSP00000216455,ENSP00000216832,ENSP00000217121,ENSP00000219313,ENSP00000220058,ENSP00000220849,ENSP00000221130,ENSP00000221233,ENSP00000222247,ENSP00000222968,ENSP00000223321,ENSP00000223398,ENSP00000225698,ENSP00000225777…	AAMDC,ABCC4,ABHD10,ACIN1,ADA,AGA,AHNAK,ALAD,ALDOA,AP4S1,APEH,APRT,ARGLU1,ARMC8,ARPP19,ATP1B3,ATP5O,ATP6V1D,ATPIF1,BAG2,BCAP31,BCL9L,BIRC6,BLMH,BNIP2,BOLA3,BRIX1,C1QBP,C5orf30,CALU,CARHSP1,CAST,CAT,CCDC58,CCDC86,CCDC91,CCDC97,CCT5,CD2BP2,CHKB,CIRBP,CLIP1,CLIP2,CPPED1,CPSF1,CREBBP,CTH,CYCS,DBN1,DCTN2,DDOST,DDRGK1,DKC1,DLAT,DLST,DNAJC8,DNAJC9,DNPEP,DNPH1,DTD2,EEA1,EEF1B2,EFTUD2,EIF1AX,EIF3A,EIF3C,EI…
GO:0005829	cytosol	165	4958	1.43e-22	ENSP00000044462,ENSP00000211998,ENSP00000215829,ENSP00000216190,ENSP00000216225,ENSP00000216442,ENSP00000216455,ENSP00000219313,ENSP00000220849,ENSP00000221130,ENSP00000221233,ENSP00000222247,ENSP00000222968,ENSP00000223321,ENSP00000225698,ENSP00000228251,ENSP00000230050,ENSP00000230056,ENSP00000230431,ENSP00000241052,ENSP00000245552,ENSP00000248098,ENSP00000251810,ENSP00000253048,ENSP00000253108…	ABHD10,ACIN1,ADA,AHNAK,ALAD,ALDOA,APEH,APRT,ATP6V1D,BAG2,BCAP31,BLMH,BNIP2,C1QBP,CARHSP1,CAST,CAT,CCDC91,CCT5,CD2BP2,CHKB,CLIP1,CPPED1,CTH,CYCS,DCTN2,DNAJC8,DNAJC9,DNPEP,DNPH1,EEA1,EEF1B2,EFTUD2,EIF1AX,EIF3A,EIF3C,EIF3D,EIF3E,EIF3G,EIF3H,EIF3L,EIF3M,EIF4B,EXOSC1,EXOSC2,EXOSC4,EXOSC5,EXOSC6,EXOSC7,EXOSC8,EXOSC9,FTH1,FTL,FUOM,GEMIN6,GMNN,GNPDA1,GNPDA2,GOT1,GRIPAP1,GSR,HDGFRP3,HERC1,HN1L,HNRNPD,HNRN…
GO:1990904	ribonucleoprotein complex	61	770	1.77e-22	ENSP00000044462,ENSP00000215829,ENSP00000216252,ENSP00000216832,ENSP00000222247,ENSP00000223321,ENSP00000227524,ENSP00000230050,ENSP00000230640,ENSP00000244520,ENSP00000246071,ENSP00000254108,ENSP00000254193,ENSP00000258962,ENSP00000260102,ENSP00000261479,ENSP00000262584,ENSP00000266735,ENSP00000269601,ENSP00000269967,ENSP00000271628,ENSP00000272317,ENSP00000273317,ENSP00000273541,ENSP00000304903…	CARHSP1,CCDC97,CD2BP2,CIRBP,DKC1,EFTUD2,EIF3A,EIF4B,FUS,HNRNPA2B1,HNRNPAB,HNRNPD,HNRNPDL,ISY1,LIMD1,LSM2,LSM6,MRPL15,MRPS27,NCL,NOLC1,NUP62,PHF5A,PNN,PRPF19,PSMA1,PSMA2,PSMA4,PSMA6,PSMC2,PUM2,RBM8A,RPL10A,RPL18A,RPL6,RPL7,RPL8,RPP14,RPP40,RPS12,RPS27A,RRBP1,RRP15,RSL1D1,SART1,SF3B4,SKIV2L2,SNRPA1,SNRPB,SNRPB2,SNRPC,SNRPD2,SNRPD3,SNRPF,SRSF1,SRSF2,SYNCRIP,TXNL4A,USP39,YBX1,ZCCHC8
GO:0005622	intracellular	298	14286	1.92e-21	ENSP00000044462,ENSP00000054950,ENSP00000075120,ENSP00000202816,ENSP00000211998,ENSP00000215829,ENSP00000216190,ENSP00000216225,ENSP00000216252,ENSP00000216366,ENSP00000216442,ENSP00000216455,ENSP00000216832,ENSP00000217121,ENSP00000219313,ENSP00000220058,ENSP00000220849,ENSP00000221130,ENSP00000221233,ENSP00000222247,ENSP00000222968,ENSP00000223321,ENSP00000223398,ENSP00000225698,ENSP00000225777…	AAMDC,ABCC4,ABHD10,ACIN1,ADA,AGA,AHNAK,ALAD,ALDOA,AP4S1,APEH,APRT,ARGLU1,ARMC8,ARPP19,ATP1B3,ATP5O,ATP6V1D,ATPIF1,BAG2,BCAP31,BCL9L,BIRC6,BLMH,BNIP2,BOLA3,BRIX1,C1QBP,C5orf30,CALU,CARHSP1,CAST,CAT,CCDC58,CCDC86,CCDC91,CCDC97,CCT5,CD2BP2,CHKB,CIRBP,CLIP1,CLIP2,CPPED1,CPSF1,CREBBP,CTH,CYCS,DBN1,DCTN2,DDOST,DDRGK1,DKC1,DLAT,DLST,DNAJC8,DNAJC9,DNPEP,DNPH1,DTD2,EEA1,EEF1B2,EFTUD2,EIF1AX,EIF3A,EIF3C,EI…
GO:0044446	intracellular organelle part	229	8882	6.58e-21	ENSP00000044462,ENSP00000054950,ENSP00000075120,ENSP00000202816,ENSP00000211998,ENSP00000215829,ENSP00000216225,ENSP00000216252,ENSP00000216366,ENSP00000216442,ENSP00000216455,ENSP00000216832,ENSP00000219313,ENSP00000220849,ENSP00000221130,ENSP00000221233,ENSP00000222247,ENSP00000222968,ENSP00000223321,ENSP00000223398,ENSP00000225698,ENSP00000225777,ENSP00000227520,ENSP00000227524,ENSP00000230050…	ABCC4,ABHD10,ACIN1,ADA,AGA,ALAD,ALDOA,AP4S1,APEH,APRT,ARGLU1,ARMC8,ARPP19,ATP5O,ATP6V1D,BAG2,BCAP31,BCL9L,BIRC6,BNIP2,BRIX1,C1QBP,CALU,CAT,CCDC86,CCDC91,CCDC97,CCT5,CD2BP2,CIRBP,CLIP1,CLIP2,CPPED1,CPSF1,CREBBP,CYCS,DBN1,DCTN2,DDOST,DDRGK1,DKC1,DLAT,DLST,DNAJC8,DNAJC9,EEA1,EFTUD2,EIF3A,EIF3E,EIF3L,ENSA,ESF1,EXOSC1,EXOSC2,EXOSC4,EXOSC5,EXOSC6,EXOSC7,EXOSC8,EXOSC9,FHL2,FIP1L1,FKBP7,FTH1,FTL,FUS,GEMI…
GO:0044422	organelle part	231	9111	3.33e-20	ENSP00000044462,ENSP00000054950,ENSP00000075120,ENSP00000202816,ENSP00000211998,ENSP00000215829,ENSP00000216225,ENSP00000216252,ENSP00000216366,ENSP00000216442,ENSP00000216455,ENSP00000216832,ENSP00000219313,ENSP00000220849,ENSP00000221130,ENSP00000221233,ENSP00000222247,ENSP00000222968,ENSP00000223321,ENSP00000223398,ENSP00000225698,ENSP00000225777,ENSP00000227520,ENSP00000227524,ENSP00000230050…	ABCC4,ABHD10,ACIN1,ADA,AGA,AHNAK,ALAD,ALDOA,AP4S1,APEH,APRT,ARGLU1,ARMC8,ARPP19,ATP5O,ATP6V1D,BAG2,BCAP31,BCL9L,BIRC6,BNIP2,BRIX1,C1QBP,C5orf30,CALU,CAT,CCDC86,CCDC91,CCDC97,CCT5,CD2BP2,CIRBP,CLIP1,CLIP2,CPPED1,CPSF1,CREBBP,CYCS,DBN1,DCTN2,DDOST,DDRGK1,DKC1,DLAT,DLST,DNAJC8,DNAJC9,EEA1,EFTUD2,EIF3A,EIF3E,EIF3L,ENSA,ESF1,EXOSC1,EXOSC2,EXOSC4,EXOSC5,EXOSC6,EXOSC7,EXOSC8,EXOSC9,FHL2,FIP1L1,FKBP7,FTH…
GO:0005839	proteasome core complex	15	21	9.73e-17	ENSP00000044462,ENSP00000216455,ENSP00000223321,ENSP00000259457,ENSP00000261479,ENSP00000262193,ENSP00000270586,ENSP00000271308,ENSP00000290541,ENSP00000355325,ENSP00000359910,ENSP00000362334,ENSP00000364016,ENSP00000414359,ENSP00000483688	PSMA1,PSMA2,PSMA3,PSMA4,PSMA5,PSMA6,PSMA7,PSMB1,PSMB2,PSMB3,PSMB4,PSMB5,PSMB6,PSMB7,PSMB8
GO:0005634	nucleus	187	6892	1.47e-16	ENSP00000044462,ENSP00000202816,ENSP00000215829,ENSP00000216225,ENSP00000216252,ENSP00000216455,ENSP00000216832,ENSP00000219313,ENSP00000220849,ENSP00000221233,ENSP00000223321,ENSP00000225698,ENSP00000227520,ENSP00000227524,ENSP00000228251,ENSP00000230050,ENSP00000230056,ENSP00000230431,ENSP00000230640,ENSP00000231751,ENSP00000244520,ENSP00000245552,ENSP00000246071,ENSP00000248098,ENSP00000251810…	ACIN1,AHNAK,APEH,APRT,ARGLU1,ARPP19,BCL9L,BNIP2,BRIX1,C1QBP,CCDC86,CCDC91,CCDC97,CCT5,CD2BP2,CIRBP,CLIP1,CPSF1,CREBBP,CYCS,DDRGK1,DKC1,DLST,DNAJC8,DNAJC9,DNPH1,EFTUD2,EIF3A,EIF3E,EIF3L,ENSA,ESF1,EXOSC1,EXOSC2,EXOSC4,EXOSC5,EXOSC6,EXOSC7,EXOSC8,EXOSC9,FHL2,FIP1L1,FUS,GEMIN6,GMNN,GOT1,GRIPAP1,HDGF,HDGFRP3,HEMGN,HIST1H1C,HMGN2,HMGN5,HN1L,HNRNPA2B1,HNRNPAB,HNRNPD,HNRNPDL,HRSP12,IKBKG,INIP,ISY1,KIAA11…
GO:0005737	cytoplasm	253	11238	3.60e-16	ENSP00000044462,ENSP00000054950,ENSP00000075120,ENSP00000211998,ENSP00000215829,ENSP00000216190,ENSP00000216225,ENSP00000216366,ENSP00000216442,ENSP00000216455,ENSP00000217121,ENSP00000219313,ENSP00000220058,ENSP00000220849,ENSP00000221130,ENSP00000221233,ENSP00000222247,ENSP00000222968,ENSP00000223321,ENSP00000223398,ENSP00000225698,ENSP00000225777,ENSP00000227524,ENSP00000228251,ENSP00000230050…	AAMDC,ABCC4,ABHD10,ACIN1,ADA,AGA,AHNAK,ALAD,ALDOA,AP4S1,APEH,APRT,ARGLU1,ARMC8,ARPP19,ATP1B3,ATP5O,ATP6V1D,ATPIF1,BAG2,BCAP31,BIRC6,BLMH,BNIP2,BOLA3,C1QBP,C5orf30,CALU,CARHSP1,CAST,CAT,CCDC58,CCDC91,CCT5,CD2BP2,CHKB,CIRBP,CLIP1,CLIP2,CPPED1,CREBBP,CTH,CYCS,DBN1,DCTN2,DDOST,DDRGK1,DKC1,DLAT,DLST,DNAJC8,DNAJC9,DNPEP,DNPH1,DTD2,EEA1,EEF1B2,EFTUD2,EIF1AX,EIF3A,EIF3C,EIF3D,EIF3E,EIF3G,EIF3H,EIF3L,EIF3…
GO:0043229	intracellular organelle	265	12193	7.25e-16	ENSP00000044462,ENSP00000054950,ENSP00000075120,ENSP00000202816,ENSP00000211998,ENSP00000215829,ENSP00000216225,ENSP00000216252,ENSP00000216366,ENSP00000216442,ENSP00000216455,ENSP00000216832,ENSP00000219313,ENSP00000220058,ENSP00000220849,ENSP00000221130,ENSP00000221233,ENSP00000222247,ENSP00000222968,ENSP00000223321,ENSP00000223398,ENSP00000225698,ENSP00000225777,ENSP00000227520,ENSP00000227524…	ABCC4,ABHD10,ACIN1,ADA,AGA,AHNAK,ALAD,ALDOA,AP4S1,APEH,APRT,ARGLU1,ARMC8,ARPP19,ATP1B3,ATP5O,ATP6V1D,ATPIF1,BAG2,BCAP31,BCL9L,BIRC6,BNIP2,BOLA3,BRIX1,C1QBP,CALU,CARHSP1,CAST,CAT,CCDC58,CCDC86,CCDC91,CCDC97,CCT5,CD2BP2,CIRBP,CLIP1,CLIP2,CPPED1,CPSF1,CREBBP,CYCS,DBN1,DCTN2,DDOST,DDRGK1,DKC1,DLAT,DLST,DNAJC8,DNAJC9,DNPH1,EEA1,EFTUD2,EIF3A,EIF3E,EIF3L,ENSA,ESF1,EXOSC1,EXOSC2,EXOSC4,EXOSC5,EXOSC6,EXOS…
GO:0005681	spliceosomal complex	27	187	2.15e-15	ENSP00000215829,ENSP00000216252,ENSP00000216832,ENSP00000227524,ENSP00000230640,ENSP00000244520,ENSP00000246071,ENSP00000254193,ENSP00000258962,ENSP00000266735,ENSP00000269601,ENSP00000271628,ENSP00000273541,ENSP00000310448,ENSP00000312981,ENSP00000342374,ENSP00000346694,ENSP00000358635,ENSP00000361626,ENSP00000364813,ENSP00000376276,ENSP00000392094,ENSP00000412566,ENSP00000422392,ENSP00000438993…	EFTUD2,HNRNPA2B1,HNRNPDL,ISY1,LSM2,LSM6,PHF5A,PNN,PRPF19,RBM8A,SART1,SF3B4,SKIV2L2,SNRPA1,SNRPB,SNRPB2,SNRPC,SNRPD2,SNRPD3,SNRPF,SRSF1,SRSF2,SYNCRIP,TXNL4A,USP39,YBX1,ZCCHC8
GO:0043226	organelle	266	12432	6.99e-15	ENSP00000044462,ENSP00000054950,ENSP00000075120,ENSP00000202816,ENSP00000211998,ENSP00000215829,ENSP00000216225,ENSP00000216252,ENSP00000216366,ENSP00000216442,ENSP00000216455,ENSP00000216832,ENSP00000219313,ENSP00000220058,ENSP00000220849,ENSP00000221130,ENSP00000221233,ENSP00000222247,ENSP00000222968,ENSP00000223321,ENSP00000223398,ENSP00000225698,ENSP00000225777,ENSP00000227520,ENSP00000227524…	ABCC4,ABHD10,ACIN1,ADA,AGA,AHNAK,ALAD,ALDOA,AP4S1,APEH,APRT,ARGLU1,ARMC8,ARPP19,ATP1B3,ATP5O,ATP6V1D,ATPIF1,BAG2,BCAP31,BCL9L,BIRC6,BNIP2,BOLA3,BRIX1,C1QBP,C5orf30,CALU,CARHSP1,CAST,CAT,CCDC58,CCDC86,CCDC91,CCDC97,CCT5,CD2BP2,CIRBP,CLIP1,CLIP2,CPPED1,CPSF1,CREBBP,CYCS,DBN1,DCTN2,DDOST,DDRGK1,DKC1,DLAT,DLST,DNAJC8,DNAJC9,DNPH1,EEA1,EFTUD2,EIF3A,EIF3E,EIF3L,ENSA,ESF1,EXOSC1,EXOSC2,EXOSC4,EXOSC5,EXO…
GO:0044444	cytoplasmic part	221	9377	4.63e-14	ENSP00000044462,ENSP00000054950,ENSP00000075120,ENSP00000211998,ENSP00000215829,ENSP00000216190,ENSP00000216225,ENSP00000216366,ENSP00000216442,ENSP00000216455,ENSP00000217121,ENSP00000219313,ENSP00000220058,ENSP00000220849,ENSP00000221130,ENSP00000221233,ENSP00000222247,ENSP00000222968,ENSP00000223321,ENSP00000223398,ENSP00000225698,ENSP00000225777,ENSP00000228251,ENSP00000230050,ENSP00000230056…	ABCC4,ABHD10,ACIN1,ADA,AGA,AHNAK,ALAD,ALDOA,AP4S1,APEH,APRT,ARGLU1,ARMC8,ATP1B3,ATP5O,ATP6V1D,ATPIF1,BAG2,BCAP31,BIRC6,BLMH,BNIP2,BOLA3,C1QBP,CALU,CARHSP1,CAST,CAT,CCDC58,CCDC91,CCT5,CD2BP2,CHKB,CIRBP,CLIP1,CLIP2,CPPED1,CTH,CYCS,DBN1,DCTN2,DDOST,DDRGK1,DLAT,DLST,DNAJC8,DNAJC9,DNPEP,DNPH1,EEA1,EEF1B2,EFTUD2,EIF1AX,EIF3A,EIF3C,EIF3D,EIF3E,EIF3G,EIF3H,EIF3L,EIF3M,EIF4B,ERH,EXOSC1,EXOSC2,EXOSC4,EXOSC…
GO:0043227	membrane-bounded organelle	248	11244	5.89e-14	ENSP00000044462,ENSP00000054950,ENSP00000075120,ENSP00000202816,ENSP00000211998,ENSP00000215829,ENSP00000216225,ENSP00000216252,ENSP00000216366,ENSP00000216442,ENSP00000216455,ENSP00000216832,ENSP00000219313,ENSP00000220058,ENSP00000220849,ENSP00000221130,ENSP00000221233,ENSP00000222968,ENSP00000223321,ENSP00000225698,ENSP00000225777,ENSP00000227520,ENSP00000227524,ENSP00000228251,ENSP00000230050…	ABCC4,ABHD10,ACIN1,ADA,AGA,AHNAK,ALAD,ALDOA,AP4S1,APEH,APRT,ARGLU1,ARMC8,ARPP19,ATP1B3,ATP5O,ATP6V1D,ATPIF1,BCAP31,BCL9L,BIRC6,BNIP2,BOLA3,BRIX1,C1QBP,CALU,CAST,CAT,CCDC58,CCDC86,CCDC91,CCDC97,CCT5,CD2BP2,CIRBP,CLIP1,CPPED1,CPSF1,CREBBP,CYCS,DCTN2,DDOST,DDRGK1,DKC1,DLAT,DLST,DNAJC8,DNAJC9,DNPH1,EEA1,EFTUD2,EIF3A,EIF3E,EIF3L,ENSA,ESF1,EXOSC1,EXOSC2,EXOSC4,EXOSC5,EXOSC6,EXOSC7,EXOSC8,EXOSC9,FHL2,FI…
GO:1904813	ficolin-1-rich granule lumen	21	125	3.79e-13	ENSP00000211998,ENSP00000219313,ENSP00000222968,ENSP00000223321,ENSP00000241052,ENSP00000259457,ENSP00000261712,ENSP00000262193,ENSP00000264639,ENSP00000271308,ENSP00000273550,ENSP00000296456,ENSP00000302728,ENSP00000310129,ENSP00000348442,ENSP00000351777,ENSP00000378669,ENSP00000386284,ENSP00000386541,ENSP00000391211,ENSP00000418695	ALAD,ALDOA,APEH,CAT,FTH1,GUSB,PDAP1,PSMA2,PSMA5,PSMB1,PSMB7,PSMC2,PSMD11,PSMD12,PSMD14,PSMD2,PSMD3,PSMD6,PSMD7,VCL,VCP
GO:0071013	catalytic step 2 spliceosome	19	99	8.06e-13	ENSP00000215829,ENSP00000216252,ENSP00000216832,ENSP00000227524,ENSP00000230640,ENSP00000246071,ENSP00000254193,ENSP00000258962,ENSP00000266735,ENSP00000273541,ENSP00000310448,ENSP00000342374,ENSP00000346694,ENSP00000358635,ENSP00000364813,ENSP00000392094,ENSP00000412566,ENSP00000438993,ENSP00000463058	EFTUD2,HNRNPA2B1,ISY1,LSM2,PHF5A,PNN,PRPF19,RBM8A,SART1,SKIV2L2,SNRPA1,SNRPB,SNRPB2,SNRPD2,SNRPD3,SNRPF,SRSF1,SYNCRIP,ZCCHC8
GO:0101002	ficolin-1-rich granule	24	186	8.71e-13	ENSP00000075120,ENSP00000211998,ENSP00000219313,ENSP00000222968,ENSP00000223321,ENSP00000241052,ENSP00000259457,ENSP00000261712,ENSP00000262193,ENSP00000264639,ENSP00000271308,ENSP00000273550,ENSP00000296456,ENSP00000302728,ENSP00000310129,ENSP00000348442,ENSP00000351777,ENSP00000364403,ENSP00000378669,ENSP00000386284,ENSP00000386541,ENSP00000391211,ENSP00000408411,ENSP00000418695	ALAD,ALDOA,APEH,CAT,FTH1,GUSB,LAMP2,PDAP1,PSMA2,PSMA5,PSMB1,PSMB7,PSMC2,PSMD11,PSMD12,PSMD14,PSMD2,PSMD3,PSMD6,PSMD7,SLC2A3,UBR4,VCL,VCP
GO:0005838	proteasome regulatory particle	12	21	1.10e-12	ENSP00000219313,ENSP00000261303,ENSP00000261712,ENSP00000264639,ENSP00000309474,ENSP00000310129,ENSP00000348442,ENSP00000357879,ENSP00000386541,ENSP00000391211,ENSP00000418695,ENSP00000440485	PSMC1,PSMC2,PSMD1,PSMD11,PSMD12,PSMD14,PSMD2,PSMD3,PSMD4,PSMD6,PSMD7,PSMD9
GO:0043231	intracellular membrane-bounded organelle	231	10365	3.02e-12	ENSP00000044462,ENSP00000054950,ENSP00000202816,ENSP00000215829,ENSP00000216225,ENSP00000216252,ENSP00000216366,ENSP00000216455,ENSP00000216832,ENSP00000219313,ENSP00000220058,ENSP00000220849,ENSP00000221130,ENSP00000221233,ENSP00000223321,ENSP00000225698,ENSP00000227520,ENSP00000227524,ENSP00000228251,ENSP00000230050,ENSP00000230056,ENSP00000230431,ENSP00000230640,ENSP00000231751,ENSP00000241052…	ABHD10,ACIN1,ADA,AGA,AHNAK,AP4S1,APEH,APRT,ARGLU1,ARPP19,ATP5O,ATPIF1,BCAP31,BCL9L,BIRC6,BNIP2,BOLA3,BRIX1,C1QBP,CALU,CAST,CAT,CCDC58,CCDC86,CCDC91,CCDC97,CCT5,CD2BP2,CIRBP,CLIP1,CPPED1,CPSF1,CREBBP,CYCS,DDOST,DDRGK1,DKC1,DLAT,DLST,DNAJC8,DNAJC9,DNPH1,EFTUD2,EIF3A,EIF3E,EIF3L,ENSA,ESF1,EXOSC1,EXOSC2,EXOSC4,EXOSC5,EXOSC6,EXOSC7,EXOSC8,EXOSC9,FHL2,FIP1L1,FKBP7,FTH1,FTL,FUS,GEMIN6,GMNN,GOLGB1,GOT1,G…
GO:0097525	spliceosomal snRNP complex	15	60	1.29e-11	ENSP00000215829,ENSP00000216252,ENSP00000244520,ENSP00000246071,ENSP00000254193,ENSP00000266735,ENSP00000269601,ENSP00000269967,ENSP00000304903,ENSP00000310448,ENSP00000342374,ENSP00000364813,ENSP00000392094,ENSP00000412566,ENSP00000422392	CCDC97,CD2BP2,EFTUD2,LSM2,LSM6,PHF5A,SART1,SNRPA1,SNRPB,SNRPB2,SNRPC,SNRPD2,SNRPD3,SNRPF,TXNL4A
GO:0060205	cytoplasmic vesicle lumen	29	340	2.56e-11	ENSP00000211998,ENSP00000219313,ENSP00000223321,ENSP00000231751,ENSP00000241052,ENSP00000259457,ENSP00000261712,ENSP00000262193,ENSP00000264595,ENSP00000264639,ENSP00000266041,ENSP00000271308,ENSP00000302728,ENSP00000309474,ENSP00000310129,ENSP00000348442,ENSP00000351777,ENSP00000361965,ENSP00000366525,ENSP00000367615,ENSP00000368920,ENSP00000371193,ENSP00000378669,ENSP00000386284,ENSP00000386541…	ADA,AGA,ALAD,ALDOA,APRT,ARMC8,CAT,CPPED1,FTL,GUSB,ITIH4,LTF,NHLRC3,NPC2,PSMA2,PSMA5,PSMB1,PSMB7,PSMC2,PSMD1,PSMD11,PSMD12,PSMD14,PSMD2,PSMD3,PSMD6,PSMD7,VCL,VCP
GO:0120114	Sm-like protein family complex	16	78	2.76e-11	ENSP00000215829,ENSP00000216252,ENSP00000244520,ENSP00000246071,ENSP00000254193,ENSP00000266735,ENSP00000269601,ENSP00000269967,ENSP00000281950,ENSP00000304903,ENSP00000310448,ENSP00000342374,ENSP00000364813,ENSP00000392094,ENSP00000412566,ENSP00000422392	CCDC97,CD2BP2,EFTUD2,GEMIN6,LSM2,LSM6,PHF5A,SART1,SNRPA1,SNRPB,SNRPB2,SNRPC,SNRPD2,SNRPD3,SNRPF,TXNL4A
GO:0034774	secretory granule lumen	28	323	4.06e-11	ENSP00000211998,ENSP00000219313,ENSP00000223321,ENSP00000231751,ENSP00000241052,ENSP00000259457,ENSP00000261712,ENSP00000262193,ENSP00000264595,ENSP00000264639,ENSP00000266041,ENSP00000271308,ENSP00000302728,ENSP00000309474,ENSP00000310129,ENSP00000348442,ENSP00000351777,ENSP00000366525,ENSP00000367615,ENSP00000368920,ENSP00000371193,ENSP00000378669,ENSP00000386284,ENSP00000386541,ENSP00000391211…	AGA,ALAD,ALDOA,APRT,ARMC8,CAT,CPPED1,FTL,GUSB,ITIH4,LTF,NHLRC3,NPC2,PSMA2,PSMA5,PSMB1,PSMB7,PSMC2,PSMD1,PSMD11,PSMD12,PSMD14,PSMD2,PSMD3,PSMD6,PSMD7,VCL,VCP
GO:0044464	cell part	301	16244	1.70e-10	ENSP00000044462,ENSP00000054950,ENSP00000075120,ENSP00000202816,ENSP00000211998,ENSP00000215829,ENSP00000216190,ENSP00000216225,ENSP00000216252,ENSP00000216366,ENSP00000216442,ENSP00000216455,ENSP00000216832,ENSP00000217121,ENSP00000219313,ENSP00000220058,ENSP00000220849,ENSP00000221130,ENSP00000221233,ENSP00000222247,ENSP00000222968,ENSP00000223321,ENSP00000223398,ENSP00000225698,ENSP00000225777…	AAMDC,ABCC4,ABHD10,ACIN1,ADA,AGA,AHNAK,ALAD,ALDOA,AP4S1,APEH,APOBR,APRT,ARGLU1,ARMC8,ARPP19,ATP1B3,ATP5O,ATP6V1D,ATPIF1,BAG2,BCAP31,BCL9L,BIRC6,BLMH,BNIP2,BOLA3,BRIX1,C1QBP,C5orf30,CALU,CARHSP1,CAST,CAT,CCDC58,CCDC86,CCDC91,CCDC97,CCT5,CD2BP2,CHKB,CIRBP,CLIP1,CLIP2,CPPED1,CPSF1,CREBBP,CTH,CYCS,DBN1,DCTN2,DDOST,DDRGK1,DKC1,DLAT,DLST,DNAJC8,DNAJC9,DNPEP,DNPH1,DTD2,EEA1,EEF1B2,EFTUD2,EIF1AX,EIF3A,EI…
GO:0000178	exosome (RNase complex)	10	20	2.92e-10	ENSP00000221233,ENSP00000258169,ENSP00000265564,ENSP00000315476,ENSP00000359939,ENSP00000361433,ENSP00000368984,ENSP00000374354,ENSP00000379838,ENSP00000398597	CARHSP1,EXOSC1,EXOSC2,EXOSC4,EXOSC5,EXOSC6,EXOSC7,EXOSC8,EXOSC9,MPHOSPH6
GO:0019774	proteasome core complex, beta-subunit complex	8	11	3.34e-09	ENSP00000259457,ENSP00000262193,ENSP00000270586,ENSP00000290541,ENSP00000355325,ENSP00000362334,ENSP00000364016,ENSP00000483688	PSMB1,PSMB2,PSMB3,PSMB4,PSMB5,PSMB6,PSMB7,PSMB8
GO:0000176	nuclear exosome (RNase complex)	8	12	5.37e-09	ENSP00000221233,ENSP00000265564,ENSP00000315476,ENSP00000359939,ENSP00000361433,ENSP00000368984,ENSP00000374354,ENSP00000398597	EXOSC1,EXOSC2,EXOSC4,EXOSC5,EXOSC6,EXOSC7,EXOSC8,EXOSC9
GO:0000177	cytoplasmic exosome (RNase complex)	8	13	8.36e-09	ENSP00000221233,ENSP00000265564,ENSP00000315476,ENSP00000361433,ENSP00000368984,ENSP00000374354,ENSP00000379838,ENSP00000398597	CARHSP1,EXOSC2,EXOSC4,EXOSC5,EXOSC6,EXOSC7,EXOSC8,EXOSC9
GO:0019773	proteasome core complex, alpha-subunit complex	7	8	1.79e-08	ENSP00000044462,ENSP00000216455,ENSP00000223321,ENSP00000261479,ENSP00000271308,ENSP00000359910,ENSP00000414359	PSMA1,PSMA2,PSMA3,PSMA4,PSMA5,PSMA6,PSMA7
GO:0005852	eukaryotic translation initiation factor 3 complex	8	15	1.87e-08	ENSP00000216190,ENSP00000220849,ENSP00000253108,ENSP00000332604,ENSP00000358140,ENSP00000429931,ENSP00000436049,ENSP00000485663	EIF3A,EIF3C,EIF3D,EIF3E,EIF3G,EIF3H,EIF3L,EIF3M
GO:0030141	secretory granule	39	828	5.67e-08	ENSP00000075120,ENSP00000211998,ENSP00000216442,ENSP00000219313,ENSP00000222968,ENSP00000223321,ENSP00000231751,ENSP00000241052,ENSP00000259457,ENSP00000261712,ENSP00000262193,ENSP00000264595,ENSP00000264639,ENSP00000266041,ENSP00000271308,ENSP00000273550,ENSP00000296456,ENSP00000302728,ENSP00000309474,ENSP00000310129,ENSP00000317714,ENSP00000348442,ENSP00000351777,ENSP00000364403,ENSP00000366084…	ABCC4,AGA,ALAD,ALDOA,APEH,APRT,ARMC8,ATP6V1D,CAT,CPPED1,DDOST,FTH1,FTL,GUSB,ITIH4,LAMP2,LTF,NHLRC3,NPC2,PDAP1,PSMA2,PSMA5,PSMB1,PSMB7,PSMC2,PSMD1,PSMD11,PSMD12,PSMD14,PSMD2,PSMD3,PSMD6,PSMD7,PTPRC,SLC2A3,STX4,UBR4,VCL,VCP
GO:0099503	secretory vesicle	41	948	2.20e-07	ENSP00000075120,ENSP00000211998,ENSP00000216442,ENSP00000219313,ENSP00000222968,ENSP00000223321,ENSP00000225777,ENSP00000231751,ENSP00000241052,ENSP00000259457,ENSP00000261712,ENSP00000262193,ENSP00000264595,ENSP00000264639,ENSP00000266041,ENSP00000271308,ENSP00000273550,ENSP00000296456,ENSP00000302728,ENSP00000309474,ENSP00000310129,ENSP00000317714,ENSP00000333547,ENSP00000348442,ENSP00000351777…	ABCC4,AGA,ALAD,ALDOA,APEH,APRT,ARMC8,ATP6V1D,CAT,CPPED1,DDOST,FTH1,FTL,GUSB,ITIH4,LAMP2,LTF,NHLRC3,NPC2,PDAP1,PSMA2,PSMA5,PSMB1,PSMB7,PSMC2,PSMD1,PSMD11,PSMD12,PSMD14,PSMD2,PSMD3,PSMD6,PSMD7,PTPRC,RAB11B,SLC2A3,STX4,SYNGR2,UBR4,VCL,VCP
GO:0097526	spliceosomal tri-snRNP complex	8	28	9.08e-07	ENSP00000215829,ENSP00000269601,ENSP00000310448,ENSP00000342374,ENSP00000364813,ENSP00000392094,ENSP00000412566,ENSP00000422392	EFTUD2,LSM2,LSM6,SART1,SNRPB,SNRPD2,SNRPD3,TXNL4A
GO:0071007	U2-type catalytic step 2 spliceosome	8	29	1.12e-06	ENSP00000215829,ENSP00000227524,ENSP00000246071,ENSP00000254193,ENSP00000266735,ENSP00000342374,ENSP00000392094,ENSP00000412566	EFTUD2,PRPF19,SNRPA1,SNRPB,SNRPB2,SNRPD2,SNRPD3,SNRPF
GO:0005686	U2 snRNP	7	19	1.39e-06	ENSP00000215829,ENSP00000216252,ENSP00000246071,ENSP00000254193,ENSP00000269967,ENSP00000342374,ENSP00000412566	CCDC97,PHF5A,SNRPA1,SNRPB,SNRPB2,SNRPD2,SNRPD3
GO:0005730	nucleolus	38	926	2.57e-06	ENSP00000202816,ENSP00000221233,ENSP00000225698,ENSP00000227520,ENSP00000230640,ENSP00000246071,ENSP00000258169,ENSP00000262710,ENSP00000262990,ENSP00000265564,ENSP00000280326,ENSP00000299601,ENSP00000301396,ENSP00000304903,ENSP00000313420,ENSP00000315476,ENSP00000318195,ENSP00000335320,ENSP00000338862,ENSP00000346483,ENSP00000358140,ENSP00000358374,ENSP00000358563,ENSP00000359939,ENSP00000361433…	ACIN1,BCL9L,BRIX1,C1QBP,CCDC86,CCT5,CD2BP2,CIRBP,DDRGK1,DKC1,EIF3A,EIF3L,ESF1,EXOSC1,EXOSC2,EXOSC4,EXOSC5,EXOSC6,EXOSC7,EXOSC8,EXOSC9,LEO1,LSM6,MPHOSPH6,NCL,NOLC1,PELP1,PRKDC,PRKRIP1,RPP40,RSL1D1,SCAF11,SKIV2L2,SNRPB2,SRSF5,TCOF1,WDR43,ZNF330
GO:0046540	U4/U6 x U5 tri-snRNP complex	7	23	3.92e-06	ENSP00000269601,ENSP00000310448,ENSP00000342374,ENSP00000364813,ENSP00000392094,ENSP00000412566,ENSP00000422392	EFTUD2,LSM2,LSM6,SART1,SNRPB,SNRPD2,TXNL4A
GO:0005684	U2-type spliceosomal complex	10	67	4.09e-06	ENSP00000215829,ENSP00000227524,ENSP00000244520,ENSP00000246071,ENSP00000254193,ENSP00000266735,ENSP00000310448,ENSP00000342374,ENSP00000392094,ENSP00000412566	EFTUD2,PRPF19,SART1,SNRPA1,SNRPB,SNRPB2,SNRPC,SNRPD2,SNRPD3,SNRPF
GO:0044433	cytoplasmic vesicle part	50	1447	4.32e-06	ENSP00000075120,ENSP00000211998,ENSP00000216366,ENSP00000216442,ENSP00000219313,ENSP00000222968,ENSP00000223321,ENSP00000225777,ENSP00000231751,ENSP00000241052,ENSP00000259457,ENSP00000261712,ENSP00000262193,ENSP00000264595,ENSP00000264639,ENSP00000266041,ENSP00000271308,ENSP00000272317,ENSP00000273550,ENSP00000296456,ENSP00000302728,ENSP00000309474,ENSP00000310129,ENSP00000317714,ENSP00000317955…	ABCC4,ADA,AGA,ALAD,ALDOA,AP4S1,APEH,APRT,ARMC8,ATP6V1D,CAT,CLIP1,CPPED1,DDOST,EEA1,FTH1,FTL,GRIPAP1,GUSB,ITIH4,LAMP2,LTF,NHLRC3,NPC2,OPTN,PDAP1,PSMA2,PSMA5,PSMB1,PSMB7,PSMC2,PSMD1,PSMD11,PSMD12,PSMD14,PSMD2,PSMD3,PSMD6,PSMD7,PTPRC,RAB11B,RAB12,RABEP1,RPS27A,SLC2A3,STX4,SYNGR2,UBR4,VCL,VCP
GO:0043232	intracellular non-membrane-bounded organelle	102	4005	6.63e-06	ENSP00000044462,ENSP00000202816,ENSP00000211998,ENSP00000216832,ENSP00000221233,ENSP00000222247,ENSP00000223321,ENSP00000223398,ENSP00000225698,ENSP00000225777,ENSP00000227520,ENSP00000227524,ENSP00000230050,ENSP00000230640,ENSP00000246071,ENSP00000255120,ENSP00000258169,ENSP00000260102,ENSP00000261479,ENSP00000262367,ENSP00000262584,ENSP00000262710,ENSP00000262990,ENSP00000264255,ENSP00000265465…	ACIN1,AHNAK,ALDOA,BAG2,BCAP31,BCL9L,BIRC6,BRIX1,C1QBP,CARHSP1,CCDC86,CCT5,CD2BP2,CIRBP,CLIP1,CLIP2,CREBBP,DBN1,DCTN2,DDRGK1,DKC1,EIF3A,EIF3L,ESF1,EXOSC1,EXOSC2,EXOSC4,EXOSC5,EXOSC6,EXOSC7,EXOSC8,EXOSC9,FHL2,GPATCH11,HIST1H1C,HMGN2,HMGN5,HNRNPA2B1,IKBKG,LEO1,LIMA1,LIMD1,LSM2,LSM6,MAP1A,MAP4,MARCKS,MPHOSPH6,MRPL15,MRPS27,NASP,NCL,NEBL,NEFH,NES,NOLC1,NUDT21,NUP62,PELP1,PHAX,PNN,POLA2,PPP1R9B,PRKDC,P…
GO:0005689	U12-type spliceosomal complex	7	26	7.22e-06	ENSP00000215829,ENSP00000216252,ENSP00000266735,ENSP00000271628,ENSP00000342374,ENSP00000361626,ENSP00000412566	PHF5A,SF3B4,SNRPB,SNRPD2,SNRPD3,SNRPF,YBX1
GO:0071011	precatalytic spliceosome	8	41	9.40e-06	ENSP00000215829,ENSP00000216252,ENSP00000246071,ENSP00000254193,ENSP00000310448,ENSP00000342374,ENSP00000364813,ENSP00000412566	LSM2,PHF5A,SART1,SNRPA1,SNRPB,SNRPB2,SNRPD2,SNRPD3
GO:0008540	proteasome regulatory particle, base subcomplex	5	9	1.71e-05	ENSP00000261303,ENSP00000309474,ENSP00000310129,ENSP00000357879,ENSP00000391211	PSMC1,PSMC2,PSMD1,PSMD2,PSMD4
GO:0005685	U1 snRNP	6	20	2.59e-05	ENSP00000215829,ENSP00000244520,ENSP00000246071,ENSP00000266735,ENSP00000342374,ENSP00000412566	SNRPB,SNRPB2,SNRPC,SNRPD2,SNRPD3,SNRPF
GO:0031597	cytosolic proteasome complex	5	11	3.51e-05	ENSP00000261303,ENSP00000309474,ENSP00000310129,ENSP00000386541,ENSP00000391211	PSMC1,PSMC2,PSMD1,PSMD14,PSMD2
GO:0034709	methylosome	5	12	4.84e-05	ENSP00000215829,ENSP00000266735,ENSP00000342374,ENSP00000412566,ENSP00000451080	ERH,SNRPB,SNRPD2,SNRPD3,SNRPF
GO:0044445	cytosolic part	14	195	6.12e-05	ENSP00000222247,ENSP00000230050,ENSP00000251810,ENSP00000261303,ENSP00000262584,ENSP00000272317,ENSP00000280326,ENSP00000309474,ENSP00000310129,ENSP00000363018,ENSP00000386541,ENSP00000391211,ENSP00000403172,ENSP00000483825	CCT5,IKBKG,PSMC1,PSMC2,PSMD1,PSMD14,PSMD2,RPL10A,RPL18A,RPL6,RPL8,RPS12,RPS27A,RRM2B
GO:0044451	nucleoplasm part	38	1073	6.19e-05	ENSP00000215829,ENSP00000216252,ENSP00000216832,ENSP00000220849,ENSP00000227524,ENSP00000244520,ENSP00000246071,ENSP00000252542,ENSP00000254193,ENSP00000258962,ENSP00000262367,ENSP00000262710,ENSP00000281928,ENSP00000281950,ENSP00000290663,ENSP00000297540,ENSP00000299601,ENSP00000300291,ENSP00000301396,ENSP00000304903,ENSP00000310448,ENSP00000336752,ENSP00000346694,ENSP00000358242,ENSP00000358374…	ACIN1,CD2BP2,CPSF1,CREBBP,DKC1,EFTUD2,EIF3E,FIP1L1,GEMIN6,HNRNPA2B1,LEO1,MED13,MED13L,MED8,NCOA6,NOLC1,NUDT21,PELP1,PHAX,PHF5A,PNISR,PNN,PRPF19,RBM8A,SAFB2,SART1,SCAF11,SNRPA1,SNRPB2,SNRPC,SNRPD3,SRSF1,SRSF2,SRSF5,TONSL,URI1,ZC3H18,ZCCHC8
GO:0016604	nuclear body	29	742	0.00015	ENSP00000215829,ENSP00000216252,ENSP00000216832,ENSP00000220849,ENSP00000227524,ENSP00000244520,ENSP00000246071,ENSP00000252542,ENSP00000254193,ENSP00000258962,ENSP00000262367,ENSP00000262710,ENSP00000281950,ENSP00000297540,ENSP00000300291,ENSP00000304903,ENSP00000310448,ENSP00000346694,ENSP00000358242,ENSP00000358374,ENSP00000358563,ENSP00000376276,ENSP00000385410,ENSP00000386239,ENSP00000392094…	ACIN1,CD2BP2,CREBBP,DKC1,EFTUD2,EIF3E,GEMIN6,HNRNPA2B1,NOLC1,NUDT21,PHAX,PHF5A,PNISR,PNN,PRPF19,RBM8A,SAFB2,SART1,SCAF11,SNRPA1,SNRPB2,SNRPC,SNRPD3,SRSF1,SRSF2,SRSF5,TONSL,ZC3H18,ZCCHC8
GO:0071541	eukaryotic translation initiation factor 3 complex, eIF3m	4	7	0.00017	ENSP00000216190,ENSP00000358140,ENSP00000429931,ENSP00000436049	EIF3A,EIF3D,EIF3H,EIF3M
GO:0034719	SMN-Sm protein complex	5	17	0.00018	ENSP00000215829,ENSP00000266735,ENSP00000281950,ENSP00000342374,ENSP00000412566	GEMIN6,SNRPB,SNRPD2,SNRPD3,SNRPF
GO:0005844	polysome	8	66	0.00019	ENSP00000222247,ENSP00000254108,ENSP00000261479,ENSP00000262584,ENSP00000363018,ENSP00000388806,ENSP00000403172,ENSP00000414359	EIF4B,FUS,PSMA1,PSMA6,RPL10A,RPL18A,RPL6,RPL8
GO:0036464	cytoplasmic ribonucleoprotein granule	13	191	0.00020	ENSP00000044462,ENSP00000223321,ENSP00000261479,ENSP00000273317,ENSP00000318195,ENSP00000338173,ENSP00000361626,ENSP00000364813,ENSP00000379838,ENSP00000391211,ENSP00000403172,ENSP00000422392,ENSP00000466897	CARHSP1,CIRBP,LIMD1,LSM2,LSM6,NCL,PSMA2,PSMA4,PSMA6,PSMC2,PUM2,RPL6,YBX1
GO:0008541	proteasome regulatory particle, lid subcomplex	4	8	0.00023	ENSP00000261712,ENSP00000264639,ENSP00000348442,ENSP00000386541	PSMD11,PSMD12,PSMD14,PSMD3
GO:0005687	U4 snRNP	4	9	0.00033	ENSP00000215829,ENSP00000266735,ENSP00000342374,ENSP00000412566	SNRPB,SNRPD2,SNRPD3,SNRPF
GO:0005682	U5 snRNP	5	21	0.00039	ENSP00000215829,ENSP00000269601,ENSP00000304903,ENSP00000342374,ENSP00000412566	CD2BP2,SNRPB,SNRPD2,SNRPD3,TXNL4A
GO:0015030	Cajal body	7	57	0.00053	ENSP00000244520,ENSP00000297540,ENSP00000310448,ENSP00000346694,ENSP00000358563,ENSP00000385410,ENSP00000392094	DKC1,EFTUD2,HNRNPA2B1,NOLC1,PHAX,SART1,SNRPC
GO:0000932	P-body	8	81	0.00066	ENSP00000044462,ENSP00000223321,ENSP00000261479,ENSP00000273317,ENSP00000364813,ENSP00000379838,ENSP00000391211,ENSP00000422392	CARHSP1,LIMD1,LSM2,LSM6,PSMA2,PSMA4,PSMA6,PSMC2
GO:0031982	vesicle	60	2318	0.0013	ENSP00000075120,ENSP00000211998,ENSP00000216366,ENSP00000216442,ENSP00000219313,ENSP00000222968,ENSP00000223321,ENSP00000225777,ENSP00000231751,ENSP00000241052,ENSP00000259457,ENSP00000261712,ENSP00000262193,ENSP00000264595,ENSP00000264639,ENSP00000266041,ENSP00000271308,ENSP00000272317,ENSP00000273550,ENSP00000286371,ENSP00000296456,ENSP00000302728,ENSP00000309474,ENSP00000310129,ENSP00000317714…	ABCC4,ADA,AGA,AHNAK,ALAD,ALDOA,AP4S1,APEH,APRT,ARMC8,ATP1B3,ATP6V1D,BCAP31,BIRC6,CALU,CAT,CLIP1,CPPED1,DCTN2,DDOST,EEA1,FTH1,FTL,GRIPAP1,GUSB,HNRNPA2B1,ITIH4,LAMP2,LTF,NHLRC3,NPC2,OPTN,PDAP1,PSMA2,PSMA5,PSMB1,PSMB7,PSMC2,PSMD1,PSMD11,PSMD12,PSMD14,PSMD2,PSMD3,PSMD6,PSMD7,PTPRC,RAB11B,RAB12,RABEP1,RPS27A,SLC1A5,SLC2A3,STX4,SYNGR2,TBC1D14,TRPV2,UBR4,VCL,VCP
GO:0035578	azurophil granule lumen	8	92	0.0015	ENSP00000264595,ENSP00000302728,ENSP00000309474,ENSP00000351777,ENSP00000366525,ENSP00000368920,ENSP00000371193,ENSP00000451112	AGA,CPPED1,FTL,GUSB,NHLRC3,NPC2,PSMD1,VCP
GO:0071005	U2-type precatalytic spliceosome	4	16	0.0018	ENSP00000246071,ENSP00000254193,ENSP00000310448,ENSP00000412566	SART1,SNRPA1,SNRPB,SNRPB2
GO:0031410	cytoplasmic vesicle	57	2226	0.0023	ENSP00000075120,ENSP00000211998,ENSP00000216366,ENSP00000216442,ENSP00000219313,ENSP00000222968,ENSP00000223321,ENSP00000225777,ENSP00000231751,ENSP00000241052,ENSP00000259457,ENSP00000261712,ENSP00000262193,ENSP00000264595,ENSP00000264639,ENSP00000266041,ENSP00000271308,ENSP00000272317,ENSP00000273550,ENSP00000286371,ENSP00000296456,ENSP00000302728,ENSP00000309474,ENSP00000310129,ENSP00000317714…	ABCC4,ADA,AGA,ALAD,ALDOA,AP4S1,APEH,APRT,ARMC8,ATP1B3,ATP6V1D,BCAP31,BIRC6,CALU,CAT,CLIP1,CPPED1,DDOST,EEA1,FTH1,FTL,GRIPAP1,GUSB,ITIH4,LAMP2,LTF,NHLRC3,NPC2,OPTN,PDAP1,PSMA2,PSMA5,PSMB1,PSMB7,PSMC2,PSMD1,PSMD11,PSMD12,PSMD14,PSMD2,PSMD3,PSMD6,PSMD7,PTPRC,RAB11B,RAB12,RABEP1,RPS27A,SLC1A5,SLC2A3,STX4,SYNGR2,TBC1D14,TRPV2,UBR4,VCL,VCP
GO:0034715	pICln-Sm protein complex	3	6	0.0023	ENSP00000215829,ENSP00000266735,ENSP00000342374	SNRPD2,SNRPD3,SNRPF
GO:0042582	azurophil granule	10	155	0.0023	ENSP00000264595,ENSP00000302728,ENSP00000309474,ENSP00000351777,ENSP00000366525,ENSP00000368920,ENSP00000371193,ENSP00000399457,ENSP00000408411,ENSP00000451112	AGA,CPPED1,DDOST,FTL,GUSB,LAMP2,NHLRC3,NPC2,PSMD1,VCP
GO:0071204	histone pre-mRNA 3'end processing complex	3	6	0.0023	ENSP00000358635,ENSP00000361626,ENSP00000412566	SNRPB,SYNCRIP,YBX1
GO:0043209	myelin sheath	10	157	0.0024	ENSP00000245206,ENSP00000272317,ENSP00000280326,ENSP00000280346,ENSP00000311997,ENSP00000316809,ENSP00000317714,ENSP00000335304,ENSP00000351646,ENSP00000351777	CCT5,DLAT,DLST,GOT2,NEFH,PITPNA,RPS27A,STIP1,STX4,VCP
GO:0005683	U7 snRNP	3	7	0.0030	ENSP00000215829,ENSP00000266735,ENSP00000412566	SNRPB,SNRPD3,SNRPF
GO:0031595	nuclear proteasome complex	3	7	0.0030	ENSP00000261303,ENSP00000348442,ENSP00000391211	PSMC1,PSMC2,PSMD12
GO:0044754	autolysosome	3	9	0.0052	ENSP00000273550,ENSP00000366525,ENSP00000408411	FTH1,FTL,LAMP2
GO:0005732	small nucleolar ribonucleoprotein complex	4	23	0.0054	ENSP00000266735,ENSP00000358563,ENSP00000385410,ENSP00000422392	DKC1,LSM6,NOLC1,SNRPF
GO:0035327	transcriptionally active chromatin	4	23	0.0054	ENSP00000221233,ENSP00000301396,ENSP00000315476,ENSP00000339566	EXOSC4,EXOSC5,HIST1H1C,PELP1
GO:0034708	methyltransferase complex	7	90	0.0058	ENSP00000215829,ENSP00000266735,ENSP00000301396,ENSP00000342374,ENSP00000363929,ENSP00000412566,ENSP00000451080	ERH,NCOA6,PELP1,SNRPB,SNRPD2,SNRPD3,SNRPF
GO:0008043	intracellular ferritin complex	2	2	0.0094	ENSP00000273550,ENSP00000366525	FTH1,FTL
GO:0034515	proteasome storage granule	2	2	0.0094	ENSP00000309474,ENSP00000310129	PSMD1,PSMD2
GO:0043596	nuclear replication fork	4	28	0.0097	ENSP00000265465,ENSP00000332706,ENSP00000379051,ENSP00000386239	POLA2,PURA,PURB,TONSL
GO:0016607	nuclear speck	15	381	0.0106	ENSP00000216252,ENSP00000216832,ENSP00000227524,ENSP00000246071,ENSP00000254193,ENSP00000258962,ENSP00000262710,ENSP00000304903,ENSP00000310448,ENSP00000358242,ENSP00000376276,ENSP00000392094,ENSP00000416951,ENSP00000452123,ENSP00000463058	ACIN1,CD2BP2,EFTUD2,PHF5A,PNISR,PNN,PRPF19,RBM8A,SART1,SNRPA1,SNRPB2,SRSF1,SRSF2,SRSF5,ZC3H18
GO:0042788	polysomal ribosome	4	30	0.0120	ENSP00000222247,ENSP00000262584,ENSP00000363018,ENSP00000403172	RPL10A,RPL18A,RPL6,RPL8
GO:0001650	fibrillar center	8	136	0.0128	ENSP00000246071,ENSP00000299601,ENSP00000304903,ENSP00000358563,ENSP00000367028,ENSP00000384302,ENSP00000385410,ENSP00000485663	CD2BP2,DKC1,EIF3L,LEO1,NOLC1,SNRPB2,TCOF1,WDR43
GO:0022626	cytosolic ribosome	6	78	0.0130	ENSP00000222247,ENSP00000230050,ENSP00000262584,ENSP00000272317,ENSP00000363018,ENSP00000403172	RPL10A,RPL18A,RPL6,RPL8,RPS12,RPS27A
GO:0005847	mRNA cleavage and polyadenylation specificity factor complex	3	14	0.0134	ENSP00000300291,ENSP00000336752,ENSP00000484669	CPSF1,FIP1L1,NUDT21
GO:0005775	vacuolar lumen	9	172	0.0140	ENSP00000264595,ENSP00000302728,ENSP00000309474,ENSP00000351777,ENSP00000366525,ENSP00000368920,ENSP00000371193,ENSP00000408411,ENSP00000451112	AGA,CPPED1,FTL,GUSB,LAMP2,NHLRC3,NPC2,PSMD1,VCP
GO:0022625	cytosolic large ribosomal subunit	4	32	0.0140	ENSP00000222247,ENSP00000262584,ENSP00000363018,ENSP00000403172	RPL10A,RPL18A,RPL6,RPL8
GO:0031499	TRAMP complex	2	3	0.0140	ENSP00000230640,ENSP00000438993	SKIV2L2,ZCCHC8
GO:1901588	dendritic microtubule	2	3	0.0140	ENSP00000300231,ENSP00000359727	BAG2,MAP1A
GO:0043601	nuclear replisome	3	15	0.0150	ENSP00000265465,ENSP00000332706,ENSP00000379051	POLA2,PURA,PURB
GO:0044452	nucleolar part	9	180	0.0179	ENSP00000246071,ENSP00000299601,ENSP00000304903,ENSP00000358563,ENSP00000367028,ENSP00000369391,ENSP00000384302,ENSP00000385410,ENSP00000485663	CD2BP2,DKC1,EIF3L,LEO1,NOLC1,RPP40,SNRPB2,TCOF1,WDR43
GO:0005776	autophagosome	6	87	0.0196	ENSP00000273550,ENSP00000331748,ENSP00000366525,ENSP00000368022,ENSP00000386921,ENSP00000408411	FTH1,FTL,LAMP2,OPTN,RAB12,TBC1D14
GO:0044391	ribosomal subunit	8	152	0.0216	ENSP00000222247,ENSP00000230050,ENSP00000260102,ENSP00000262584,ENSP00000272317,ENSP00000363018,ENSP00000403172,ENSP00000426941	MRPL15,MRPS27,RPL10A,RPL18A,RPL6,RPL8,RPS12,RPS27A
GO:0101031	chaperone complex	3	19	0.0256	ENSP00000280326,ENSP00000351646,ENSP00000359727	BAG2,CCT5,STIP1
GO:0005697	telomerase holoenzyme complex	3	20	0.0288	ENSP00000215829,ENSP00000358563,ENSP00000412566	DKC1,SNRPB,SNRPD3
GO:0042827	platelet dense granule	3	21	0.0322	ENSP00000266041,ENSP00000366084,ENSP00000408411	ABCC4,ITIH4,LAMP2
GO:0005840	ribosome	9	201	0.0332	ENSP00000222247,ENSP00000230050,ENSP00000260102,ENSP00000262584,ENSP00000272317,ENSP00000363018,ENSP00000367038,ENSP00000403172,ENSP00000426941	MRPL15,MRPS27,RPL10A,RPL18A,RPL6,RPL8,RPS12,RPS27A,RRBP1
GO:0005662	DNA replication factor A complex	2	6	0.0335	ENSP00000332706,ENSP00000379051	PURA,PURB
GO:0031088	platelet dense granule membrane	2	6	0.0335	ENSP00000366084,ENSP00000408411	ABCC4,LAMP2
GO:0031429	box H/ACA snoRNP complex	2	6	0.0335	ENSP00000358563,ENSP00000385410	DKC1,NOLC1
GO:0070937	CRD-mediated mRNA stability complex	2	6	0.0335	ENSP00000358635,ENSP00000361626	SYNCRIP,YBX1
GO:0071010	prespliceosome	3	22	0.0341	ENSP00000215829,ENSP00000244520,ENSP00000412566	SNRPB,SNRPC,SNRPD3
GO:0005688	U6 snRNP	2	7	0.0405	ENSP00000364813,ENSP00000422392	LSM2,LSM6
GO:0000243	commitment complex	2	8	0.0497	ENSP00000215829,ENSP00000244520	SNRPC,SNRPD3
GO:0071012	catalytic step 1 spliceosome	2	8	0.0497	ENSP00000227524,ENSP00000273541	ISY1,PRPF19
