# Supplementary material for: A Bayesian semi-parametric model for thermal proteome profiling
Source: Commun Biol. 2021 Jun 29;4:810. doi: 10.1038/s42003-021-02306-8 (PMC8241860; doi:10.1038/s42003-021-02306-8)
Supplement: Supplementary file 6 — Supplementary Data 3 [file 42003_2021_2306_MOESM6_ESM.zip › EnrichmentResults/STA_enrichment.Keyword.tsv]

#term ID	term description	observed gene count	background gene count	false discovery rate	matching proteins in your network (IDs)	matching proteins in your network (labels)
KW-0007	Acetylation	180	3335	3.70e-54	ENSP00000044462,ENSP00000202816,ENSP00000211998,ENSP00000215829,ENSP00000216190,ENSP00000216225,ENSP00000216252,ENSP00000216455,ENSP00000216832,ENSP00000219313,ENSP00000220849,ENSP00000221130,ENSP00000222968,ENSP00000223321,ENSP00000225698,ENSP00000225777,ENSP00000227524,ENSP00000228251,ENSP00000230050,ENSP00000230056,ENSP00000230431,ENSP00000230640,ENSP00000230895,ENSP00000241052,ENSP00000244520…	ABRACL,ACIN1,ADA,AHNAK,ALDOA,APEH,APRT,ARMC8,ARPP19,ATP5O,BAG2,BCL9L,BLMH,BRIX1,C1QBP,C5orf30,CALU,CARHSP1,CAST,CAT,CCDC58,CCDC97,CCT5,CD2BP2,CHKB,CREBBP,CYCS,DAP,DBN1,DCD,DCTN2,DKC1,DLAT,DLST,DNAJC8,DNPEP,DNPH1,EEF1B2,EFTUD2,EIF3A,EIF3C,EIF3D,EIF3E,EIF3L,EIF3M,EIF4B,ERH,ESF1,EXOSC4,EXOSC7,EXOSC8,EXOSC9,FTH1,FTL,GMNN,GNPDA1,GOLGB1,GOT2,GPATCH11,GPATCH8,GRIPAP1,GSR,HDGF,HIST1H1C,HMGN2,HN1L,HNRNPA2…
KW-0597	Phosphoprotein	238	8066	1.70e-32	ENSP00000044462,ENSP00000054950,ENSP00000075120,ENSP00000202816,ENSP00000211998,ENSP00000216190,ENSP00000216225,ENSP00000216252,ENSP00000216455,ENSP00000216832,ENSP00000220849,ENSP00000221233,ENSP00000222247,ENSP00000222968,ENSP00000223321,ENSP00000223398,ENSP00000225698,ENSP00000225777,ENSP00000227520,ENSP00000228251,ENSP00000230056,ENSP00000230431,ENSP00000230640,ENSP00000230895,ENSP00000241052…	ABCC4,ACIN1,AHNAK,ALAD,ALDOA,APEH,APOBR,APRT,ARGLU1,ARMC8,ARPP19,ATPIF1,BAG2,BCL9L,BIRC6,BNIP2,BRIX1,BTF3L4,C1QBP,C5orf30,CALU,CARHSP1,CAST,CAT,CCDC86,CCDC91,CCDC97,CCT5,CD2BP2,CIRBP,CLIP1,CLIP2,CPPED1,CPSF1,CREBBP,CXorf38,CYCS,DAP,DBN1,DCTN2,DDRGK1,DKC1,DLAT,DLST,DNAJC8,DNAJC9,DNPEP,DNPH1,EEA1,EEF1B2,EFTUD2,EIF3A,EIF3C,EIF3D,EIF3E,EIF3G,EIF3H,EIF3L,EIF3M,EIF4B,ERH,ESF1,EXOSC1,EXOSC2,EXOSC5,EXOSC…
KW-0647	Proteasome	25	50	9.33e-25	ENSP00000044462,ENSP00000216455,ENSP00000219313,ENSP00000223321,ENSP00000259457,ENSP00000261303,ENSP00000261479,ENSP00000261712,ENSP00000262193,ENSP00000264639,ENSP00000270586,ENSP00000271308,ENSP00000290541,ENSP00000309474,ENSP00000310129,ENSP00000348442,ENSP00000355325,ENSP00000357879,ENSP00000359910,ENSP00000362334,ENSP00000364016,ENSP00000386541,ENSP00000391211,ENSP00000414359,ENSP00000483688	PSMA1,PSMA2,PSMA3,PSMA4,PSMA5,PSMA6,PSMA7,PSMB1,PSMB2,PSMB3,PSMB4,PSMB5,PSMB6,PSMB7,PSMB8,PSMC1,PSMC2,PSMD1,PSMD11,PSMD12,PSMD14,PSMD2,PSMD3,PSMD4,PSMD7
KW-0694	RNA-binding	57	661	2.41e-22	ENSP00000215829,ENSP00000216190,ENSP00000216252,ENSP00000221233,ENSP00000244520,ENSP00000246071,ENSP00000252542,ENSP00000253108,ENSP00000254108,ENSP00000254193,ENSP00000258169,ENSP00000258962,ENSP00000262584,ENSP00000262710,ENSP00000265564,ENSP00000266735,ENSP00000271628,ENSP00000297540,ENSP00000300291,ENSP00000312224,ENSP00000313199,ENSP00000315476,ENSP00000318195,ENSP00000325905,ENSP00000336752…	ACIN1,CARHSP1,CIRBP,CPSF1,DKC1,DTD2,EIF1AX,EIF3A,EIF3D,EIF3G,EIF4B,EXOSC1,EXOSC2,EXOSC4,EXOSC5,EXOSC6,EXOSC7,EXOSC8,EXOSC9,FIP1L1,FUS,HNRNPA2B1,HNRNPAB,HNRNPD,HNRNPDL,LSM2,LSM6,MPHOSPH6,MRPS27,NCL,NUDT21,NUDT5,PHAX,PHF5A,PUM2,RBM8A,RPL35A,RPL7,RPL8,SAFB,SAFB2,SEPSECS,SERBP1,SF3B4,SNRPA1,SNRPB,SNRPB2,SNRPC,SNRPD3,SNRPF,SRSF1,SRSF2,SRSF5,SRSF7,SYNCRIP,TAF15,YBX1
KW-1017	Isopeptide bond	86	1713	1.50e-19	ENSP00000216832,ENSP00000219313,ENSP00000222247,ENSP00000222968,ENSP00000230640,ENSP00000231751,ENSP00000246071,ENSP00000252542,ENSP00000254108,ENSP00000254193,ENSP00000255120,ENSP00000258169,ENSP00000258962,ENSP00000261303,ENSP00000261622,ENSP00000261712,ENSP00000262367,ENSP00000262584,ENSP00000262710,ENSP00000264639,ENSP00000267812,ENSP00000272317,ENSP00000280326,ENSP00000298556,ENSP00000301396…	ACIN1,AHNAK,ALDOA,BCL9L,BRIX1,CAST,CCT5,CD2BP2,CREBBP,DDRGK1,DKC1,EEF1B2,EFTUD2,EIF3H,EIF4B,ERH,EXOSC9,FHL2,FUS,GPATCH8,HDGF,HMGN2,HMGN5,HNRNPA2B1,HNRNPAB,HNRNPD,HNRNPDL,HPRT1,IKBKG,LTF,MAP4,MFAP1,MPHOSPH6,NACA,NASP,NCL,NES,NKAP,NOLC1,NUDT5,PDAP1,PELP1,PNISR,PNN,PRRC2C,PSMA1,PSMC1,PSMD11,PSMD12,PSMD3,PSMD4,PSMD7,RBM8A,RPL10A,RPL18A,RPL6,RPL8,RPS27A,RRBP1,RRP15,RSL1D1,RYBP,SAFB,SAFB2,SART1,SCAF11,…
KW-0508	mRNA splicing	33	265	6.84e-17	ENSP00000215829,ENSP00000216252,ENSP00000216832,ENSP00000225698,ENSP00000227524,ENSP00000230640,ENSP00000246071,ENSP00000254193,ENSP00000258962,ENSP00000262710,ENSP00000266735,ENSP00000267812,ENSP00000269601,ENSP00000271628,ENSP00000281950,ENSP00000304903,ENSP00000310448,ENSP00000312981,ENSP00000325905,ENSP00000340796,ENSP00000342374,ENSP00000346694,ENSP00000358374,ENSP00000358635,ENSP00000361626…	ACIN1,C1QBP,CD2BP2,EFTUD2,GEMIN6,HNRNPA2B1,LSM2,LSM6,MFAP1,PHF5A,PNN,PRPF19,RBM8A,SART1,SCAF11,SF3B4,SKIV2L2,SNRPA1,SNRPB,SNRPB2,SNRPD2,SNRPD3,SNRPF,SRSF1,SRSF2,SRSF5,SRSF7,SYNCRIP,TXNL4A,USP39,YBX1,ZCCHC8,ZNF326
KW-0888	Threonine protease	15	21	1.20e-16	ENSP00000044462,ENSP00000216455,ENSP00000223321,ENSP00000259457,ENSP00000261479,ENSP00000262193,ENSP00000270586,ENSP00000271308,ENSP00000290541,ENSP00000355325,ENSP00000359910,ENSP00000362334,ENSP00000364016,ENSP00000414359,ENSP00000483688	PSMA1,PSMA2,PSMA3,PSMA4,PSMA5,PSMA6,PSMA7,PSMB1,PSMB2,PSMB3,PSMB4,PSMB5,PSMB6,PSMB7,PSMB8
KW-0507	mRNA processing	36	340	1.57e-16	ENSP00000215829,ENSP00000216252,ENSP00000216832,ENSP00000225698,ENSP00000227524,ENSP00000230640,ENSP00000246071,ENSP00000254193,ENSP00000258962,ENSP00000262710,ENSP00000266735,ENSP00000267812,ENSP00000269601,ENSP00000271628,ENSP00000281950,ENSP00000300291,ENSP00000304903,ENSP00000310448,ENSP00000312981,ENSP00000325905,ENSP00000336752,ENSP00000340796,ENSP00000342374,ENSP00000346694,ENSP00000358374…	ACIN1,C1QBP,CD2BP2,CPSF1,EFTUD2,FIP1L1,GEMIN6,HNRNPA2B1,LSM2,LSM6,MFAP1,NUDT21,PHF5A,PNN,PRPF19,RBM8A,SART1,SCAF11,SF3B4,SKIV2L2,SNRPA1,SNRPB,SNRPB2,SNRPD2,SNRPD3,SNRPF,SRSF1,SRSF2,SRSF5,SRSF7,SYNCRIP,TXNL4A,USP39,YBX1,ZCCHC8,ZNF326
KW-0963	Cytoplasm	149	4972	2.98e-15	ENSP00000044462,ENSP00000211998,ENSP00000215829,ENSP00000216190,ENSP00000216225,ENSP00000216455,ENSP00000220849,ENSP00000221130,ENSP00000221233,ENSP00000223321,ENSP00000223398,ENSP00000225698,ENSP00000227524,ENSP00000228251,ENSP00000230050,ENSP00000230056,ENSP00000230431,ENSP00000231751,ENSP00000245552,ENSP00000248098,ENSP00000251810,ENSP00000252542,ENSP00000253108,ENSP00000254878,ENSP00000255120…	AAMDC,ADA,ALDOA,APEH,APRT,ARMC8,ARPP19,BIRC6,BLMH,BNIP2,C1QBP,C5orf30,CARHSP1,CCT5,CD2BP2,CIRBP,CLIP1,CLIP2,CPPED1,CREBBP,CTH,DBN1,DCTN2,DKC1,DNAJC9,DNPEP,DNPH1,DTD2,EEA1,EIF3A,EIF3C,EIF3D,EIF3E,EIF3G,EIF3H,EIF3L,EIF3M,EXOSC1,EXOSC2,EXOSC4,EXOSC5,EXOSC6,EXOSC7,EXOSC8,EXOSC9,FHL2,GEMIN6,GMNN,GNPDA1,GNPDA2,GOT1,GSR,HDGF,HERC1,HMGN2,HN1L,HNRNPA2B1,HNRNPAB,HNRNPD,HNRNPDL,HPRT1,HRSP12,IKBKG,LIMA1,LIMD…
KW-0747	Spliceosome	23	132	1.27e-14	ENSP00000215829,ENSP00000216252,ENSP00000216832,ENSP00000227524,ENSP00000230640,ENSP00000246071,ENSP00000254193,ENSP00000258962,ENSP00000266735,ENSP00000267812,ENSP00000269601,ENSP00000271628,ENSP00000310448,ENSP00000312981,ENSP00000342374,ENSP00000346694,ENSP00000358635,ENSP00000364813,ENSP00000392094,ENSP00000412566,ENSP00000422392,ENSP00000438993,ENSP00000463058	EFTUD2,HNRNPA2B1,LSM2,LSM6,MFAP1,PHF5A,PNN,PRPF19,RBM8A,SART1,SF3B4,SKIV2L2,SNRPA1,SNRPB,SNRPB2,SNRPD2,SNRPD3,SNRPF,SRSF1,SYNCRIP,TXNL4A,USP39,ZCCHC8
KW-0539	Nucleus	149	5200	1.36e-13	ENSP00000044462,ENSP00000202816,ENSP00000215829,ENSP00000216225,ENSP00000216252,ENSP00000216455,ENSP00000216832,ENSP00000220849,ENSP00000221233,ENSP00000223321,ENSP00000225698,ENSP00000227520,ENSP00000227524,ENSP00000228251,ENSP00000230056,ENSP00000230431,ENSP00000230640,ENSP00000231751,ENSP00000244520,ENSP00000246071,ENSP00000248098,ENSP00000251810,ENSP00000252542,ENSP00000253108,ENSP00000254108…	ACIN1,AHNAK,ARGLU1,ARMC8,BCL9L,BRIX1,C1QBP,CCDC86,CD2BP2,CIRBP,CPSF1,CREBBP,DKC1,DLST,DNAJC8,DNAJC9,DNPH1,EFTUD2,EIF3E,EIF3G,ESF1,EXOSC1,EXOSC2,EXOSC4,EXOSC5,EXOSC6,EXOSC7,EXOSC8,EXOSC9,FHL2,FIP1L1,FUS,GEMIN6,GMNN,HDGF,HDGFRP3,HEMGN,HIST1H1C,HMGN2,HMGN5,HN1L,HNRNPA2B1,HNRNPAB,HNRNPD,HNRNPDL,HRSP12,IKBKG,INIP,LEO1,LIMD1,LSM2,LSM6,LTF,MED13,MED13L,MED8,MFAP1,MPHOSPH6,NACA,NASP,NCL,NCOA6,NIF3L1,NKAP…
KW-0832	Ubl conjugation	90	2380	2.29e-13	ENSP00000216832,ENSP00000219313,ENSP00000222247,ENSP00000222968,ENSP00000230640,ENSP00000231751,ENSP00000246071,ENSP00000252542,ENSP00000254108,ENSP00000254193,ENSP00000255120,ENSP00000258169,ENSP00000258962,ENSP00000261303,ENSP00000261622,ENSP00000261712,ENSP00000262367,ENSP00000262584,ENSP00000262710,ENSP00000264639,ENSP00000267812,ENSP00000272091,ENSP00000272317,ENSP00000280326,ENSP00000298556…	ACIN1,AHNAK,ALDOA,BCL9L,BIRC6,BRIX1,CAST,CCT5,CD2BP2,CREBBP,DDRGK1,DKC1,EEF1B2,EFTUD2,EIF3H,EIF4B,ERH,EXOSC9,FHL2,FUS,GPATCH8,HDGF,HMGN2,HMGN5,HNRNPA2B1,HNRNPAB,HNRNPD,HNRNPDL,HPRT1,IKBKG,LTF,MAP4,MFAP1,MPHOSPH6,NACA,NASP,NCL,NES,NKAP,NOLC1,NUDT5,PDAP1,PELP1,PNISR,PNN,PRKDC,PRRC2C,PSMA1,PSMC1,PSMD11,PSMD12,PSMD3,PSMD4,PSMD7,RBM8A,RPL10A,RPL18A,RPL6,RPL8,RPS27A,RRBP1,RRP15,RSL1D1,RYBP,SAFB,SAFB2,S…
KW-0687	Ribonucleoprotein	23	278	1.22e-08	ENSP00000215829,ENSP00000222247,ENSP00000230050,ENSP00000244520,ENSP00000246071,ENSP00000254193,ENSP00000260102,ENSP00000262584,ENSP00000266735,ENSP00000272317,ENSP00000313199,ENSP00000339795,ENSP00000342374,ENSP00000346694,ENSP00000358563,ENSP00000358635,ENSP00000363018,ENSP00000364813,ENSP00000403172,ENSP00000412566,ENSP00000419117,ENSP00000422392,ENSP00000426941	DKC1,HNRNPA2B1,HNRNPD,LSM2,LSM6,MRPL15,MRPS27,RPL10A,RPL18A,RPL35A,RPL6,RPL7,RPL8,RPS12,RPS27A,SNRPA1,SNRPB,SNRPB2,SNRPC,SNRPD2,SNRPD3,SNRPF,SYNCRIP
KW-0271	Exosome	8	13	1.26e-08	ENSP00000221233,ENSP00000265564,ENSP00000315476,ENSP00000359939,ENSP00000361433,ENSP00000368984,ENSP00000374354,ENSP00000398597	EXOSC1,EXOSC2,EXOSC4,EXOSC5,EXOSC6,EXOSC7,EXOSC8,EXOSC9
KW-0698	rRNA processing	13	90	1.76e-07	ENSP00000221233,ENSP00000230640,ENSP00000258169,ENSP00000265564,ENSP00000315476,ENSP00000358563,ENSP00000359939,ENSP00000361433,ENSP00000368984,ENSP00000374354,ENSP00000384302,ENSP00000398597,ENSP00000422392	DKC1,EXOSC1,EXOSC2,EXOSC4,EXOSC5,EXOSC6,EXOSC7,EXOSC8,EXOSC9,LSM6,MPHOSPH6,SKIV2L2,WDR43
KW-0396	Initiation factor	10	47	3.44e-07	ENSP00000216190,ENSP00000220849,ENSP00000253108,ENSP00000332604,ENSP00000358140,ENSP00000368927,ENSP00000388806,ENSP00000429931,ENSP00000436049,ENSP00000485663	EIF1AX,EIF3A,EIF3C,EIF3D,EIF3E,EIF3G,EIF3H,EIF3L,EIF3M,EIF4B
KW-0648	Protein biosynthesis	14	128	1.03e-06	ENSP00000216190,ENSP00000220058,ENSP00000220849,ENSP00000253108,ENSP00000332604,ENSP00000347495,ENSP00000358140,ENSP00000368927,ENSP00000371535,ENSP00000376056,ENSP00000388806,ENSP00000429931,ENSP00000436049,ENSP00000485663	EEF1B2,EIF1AX,EIF3A,EIF3C,EIF3D,EIF3E,EIF3G,EIF3H,EIF3L,EIF3M,EIF4B,MTFMT,SEPSECS,WARS
KW-0488	Methylation	40	959	1.09e-06	ENSP00000215829,ENSP00000216832,ENSP00000222968,ENSP00000228251,ENSP00000245206,ENSP00000252542,ENSP00000253048,ENSP00000254108,ENSP00000258962,ENSP00000262367,ENSP00000262710,ENSP00000300291,ENSP00000313199,ENSP00000318195,ENSP00000330488,ENSP00000333547,ENSP00000335320,ENSP00000338173,ENSP00000339566,ENSP00000340796,ENSP00000343629,ENSP00000346694,ENSP00000351108,ENSP00000351777,ENSP00000355260…	ACIN1,AHNAK,BCL9L,BTF3L4,CREBBP,CXorf38,FUS,GOT2,HIST1H1C,HNRNPA2B1,HNRNPAB,HNRNPD,HNRNPDL,NCL,NCOA6,NEBL,NOLC1,NUDT21,PDAP1,PNN,PPP1R14C,PRRC2A,PRRC2C,PUM2,PURB,RAB11B,SAFB,SAFB2,SCAF11,SERBP1,SNRPB,SNRPD3,SRSF1,SYNCRIP,TAF15,TONSL,VCP,YBX3,ZC3H4,ZNF326
KW-0945	Host-virus interaction	25	432	1.27e-06	ENSP00000044462,ENSP00000216225,ENSP00000216455,ENSP00000225698,ENSP00000227520,ENSP00000252483,ENSP00000259457,ENSP00000262193,ENSP00000262367,ENSP00000264254,ENSP00000270586,ENSP00000290541,ENSP00000355325,ENSP00000358635,ENSP00000359910,ENSP00000362334,ENSP00000364016,ENSP00000364403,ENSP00000376505,ENSP00000392330,ENSP00000429084,ENSP00000444408,ENSP00000471191,ENSP00000483688,ENSP00000483825	BCAP31,C1QBP,CCDC86,CREBBP,IKBKG,NUP62,PDCL3,PSMA3,PSMA4,PSMA7,PSMB1,PSMB2,PSMB3,PSMB4,PSMB5,PSMB6,PSMB7,PSMB8,PVRL2,RBX1,SLC1A5,SYNCRIP,TANK,UBR4,UBR5
KW-0645	Protease	21	511	0.0018	ENSP00000044462,ENSP00000216455,ENSP00000223321,ENSP00000231751,ENSP00000259457,ENSP00000261479,ENSP00000261714,ENSP00000262193,ENSP00000264595,ENSP00000270586,ENSP00000271308,ENSP00000273075,ENSP00000290541,ENSP00000355325,ENSP00000359910,ENSP00000362334,ENSP00000364016,ENSP00000386541,ENSP00000406773,ENSP00000414359,ENSP00000483688	AGA,BLMH,DCD,DNPEP,LTF,PSMA1,PSMA2,PSMA3,PSMA4,PSMA5,PSMA6,PSMA7,PSMB1,PSMB2,PSMB3,PSMB4,PSMB5,PSMB6,PSMB7,PSMB8,PSMD14
KW-0689	Ribosomal protein	10	174	0.0099	ENSP00000222247,ENSP00000230050,ENSP00000260102,ENSP00000262584,ENSP00000272317,ENSP00000339795,ENSP00000363018,ENSP00000403172,ENSP00000419117,ENSP00000426941	MRPL15,MRPS27,RPL10A,RPL18A,RPL35A,RPL6,RPL7,RPL8,RPS12,RPS27A
KW-0820	tRNA-binding	4	25	0.0139	ENSP00000312224,ENSP00000371535,ENSP00000419117,ENSP00000426941	DTD2,MRPS27,RPL35A,SEPSECS
KW-0036	Amyotrophic lateral sclerosis	4	32	0.0303	ENSP00000254108,ENSP00000311997,ENSP00000351777,ENSP00000368022	FUS,NEFH,OPTN,VCP
KW-0660	Purine salvage	2	4	0.0427	ENSP00000298556,ENSP00000367615	APRT,HPRT1
