# Supplementary material for: A Bayesian semi-parametric model for thermal proteome profiling
Source: Commun Biol. 2021 Jun 29;4:810. doi: 10.1038/s42003-021-02306-8 (PMC8241860; doi:10.1038/s42003-021-02306-8)
Supplement: Supplementary file 7 — Supplementary Data 4 [file 42003_2021_2306_MOESM7_ESM.zip]

Archive with 18 entries (17 files):
- RDSfilesforFigures/
- RDSfilesforFigures/ABCC4.rds
- RDSfilesforFigures/ACSS2sigatp.rds
- RDSfilesforFigures/ACYP1.rds
- RDSfilesforFigures/ACYP1semi.rds
- RDSfilesforFigures/ALS2sig.rds
- RDSfilesforFigures/AP4S1semi.rds
- RDSfilesforFigures/AP4S1sig.rds
- RDSfilesforFigures/ATPlist.rds
- RDSfilesforFigures/CARD8sig.rds
- RDSfilesforFigures/Datlist0.rds
- RDSfilesforFigures/Datlist5.rds
- RDSfilesforFigures/DYRK1Asig.rds
- RDSfilesforFigures/pabaltmcmc.rds
- RDSfilesforFigures/PABlist.rds
- RDSfilesforFigures/pabsemialt.rds
- RDSfilesforFigures/STAlist.rds
- RDSfilesforFigures/tppData.rds
