# Supplementary material for: A Bayesian semi-parametric model for thermal proteome profiling
Source: Commun Biol. 2021 Jun 29;4:810. doi: 10.1038/s42003-021-02306-8 (PMC8241860; doi:10.1038/s42003-021-02306-8)
Supplement: Supplementary file 8 — Supplementary Software [file 42003_2021_2306_MOESM8_ESM.zip]

Archive with 5 entries (4 files):
- stanfile/
- stanfile/semialt.stan
- stanfile/seminull.stan
- stanfile/sigmoidalt.stan
- stanfile/sigmoidnull.stan
