# Supplementary material for: A Bayesian semi-parametric model for thermal proteome profiling
Source: Commun Biol. 2021 Jun 29;4:810. doi: 10.1038/s42003-021-02306-8 (PMC8241860; doi:10.1038/s42003-021-02306-8)
Supplement: Supplementary file 8 — Supplementary Software [file 42003_2021_2306_MOESM8_ESM.zip › stanfile/seminull.stan]

functions {
  /* compute a latent Gaussian process
  * Args:
    *   x: array of continuous predictor values
  *   sdgp: marginal SD parameter
  *   lscale: length-scale parameter
  *   zgp: vector of independent standard normal variables 
  * Returns:  
    *   a vector to be added to the linear predictor
  */ 
    vector gp(vector[] x, real sdgp, vector lscale, vector zgp) { 
      int Dls = rows(lscale);
      int N = size(x);
      matrix[N, N] cov;
      if (Dls == 1) {
        // one dimensional or isotropic GP
        cov = cov_exp_quad(x, sdgp, lscale[1]);
      } else {
        // multi-dimensional non-isotropic GP
        cov = cov_exp_quad(x[, 1], sdgp, lscale[1]);
        for (d in 2:Dls) {
          cov = cov .* cov_exp_quad(x[, d], 1, lscale[d]);
        }
      }
      for (n in 1:N) {
        // deal with numerical non-positive-definiteness
        cov[n, n] += 1e-12;
      }
      return cholesky_decompose(cov) * zgp;
    }
  /* Spectral density function of a Gaussian process
  * with squared exponential covariance kernel
  * Args:
    *   x: array of numeric values of dimension NB x D
  *   sdgp: marginal SD parameter
  *   lscale: vector of length-scale parameters
  * Returns: 
    *   numeric values of the function evaluated at 'x'
  */
    vector spd_cov_exp_quad(vector[] x, real sdgp, vector lscale) {
      int NB = dims(x)[1];
      int D = dims(x)[2];
      int Dls = rows(lscale);
      vector[NB] out;
      if (Dls == 1) {
        // one dimensional or isotropic GP
        real constant = square(sdgp) * (sqrt(2 * pi()) * lscale[1])^D;
        real neg_half_lscale2 = -0.5 * square(lscale[1]);
        for (m in 1:NB) {
          out[m] = constant * exp(neg_half_lscale2 * dot_self(x[m]));
        }
      } else {
        // multi-dimensional non-isotropic GP
        real constant = square(sdgp) * sqrt(2 * pi())^D * prod(lscale);
        vector[Dls] neg_half_lscale2 = -0.5 * square(lscale);
        for (m in 1:NB) {
          out[m] = constant * exp(dot_product(neg_half_lscale2, square(x[m])));
        }
      }
      return out;
    }
}
data {
  int<lower=1> N;  // total number of observations
  vector[N] Y;  // response variable
  int<lower=1> K_a;  // number of population-level effects
  matrix[N, K_a] X_a;  // population-level design matrix
  int<lower=1> K_b;  // number of population-level effects
  matrix[N, K_b] X_b;  // population-level design matrix
  int<lower=1> K_p;  // number of population-level effects
  matrix[N, K_p] X_p;  // population-level design matrix
  // data related to GPs
  int<lower=1> Kgp_f_1;  // number of sub-GPs (equal to 1 unless 'by' was used)
  int<lower=1> Dgp_f_1;  // GP dimension
  // number of basis functions of an approximate GP
  int<lower=1> NBgp_f_1;
  // number of latent GP groups
  int<lower=1> Nsubgp_f_1;
  // indices of latent GP groups per observation
  int<lower=1> Jgp_f_1[N];
  // approximate GP basis matrices
  matrix[Nsubgp_f_1, NBgp_f_1] Xgp_f_1;
  // approximate GP eigenvalues
  vector[Dgp_f_1] slambda_f_1[NBgp_f_1];
  // covariate vectors for non-linear functions
  vector[N] C_1;
  int prior_only;  // should the likelihood be ignored?
}
transformed data {
}
parameters {
  vector<lower=0>[K_a] b_a;  // population-level effects
  vector<lower=0>[K_b] b_b;  // population-level effects
  vector<lower=0,upper=1>[K_p] b_p;  // population-level effects
  vector<lower=0>[Kgp_f_1] sdgp_f_1;  // GP standard deviation parameters
  vector<lower=0>[1] lscale_f_1[Kgp_f_1];  // GP length-scale parameters
  vector[NBgp_f_1] zgp_f_1;  // latent variables of the GP
  real<lower=0> sigma;  // residual SD
}
transformed parameters {
}
model {
  // likelihood including all constants
  if (!prior_only) {
    // scale latent variables of the GP
    vector[NBgp_f_1] rgp_f_1 = sqrt(spd_cov_exp_quad(slambda_f_1, sdgp_f_1[1], lscale_f_1[1])) .* zgp_f_1;
    vector[Nsubgp_f_1] gp_pred_f_1 = Xgp_f_1 * rgp_f_1;
    // initialize linear predictor term
    vector[N] nlp_a = X_a * b_a;
    // initialize linear predictor term
    vector[N] nlp_b = X_b * b_b;
    // initialize linear predictor term
    vector[N] nlp_p = X_p * b_p;
    // initialize linear predictor term
    vector[N] nlp_f = rep_vector(0.0, N) + gp_pred_f_1[Jgp_f_1];
    // initialize non-linear predictor term
    vector[N] mu;
    for (n in 1:N) {
      // compute non-linear predictor values
      mu[n] = ((1 - nlp_p[n]) / (1 + exp( - nlp_a[n] / C_1[n] + nlp_b[n])) + nlp_p[n]) + nlp_f[n];
    }
    target += normal_lpdf(Y | mu, sigma);
  }
  // priors including all constants
  target += gamma_lpdf(b_a | 7, 0.07)
  - 1 * gamma_lccdf(0 | 7, 0.07);
  target += gamma_lpdf(b_b | 7, 0.4)
  - 1 * gamma_lccdf(0 | 7, 0.4);
  target += beta_lpdf(b_p | 1, 20)
  - 1 * log_diff_exp(beta_lcdf(1 | 1, 20), beta_lcdf(0 | 1, 20));
  target += student_t_lpdf(sdgp_f_1 | 3, 0, 0.5)
  - 1 * student_t_lccdf(0 | 3, 0, 0.5);
  target += lognormal_lpdf(lscale_f_1[1][1] | 0.5, 0.5);
  target += std_normal_lpdf(zgp_f_1);
  target += normal_lpdf(sigma | 0, 0.05)
  - 1 * normal_lccdf(0 | 0, 0.05);
}
generated quantities {
}
