# Supplementary material for: A Bayesian semi-parametric model for thermal proteome profiling
Source: Commun Biol. 2021 Jun 29;4:810. doi: 10.1038/s42003-021-02306-8 (PMC8241860; doi:10.1038/s42003-021-02306-8)
Supplement: Supplementary file 8 — Supplementary Software [file 42003_2021_2306_MOESM8_ESM.zip › stanfile/sigmoidnull.stan]

functions {
}
data {
  int<lower=1> N;  // number of observations
  vector[N] Y;  // response variable
  int<lower=1> K_a;  // number of population-level effects
  matrix[N, K_a] X_a;  // population-level design matrix
  int<lower=1> K_b;  // number of population-level effects
  matrix[N, K_b] X_b;  // population-level design matrix
  int<lower=1> K_p;  // number of population-level effects
  matrix[N, K_p] X_p;  // population-level design matrix
  // covariate vectors for non-linear functions
  vector[N] C_1;
  int prior_only;  // should the likelihood be ignored?
}
transformed data {
}
parameters {
  vector<lower=0>[K_a] b_a;  // population-level effects
  vector<lower=0>[K_b] b_b;  // population-level effects
  vector<lower=0,upper=1>[K_p] b_p;  // population-level effects
  real<lower=0> sigma;  // residual SD
}
transformed parameters {
}
model {
  // initialize linear predictor term
  vector[N] nlp_a = X_a * b_a;
  // initialize linear predictor term
  vector[N] nlp_b = X_b * b_b;
  // initialize linear predictor term
  vector[N] nlp_p = X_p * b_p;
  // initialize non-linear predictor term
  vector[N] mu;
  for (n in 1:N) {
    // compute non-linear predictor values
    mu[n] = (1 - nlp_p[n]) / (1 + exp(nlp_b[n] - (nlp_a[n] / C_1[n]))) + nlp_p[n];
  }
  // priors including all constants
  target += gamma_lpdf(b_a | 7, 0.01)
  - 1 * gamma_lccdf(0 | 7, 0.01);
  target += gamma_lpdf(b_b | 7, 0.4)
  - 1 * gamma_lccdf(0 | 7, 0.4);
  target += beta_lpdf(b_p | 1, 20)
  - 1 * log_diff_exp(beta_lcdf(1 | 1, 20), beta_lcdf(0 | 1, 20));
  target += normal_lpdf(sigma | 0, 0.05)
  - 1 * normal_lccdf(0 | 0, 0.05);
  // likelihood including all constants
  if (!prior_only) {
    target += normal_lpdf(Y | mu, sigma);
  }
}
generated quantities {
}
